# Supplementary material for: Identification of lncRNAs involved in rice ovule development and female gametophyte abortion by genome-wide screening and functional analysis
Source: BMC Genomics. 2019 Jan 28;20:90. doi: 10.1186/s12864-019-5442-6 (PMC6348626; doi:10.1186/s12864-019-5442-6)
Supplement: Supplementary file 1 — Table S1. The primers used for quantitative real-time PCR. (XLSX 11 kb) [file 12864_2019_5442_MOESM1_ESM.xlsx]

## Sheet: Sheet1
	Table S1 The primers used for quantitative real-time PCR.
	Primer name	Primer sequence (5'-3')
		Forward	Reverse
	LTCONS_00012940	GGAAACGCCCAATACATCGA	GGAGAGGCGGAAGTGAAAGA
	LTCONS_00034031	TTTTCGCCCATGAACCGTTT	CAATTCGGACTGGCTCTTGG
	LTCONS_00038043	GGAAGAGCAGGAGGAGATGG	TGCAAAACGAAACAAAGCCG
	LTCONS_00034016	TGGGTCCAGTTGTACACCTC	AACATGCCAACACCACCATC
	LTCONS_00042581	CGAGGCAGATAGAAGCAGGA	CAACGGCTACCCAATATTCGG
	LTCONS_00005003	CTGCAGGTTTGTCAAAGGCT	CTCACCTGATCCGCACAATG
	LTCONS_00039225	GTCTTCGGGATGGAGTGGAA	TCACCCTTCCTGTCCCTCTA
	LOC_Os01g58022.1	AGTACTGTTCGGGGAGTTGA	GCGCCGAACATAAAGCTTGT
	LOC_Os02g24612.1	CCCTTACATCTCGGCAAAGC	GACAACGAGCCCTTATTGCA
	LOC_Os02g24642.1	AGACTTCTCGGCTCTTATCCA	TTTCTTCGCCAAATTGCCCG
	LOC_Os02g10090.1	GGCTTTCTGTGTCCCATGTC	TCTCCAGCCTTGCCCTTTTA
	LOC_Os02g24430.2	CTTGACCCAAAGACCACAGC	TTGTCAGCCTTCATGCAACC
	LOC_Os10g11100.1	TGCTCCATCTCTTGCCATCA	TATGGCTCGTTACTCTCCGG
	LOC_Os11g22150.2	CCGTTTGGTTTGCCCTAGTG	ATAGGGTCAAAGAGCAGCGA
	LOC_Os11g22150.3	CTCAGCAGCAAGGAGAGGAT	GTCCGAGGTCCCAACATACA
	LOC_Os01g57958.1	CGAGGAGCTGGATGAGAAGA	TCCTGCTTCTATCTGCCTCG
	LOC_Os01g57960.1	CGGCCAAAGAAGGTGATAGC	CACCTTTCCCTCACGGTACT
	LOC_Os02g24598.1	GGGTCATCTCCATATCATTTTGC	TTAGTAGTTCCCAACCGCGG
	LOC_Os02g24576.1	TCCGGGTCGAAATATGGCTT	GCCATTCTGTGAGTCGCTTC
