# Supplementary material for: Identification of lncRNAs involved in rice ovule development and female gametophyte abortion by genome-wide screening and functional analysis
Source: BMC Genomics. 2019 Jan 28;20:90. doi: 10.1186/s12864-019-5442-6 (PMC6348626; doi:10.1186/s12864-019-5442-6)
Supplement: Supplementary file 2 — Table S2. Summary of reads mapping to rice genome in three developmental stages ovules of fsv1 and Gui99. (XLSX 10 kb) [file 12864_2019_5442_MOESM2_ESM.xlsx]

## Sheet: Sheet1
Table S2 Summary of reads mapping to rice genome in three developmental stages ovules of Gui99 and fsv1. The suffixes -1, -2, -3 indicate three biological replicates for each sample.
Sample	Raw reads	Clean reads	Mapped reads	Uniquely mapped reads
A1-1	234150950 (100%)	232643854 (99.36%)	192355006 (82.15%)	177111779 (75.64%)
A1-2	199211362 (100%)	190917734 (95.84%)	166062592 (83.36%)	154886834 (77.75%)
A1-3	281374788 (100%)	241463404 (85.82%)	229404865 (81.53%)	212719340 (75.60%)
A2-1	204677008 (100%)	203435906 (99.39%)	170004723 (83.06%)	156966798 (76.69%)
A2-2	204540820 (100%)	190050522 (92.92%)	169666611 (82.95%)	157885059 (77.19%)
A2-3	225757490 (100%)	218906760 (96.97%)	188484929 (83.49%)	175729631 (77.84%)
A3-1	235684160 (100%)	234289038 (99.41%)	195452874 (82.93%)	180510499 (76.59%)
A3-2	285886542 (100%)	276781452 (96.82%)	241745659 (84.56%)	225964722 (79.04%)
A3-3	275847960 (100%)	265085666 (96.1%)	229229655 (83.10%)	212954625 (77.20%)
B1-1	192595822 (100%)	190441576 (98.88%)	157119672 (81.58%)	145140212 (75.36%)
B1-2	240276614 (100%)	230878102 (96.09%)	197507377 (82.20%)	184051887 (76.60%)
B1-3	205889560 (100%)	201712382 (97.97%)	169961832 (82.55%)	158432017 (76.95%)
B2-1	178322158 (100%)	175973106 (98.68%)	145903190 (81.82%)	135667498 (76.08%)
B2-2	230131618 (100%)	226860570 (98.58%)	189674480 (82.42%)	177362438 (77.07%)
B2-3	271491528 (100%)	268191814 (98.79%)	225962399 (83.23%)	211491901 (77.90%)
B3-1	176249820 (100%)	174963418 (99.27%)	144859728 (82.19%)	134090864 (76.08%)
B3-2	136378226 (100%)	132210946 (96.94%)	114012196 (83.60%)	106375016 (78.00%)
B3-3	188889902 (100%)	180832938 (95.74%)	156740841 (82.98%)	146333007 (77.47%)
