# Supplementary material for: Identification of lncRNAs involved in rice ovule development and female gametophyte abortion by genome-wide screening and functional analysis
Source: BMC Genomics. 2019 Jan 28;20:90. doi: 10.1186/s12864-019-5442-6 (PMC6348626; doi:10.1186/s12864-019-5442-6)
Supplement: Supplementary file 3 — Table S3. The normalized FPKM values for all lncRNAs and mRNAs in all samples. (XLSX 2100 kb) [file 12864_2019_5442_MOESM3_ESM.xlsx]

## Sheet: Sheet1
Table S3 The normalized FPKM values for all lncRNAs and mRNAs in all samples.
LncRNA ID	A1	A2	A3	B1	B2	B3
LTCONS_00069974	0.12	0.446667	0.133333	0.19	0	0.353333
LTCONS_00068351	0.436667	0.673333	0.48	1.44	1.06	1.33333
LTCONS_00029399	13.7667	6.64	4.87	15.9233	11.0633	5.62
LTCONS_00038752	0.193333	0.25	0.0566667	0.19	0.426667	0
LTCONS_00005561	0.516667	0.366667	0.183333	0.356667	0.15	0.0733333
LTCONS_00086527	0.79	0.303333	0.683333	0.43	0.446667	0.486667
LTCONS_00060391	2.81333	2.62667	2.64	3.84	2.39333	2.53333
LTCONS_00017324	3.75	2.27667	1.51333	3.43333	3.55667	2.27667
LTCONS_00013065	0.343333	0.14	0.07	0.15	0.14	0.0433333
LTCONS_00013179	40.1267	56.0167	56.3033	37.8233	43.9367	38.6067
LTCONS_00029908	0.22	0.153333	0.07	0.156667	0.0733333	0.283333
LTCONS_00023752	5.32	3.71667	1.96333	6.84	3.73	2.65333
LTCONS_00092005	0.14	0	0.25	0.843333	0.0466667	0.36
LTCONS_00037362	1.13667	0.96	0.473333	1.36333	1.01667	0.493333
LTCONS_00032533	3.38333	3.89333	2.01	4.99333	2.49333	4.10333
LTCONS_00018144	0.216667	0.206667	0.206667	0.31	0.26	0.24
LTCONS_00006771	2.88333	3.17	2.01333	3.68333	3.07333	3.09333
LTCONS_00082967	0.0166667	0	0	0	0	0
LTCONS_00013030	0.246667	0.343333	0.193333	0.163333	0.43	0.183333
LTCONS_00097582	9.68333	6.66667	4.86	9.7	5.28333	4.54333
LTCONS_00046787	0.00333333	0.00333333	0	0	0	0
LTCONS_00002388	2.50667	2.40333	0.756667	1.65333	1.72333	1.29667
LTCONS_00003927	6.14333	3.98667	4.51333	6.55333	6.44	4.16667
LTCONS_00085146	0.186667	0.37	0.116667	0.0666667	0.06	0.47
LTCONS_00030648	0.203333	0	0.07	0.07	0.206667	0.0666667
LTCONS_00039648	2.28333	2.55	2.2	3.32333	2.31333	2.85
LTCONS_00022705	0.566667	0.376667	0.23	1.12	0.616667	0.546667
LTCONS_00040462	0.106667	0.06	0.01	0.0833333	0	0.02
LTCONS_00039606	1.95667	1.8	1.23667	2.01333	1.43	1.30333
LTCONS_00014107	0	0	0	0.00666667	0	0
LTCONS_00011917	0.576667	1.05	1.28333	0.73	1.00333	0.746667
LTCONS_00014662	0	0	0	0	0	0.01
LTCONS_00008893	2.06	1.72667	0.95	1.32667	0.64	0.453333
LTCONS_00003445	0.623333	2.11667	2.64667	0.463333	0.786667	2.74667
LTCONS_00059135	0.0266667	0	0	0.0266667	0.0766667	0.0233333
LTCONS_00025033	2.15333	2.77667	2.13	1.61333	1.33333	2.17333
LTCONS_00032591	0.173333	0.24	0.453333	0.13	0.26	0.296667
LTCONS_00060392	8.01333	5.14667	5.81333	9.27	7.32	5.03
LTCONS_00016359	58.2133	43.5467	27.98	70.5433	30.9933	32.17
LTCONS_00067904	0.696667	0.583333	0.586667	0.606667	0.593333	1.00667
LTCONS_00052589	0.456667	0.0966667	0.213333	0.376667	0.27	0.263333
LTCONS_00058768	1.27	0.87	0.533333	0.81	0.273333	0.773333
LTCONS_00007122	0.456667	0.666667	0.436667	0.55	0.3	0.793333
LTCONS_00022782	8.42667	8.60667	6.86	9.62333	5.2	8.48667
LTCONS_00020259	0.00666667	0	0	0	0	0
LTCONS_00092310	0	0.03	0	0	0.0766667	0.126667
LTCONS_00042939	0.0466667	0.04	0.03	0.06	0.05	0.0366667
LTCONS_00012437	3.35	2.21	2.18	3.86667	3.22667	2.11333
LTCONS_00036881	3.68667	2.43333	2.22	4.5	2.98	2.54333
LTCONS_00035405	2.34	1.69333	1.08	2.91333	2.14667	1.48667
LTCONS_00093905	19.34	13.59	11.7267	21.54	16.2933	11.4667
LTCONS_00011709	0	0.0233333	0.0433333	0	0	0.02
LTCONS_00013158	4.88333	2.02667	2.44667	3.71333	2.29	1.77667
LTCONS_00081207	0.0466667	0.0166667	0.0233333	0.00333333	0	0.02
LTCONS_00040737	0.973333	0.99	1.58333	1.14667	1.93333	1.58
LTCONS_00019203	0.00666667	0.05	0.0266667	0.0166667	0.0533333	0.0433333
LTCONS_00030878	2.44333	3.45333	2.04667	3.54333	1.62333	2.29667
LTCONS_00042597	15.5067	16.1567	13.1867	17.85	15.0667	13.7967
LTCONS_00012940	3359.35	2573.49	2763.37	3253.52	2959.01	2672.05
LTCONS_00002296	0.45	0.326667	0.183333	0.153333	0.766667	0.243333
LTCONS_00040852	2.72667	0.8	0.64	1.79333	1.73667	0.353333
LTCONS_00042498	0.07	0.0766667	0.09	0.113333	0.0666667	0.0533333
LTCONS_00042515	0.136667	0.126667	0	0.123333	0.116667	0.0133333
LTCONS_00042584	57.2567	30.38	9.61	50.0733	16.74	9.73
LTCONS_00042614	0	0.0733333	0	0	0	0
LTCONS_00033023	0.803333	0.703333	0.88	0.993333	1.13	0.926667
LTCONS_00025215	6.84	6.40333	6.76333	8.99333	9.44333	7.15667
LTCONS_00077721	9.34	6.04333	3.10667	12.38	5.15	4.59
LTCONS_00013017	1.2	0.733333	0.623333	1.43667	0.65	0.576667
LTCONS_00047256	0	0	0	0.00333333	0	0
LTCONS_00038778	0.04	0.0533333	0	0.0266667	0	0
LTCONS_00013161	0.11	0.07	0.0833333	0.173333	0.14	0.0666667
LTCONS_00081993	0	0.00666667	0	0	0	0.00333333
LTCONS_00043499	0.0233333	0	0	0	0	0
LTCONS_00077062	2.06333	1.42333	1.38667	2.32667	2.36333	1.66667
LTCONS_00013066	0.846667	0.356667	0.23	0.603333	0.24	0.286667
LTCONS_00087331	0	0.00333333	0	0	0	0
LTCONS_00051166	4.15667	3.61667	3.12	5.41667	3.47667	4.09667
LTCONS_00032974	1.41	1.01	0.32	2.52333	2.52	0.516667
LTCONS_00050441	0	0	0.06	0	0	0
LTCONS_00039429	6.05	4.06333	5.21	5.86667	5.08667	4.30333
LTCONS_00090357	0	0	0	0.01	0	0
LTCONS_00021529	0	0	0.00666667	0	0	0
LTCONS_00061867	0	0	0.0666667	0	0	0
LTCONS_00051462	1.35	1.58333	1.10333	0.766667	1.65667	1.52333
LTCONS_00086251	0.01	0.06	0.0566667	0.0166667	0.0466667	0.00666667
LTCONS_00085651	0.0766667	0.0366667	0.0266667	0.05	0.00666667	0.0533333
LTCONS_00060802	1.16667	0.676667	0.586667	1.00667	0.67	0.646667
LTCONS_00042570	5.33333	1.46	1.65667	4.91	3.42	2.00333
LTCONS_00042635	0	0	0	0.0966667	0	0
LTCONS_00039196	1.11667	0.566667	0.326667	0.703333	0.41	0.17
LTCONS_00028720	0.203333	0.2	0.246667	0.34	0.253333	0.0633333
LTCONS_00035821	1.44	0.63	0.706667	1.69	1.33	0.573333
LTCONS_00056168	0	0	0	0	0	0.00333333
LTCONS_00056756	0.02	0.0233333	0.0333333	0.06	0.0133333	0.02
LTCONS_00042594	0.166667	0.0866667	0.08	0.12	0.173333	0.0733333
LTCONS_00016677	1.47333	2.50333	1.1	1.57	1.49667	1.54667
LTCONS_00068129	0.0166667	0	0	0	0	0
LTCONS_00004181	0.166667	0.106667	0.266667	0.286667	0.0533333	0.213333
LTCONS_00050561	0.18	0	0	0	0	0.0833333
LTCONS_00096753	0	0	0.00333333	0	0	0
LTCONS_00059361	0.36	0.133333	0.0566667	0.433333	0.633333	0.4
LTCONS_00042523	0	0	0	0	0.0166667	0
LTCONS_00097791	3.61333	2.67333	1.89	4.56667	3.23333	2.44667
LTCONS_00013116	0	0.0266667	0	0	0.0533333	0
LTCONS_00013054	0.423333	0.123333	0.166667	0.0433333	0	0.04
LTCONS_00009052	1.28	1.39333	0.686667	1.72333	1.19667	1.44667
LTCONS_00013175	0.42	0.5	0.156667	0.413333	0.48	0.153333
LTCONS_00012938	0.59	0.496667	0.73	0.266667	0.3	0.5
LTCONS_00090675	0	0	0.00333333	0.00333333	0	0.00333333
LTCONS_00013053	0	0.0466667	0	0.0466667	0.0466667	0.133333
LTCONS_00084383	4.31667	4.00667	3.31667	6.24667	3.71	4.45333
LTCONS_00046638	0	0	0	0	0	0.00333333
LTCONS_00042557	8.53667	7.63	6.37	15.0633	11.2633	7.91
LTCONS_00018232	0	0	0	0	0	0.0733333
LTCONS_00081988	0	0	0	0	0	0.0166667
LTCONS_00000934	2.5	2.52	1.80333	3.69333	2.63667	2.23
LTCONS_00077541	8.73	5.93667	5.25	10.74	6.82	5.57
LTCONS_00017447	0.136667	0.423333	0.17	0.316667	0.173333	0.04
LTCONS_00073269	0	0	0	0	0	0.00333333
LTCONS_00089748	0	0	0	0	0.00333333	0
LTCONS_00029288	0	0	0	0.0166667	0	0
LTCONS_00059585	0.0266667	0.0866667	0	0.18	0.08	0.363333
LTCONS_00092015	0.323333	0.296667	0.163333	0.52	0.34	0.383333
LTCONS_00018514	0.396667	0.14	0.183333	0.49	0.0533333	0.153333
LTCONS_00086163	1503.56	981.88	918.477	2159.92	1206.19	1142.36
LTCONS_00092789	1.39667	2.15	2.33	1.81333	1.56333	2.82667
LTCONS_00037587	0.116667	0.0566667	0.1	0	0.0533333	0.0533333
LTCONS_00012931	0.713333	0.646667	0.71	0.843333	0.716667	0.773333
LTCONS_00031847	0.04	0	0.0133333	0	0.0266667	0
LTCONS_00041885	0.0533333	7.52667	2.07667	0	0.0933333	0.46
LTCONS_00063781	0	0	0	0	0.00333333	0.00333333
LTCONS_00050434	1.03667	0.673333	0.646667	1.08333	1.31	0.89
LTCONS_00045693	0	0	0.00666667	0	0	0
LTCONS_00013153	0.33	0.17	0.163333	0.226667	0.323333	0.17
LTCONS_00014723	0.00333333	0	0	0.00666667	0.00333333	0
LTCONS_00085654	0.01	0.02	0	0.03	0.02	0
LTCONS_00063080	0.0166667	0	0	0.0166667	0	0
LTCONS_00025070	0.0833333	0.196667	0.2	0.0466667	0.08	0.09
LTCONS_00015710	0.00666667	0	0	0	0	0
LTCONS_00010135	1.34667	1.31333	0.89	2.39	1.08333	0.81
LTCONS_00092589	1.88667	1.60333	1.03667	2.22	1.31	1.29333
LTCONS_00006712	0.48	0.383333	0.503333	0.33	0.3	0.533333
LTCONS_00001240	2.77667	2.05333	1.56667	2.96	2.15667	2.00333
LTCONS_00056873	0	0	0	0.00333333	0	0
LTCONS_00042537	48.7433	32.24	25.43	43.8367	30.6	18.5333
LTCONS_00043500	0	0	0	0	0	0.0233333
LTCONS_00002372	0	0	0	0.0366667	0.0133333	0
LTCONS_00097841	7.37	6.20333	3.94667	9.86	5.03	4.93667
LTCONS_00013124	0.04	0.05	0.11	0	0.0266667	0.0233333
LTCONS_00023747	0.646667	0.703333	0.56	0.813333	0.826667	0.73
LTCONS_00002479	3.50667	2.01333	2.25667	3.64667	1.46333	1.3
LTCONS_00085726	5.18	6.48333	5.83667	4.85667	5.08	5.29667
LTCONS_00032375	0.903333	0.8	0.383333	0.406667	0.63	0.576667
LTCONS_00012051	10.9633	12.79	10.8167	10.8667	12.79	11.4467
LTCONS_00071360	0	0	0	0.0233333	0	0
LTCONS_00095684	0	0	0	0	0	0.00333333
LTCONS_00093223	0.0933333	0.136667	0.0366667	0.0166667	0.0366667	0.143333
LTCONS_00088655	0.00333333	0	0.00333333	0	0	0.00333333
LTCONS_00013122	0.0633333	0	0	0.0666667	0	0
LTCONS_00005385	0	0	0	0	0.03	0.03
LTCONS_00051771	1.02333	0.93	0.963333	2.43	0.98	1.11667
LTCONS_00043508	0	0	0	0	0.00666667	0
LTCONS_00072367	0.04	0.0133333	0.01	0.0766667	0.03	0.0166667
LTCONS_00060151	0.07	0.0633333	0.153333	0.0333333	0.116667	0.236667
LTCONS_00041623	0.163333	0.103333	0	0	0.17	0.0566667
LTCONS_00059318	0.17	0.69	0.23	0.136667	0.263333	0.373333
LTCONS_00025393	0	0.0566667	0	0	0	0
LTCONS_00012710	0.183333	0.176667	0.44	0.07	0.243333	0.21
LTCONS_00041259	0	0	0	0.0666667	0	0
LTCONS_00039120	7.38	3.79333	3.16667	8.58	6.27667	3.56333
LTCONS_00013090	0.77	0.166667	0.36	0.173333	0.16	0.103333
LTCONS_00053307	0.03	0.0866667	0.146667	0.0566667	0.0266667	0.106667
LTCONS_00037287	0.0666667	0	0.0666667	0	0.0633333	0
LTCONS_00052026	0.46	0.133333	0.503333	0.243333	0.42	0.456667
LTCONS_00038902	1.01333	1.73	1.61667	1.15333	1.06667	1.92667
LTCONS_00005690	1.61333	2.04667	1.90333	2.5	2.28667	1.19333
LTCONS_00002510	1.13	0.81	1.04333	1.06333	0.543333	0.726667
LTCONS_00023720	5.11667	5.26	3.69	7.24667	5.22	5.88
LTCONS_00034016	64.9	32.4067	27.4033	75.9933	44.61	17.0667
LTCONS_00065548	0.00666667	0.00333333	0	0.00666667	0	0
LTCONS_00016376	10.9333	9.12	2.48333	6.75667	4.20667	1.36667
LTCONS_00041641	0.52	0.516667	0.46	0.433333	0.376667	1.26
LTCONS_00002153	0.11	0.513333	0.336667	0.24	0.293333	0.34
LTCONS_00096762	0	0	0	0.0133333	0	0
LTCONS_00064720	0	0	0.00333333	0	0	0
LTCONS_00073874	0	0.0266667	0.0133333	0	0	0
LTCONS_00011696	0.34	0.213333	1.07333	0.296667	1.72333	0.653333
LTCONS_00013100	2.16	2.16	4.15667	2.12667	2.90333	3.70667
LTCONS_00088180	0	0.02	0	0	0	0
LTCONS_00056792	0	0.00666667	0	0	0	0
LTCONS_00053309	0.02	0.103333	0.0533333	0	0.0266667	0.0866667
LTCONS_00014142	0.0266667	0.0166667	0.01	0.06	0.0233333	0.0266667
LTCONS_00043369	0	0	0	0	0.00333333	0
LTCONS_00025905	0	0	0.00666667	0	0	0.00666667
LTCONS_00024874	3.15	2.10667	1.22667	1.79333	1.17	0.936667
LTCONS_00002159	0.166667	0.2	0.203333	0.503333	0.31	0.126667
LTCONS_00035637	0.123333	0.326667	0.303333	0.26	0.27	0.3
LTCONS_00041929	2.36667	1.54333	0.843333	2.49333	1.70333	1.18333
LTCONS_00063644	0	0.01	0	0	0	0
LTCONS_00033363	4.41	2.60333	2.36667	4.36667	3.34	2.26
LTCONS_00034093	0.22	0.28	0.99	0.303333	1.14333	0.413333
LTCONS_00009241	5.32	5.77667	4.33333	2.93	2.20333	2.13
LTCONS_00001731	6.15	5.45333	5.75667	4.48	3.56333	4.58333
LTCONS_00019455	0	0	0	0.00333333	0	0
LTCONS_00015170	0	0	0.00333333	0	0	0
LTCONS_00013133	0.0166667	0	0.0333333	0	0	0
LTCONS_00027536	0	0	0	0	0.00333333	0
LTCONS_00063095	0	0	0	0.05	0	0
LTCONS_00045886	0.02	0	0.0333333	0.0133333	0.0133333	0.00666667
LTCONS_00063069	0	0	0	0.0766667	0	0
LTCONS_00025465	0.00666667	0.00666667	0	0.00666667	0.00666667	0
LTCONS_00006980	0	0	0	0	0	0.0566667
LTCONS_00042516	0.88	0.796667	0.393333	1.31667	1.32667	0.453333
LTCONS_00042624	0.113333	0.146667	0.0366667	0	0.0733333	0.0366667
LTCONS_00042535	5.69667	3.92333	2.69667	5.26333	2.94667	3.29667
LTCONS_00004556	1.28667	2.54333	2.51667	0.876667	2.63	2.31
LTCONS_00010266	1.41667	2.91333	0.83	1.79	1.27333	0.963333
LTCONS_00000891	0	0.02	0.01	0.01	0.0266667	0
LTCONS_00079919	0.106667	0.0933333	0.0533333	0.113333	0.0733333	0.15
LTCONS_00077252	0.186667	0.14	0.0233333	0.00333333	0.07	0.09
LTCONS_00090340	0	0.0133333	0	0.0133333	0.01	0.0333333
LTCONS_00090982	1.13333	1.37333	1.19667	1.11667	1.05	0.903333
LTCONS_00003876	1.91667	0.373333	0	0.8	0.19	0.0433333
LTCONS_00051759	0.843333	0.95	0.653333	1.40667	1.51333	0.823333
LTCONS_00042508	0.68	0.35	0.36	0.553333	0.38	0.663333
LTCONS_00013037	1.52333	0.61	1.54	0.683333	2.42667	0.993333
LTCONS_00011502	0.886667	1.12333	0.5	0.88	1.27667	0.603333
LTCONS_00027960	0.00333333	0.00333333	0	0	0	0
LTCONS_00011237	0	0.0866667	0.0366667	0	0.593333	0.04
LTCONS_00048075	0.00666667	0.00333333	0	0	0	0.00666667
LTCONS_00053272	0.69	0.51	0.356667	0.983333	1.19333	0.666667
LTCONS_00042619	6.67667	5.96333	4.04667	7.19667	5.42	3.61333
LTCONS_00013368	0	0	0.0133333	0	0	0
LTCONS_00044805	0	0	0.00333333	0	0	0
LTCONS_00039615	0.91	0.776667	0.68	0.793333	0.806667	0.746667
LTCONS_00032536	1.97333	2.95667	4.09	3.02	2.22333	4.03333
LTCONS_00011514	0.96	1.02667	1.31333	1.09	1.12667	1.48
LTCONS_00011366	0.763333	0.34	0.606667	0.38	1.09333	0.62
LTCONS_00086566	0.616667	0.783333	0.09	0	0.383333	0.213333
LTCONS_00042581	178.94	167.71	155.927	170.853	144.947	149.2
LTCONS_00035456	17.9	16.65	16.5633	18.9833	14.9667	18.7633
LTCONS_00020350	0.00333333	0	0	0	0	0
LTCONS_00015079	0	0	0	0.00666667	0.02	0
LTCONS_00087474	0.0366667	0.00666667	0.0266667	0.0233333	0.01	0.0133333
LTCONS_00094368	0.163333	0.556667	0	0.25	0	0
LTCONS_00016859	5.69667	4.89	4.24667	8.77	3.28667	3.37
LTCONS_00086975	0.00333333	0	0	0.00333333	0	0
LTCONS_00015395	0	0	0.00333333	0	0	0
LTCONS_00076967	21.6067	90.2033	131.67	15.5667	58.36	79.94
LTCONS_00075477	0.953333	0.956667	1.00333	1.82333	0.926667	1.86333
LTCONS_00061520	2.64667	5.39333	3.80333	2.75667	3.55	2.80333
LTCONS_00021665	0.02	0.0133333	0.00666667	0.0333333	0.02	0.0233333
LTCONS_00091968	0.186667	0.22	0.223333	0.64	0	0.286667
LTCONS_00079048	0.19	0.276667	0.4	0.753333	0.27	0.433333
LTCONS_00048701	0.64	0.976667	0.853333	0.976667	0.97	1.42333
LTCONS_00064735	0	0	0.00333333	0	0	0
LTCONS_00047612	0	0.00333333	0.0166667	0.00333333	0	0.00666667
LTCONS_00042459	1.23667	0.806667	1.01	1.15667	0.713333	1.39333
LTCONS_00054370	0	0	0	0.00333333	0	0
LTCONS_00015676	0	0	0	0	0	0.0566667
LTCONS_00035676	1.14667	1.00333	0.64	1.15	0.543333	0.77
LTCONS_00092396	1.97	1.21667	0.933333	2.42333	1.61667	1.01333
LTCONS_00013039	0.12	0	0.0566667	0.123333	0.12	0.0566667
LTCONS_00097493	4.00333	2.55667	1.74	4.47	2.23667	1.47
LTCONS_00077164	7.47333	5.17667	4.26	9.04667	4.03333	3.29667
LTCONS_00085613	2.98333	1.68667	1.20333	2.88667	1.46667	0.996667
LTCONS_00024979	0.336667	0.236667	0	0.51	0.636667	0.496667
LTCONS_00069748	1.98333	2.17333	2.08667	2.88333	2.37333	2.54333
LTCONS_00047033	0	0	0	0.00666667	0	0
LTCONS_00001023	1.02	0.57	0.346667	1.03667	0.646667	0.563333
LTCONS_00059150	3.45333	3.26	2.86667	2.38333	1.05667	1.61
LTCONS_00078040	6.6	7.32	5.65333	6.84667	5.98667	7.89
LTCONS_00076369	0.203333	0.143333	0.106667	0.0833333	0.0666667	0.106667
LTCONS_00027597	0.0633333	0.0533333	0.0866667	0.13	0.02	0.0133333
LTCONS_00015063	0.00333333	0	0	0	0	0
LTCONS_00058281	0	0	0	0.00333333	0	0
LTCONS_00016858	8.07667	2.98667	3.12	9.81	6.87	2.81
LTCONS_00069293	1.09667	0.83	0.8	1.76	1.1	1.13667
LTCONS_00068203	0.186667	0.353333	0.743333	0.11	0.586667	0.233333
LTCONS_00065858	0	0	0	0	0	0.00666667
LTCONS_00023557	1.03	0.816667	0.943333	1.07667	1.05	0.92
LTCONS_00059589	1.96	1.72667	1.14333	2.04667	1.43	1.11667
LTCONS_00051150	0.00666667	0.0233333	0	0.00666667	0	0.00666667
LTCONS_00042527	0.04	0.183333	0.16	0.02	0.0733333	0.07
LTCONS_00001580	1.02	0.413333	0.39	0.483333	0.43	0.196667
LTCONS_00020587	0	0.00333333	0	0	0	0
LTCONS_00013107	0	0	0	0	0.0466667	0
LTCONS_00068547	2.10667	0.916667	0.66	1.83667	0.646667	0.833333
LTCONS_00014658	0.00666667	0.00666667	0	0	0	0
LTCONS_00053846	0	0	0	0.06	0.0266667	0
LTCONS_00006740	4.54667	3.04	2.08	4.54333	2.16333	3.44667
LTCONS_00029537	4.54333	3.61	3.17333	5.10333	3.82333	3.83667
LTCONS_00012134	4.71	4.88333	3.18667	5.72	4.68667	3.75667
LTCONS_00087022	0	0.03	0	0	0	0
LTCONS_00000513	44.9867	27.9367	22.01	29.2967	29	20.06
LTCONS_00057512	0	0	0	0	0.00333333	0
LTCONS_00094858	0	0	0	0.01	0	0
LTCONS_00030072	3.38333	2.53	2.04667	3.56	2.61333	2.70667
LTCONS_00029128	0.74	0.956667	0.71	1.38667	0.976667	1.66667
LTCONS_00040455	2.56667	2.14333	1.76667	3.83333	2.05333	2.31
LTCONS_00058012	0.01	0	0	0	0	0
LTCONS_00096080	0	0	0	0	0.00333333	0
LTCONS_00008834	2.16333	0.896667	1.17333	2.03	1.23667	1.41333
LTCONS_00086212	2.17667	2.03667	0.9	2.37667	1.74667	1.11
LTCONS_00024253	0	0.0333333	0	0	0.02	0
LTCONS_00088755	0	0	0	0.00333333	0	0
LTCONS_00088532	0.00333333	0	0.00333333	0	0	0
LTCONS_00040467	1.28	1.01	0.296667	0.966667	0.873333	0.633333
LTCONS_00040459	6.04667	4.30333	2.81333	7.11333	4.11	3.04
LTCONS_00026041	0	0	0	0.00333333	0	0
LTCONS_00036610	0.01	0.03	0.0166667	0.04	0.0466667	0.0166667
LTCONS_00037484	0.6	0.816667	0.263333	0.863333	0.13	0.296667
LTCONS_00030170	1.62	1.66667	0.963333	2.29	2.05	2.43667
LTCONS_00021849	0	0.00333333	0	0	0	0
LTCONS_00100042	5.58	7.47	5.26333	6.07667	5.33	6.20667
LTCONS_00077025	1.86667	1.70333	2.44667	2.43333	2.48667	2.03
LTCONS_00048000	0	0	0	0.0133333	0	0
LTCONS_00072430	0.0166667	0.00666667	0	0	0.0133333	0.03
LTCONS_00057930	0	0	0	0.01	0	0.01
LTCONS_00042481	0.423333	0.0566667	0.103333	0.22	0.16	0.2
LTCONS_00000514	26.7267	36.8567	19.57	49.81	21.48	26.2967
LTCONS_00097242	0	0.00333333	0	0	0	0
LTCONS_00042604	0	0.0466667	0	0.0966667	0.0433333	0
LTCONS_00042561	23.2967	20.0667	15.1133	29.1367	16.06	14.9933
LTCONS_00020628	0	0	0.0133333	0	0	0
LTCONS_00031313	5.38333	3.72667	1.95	8.63333	3.58333	1.88333
LTCONS_00022534	0.336667	0.436667	0.343333	0.366667	0.386667	0.533333
LTCONS_00031817	0.0333333	0	0	0	0	0
LTCONS_00034132	3.8	2.37333	1.83	4.47667	3.13333	2.50667
LTCONS_00027147	0	0	0	0	0.01	0.01
LTCONS_00031833	0	0	0.0233333	0	0	0
LTCONS_00039192	0.773333	0.626667	0.88	0.976667	0.823333	0.85
LTCONS_00027791	0.0233333	0.0133333	0.0266667	0.0166667	0.01	0.0166667
LTCONS_00076777	0.0933333	0.466667	0	0.243333	0.416667	0.286667
LTCONS_00053311	0.0133333	0.03	0.0266667	0.01	0.0433333	0.0266667
LTCONS_00002161	0.246667	0.406667	0.616667	0.34	0.196667	0.44
LTCONS_00001663	3.51667	3.08333	2.69	3.53333	3.47333	3.15667
LTCONS_00079228	3.75	2.77	1.22667	3.72667	1.86333	1.85333
LTCONS_00020749	0	0	0.00666667	0	0	0
LTCONS_00093112	0.793333	0.9	0.633333	1.29333	0.756667	0.726667
LTCONS_00052573	1.01333	0.813333	0.43	0.866667	0.366667	0.563333
LTCONS_00005988	0.0833333	0.11	0.05	0.0866667	0.0533333	0.0266667
LTCONS_00096310	0	0.00666667	0	0	0	0
LTCONS_00083680	3.45	3.26667	2.42333	2.62	2.09	3.38
LTCONS_00088429	0.02	0.0233333	0.00666667	0.03	0.01	0.01
LTCONS_00013004	0.233333	0.21	0.27	0.293333	0.356667	0.246667
LTCONS_00007232	1.11333	1.33	2.02333	0.876667	1.10667	1.91667
LTCONS_00023390	5.08667	4.50667	4.68667	6.64667	4.14333	5.03
LTCONS_00077446	1.53	0.916667	0.836667	1.95333	1.14	0.946667
LTCONS_00052574	0.733333	0.34	0.363333	0.776667	0.37	0.166667
LTCONS_00028707	0	0	0	0	0	0.113333
LTCONS_00088420	0	0	0.01	0.02	0.02	0.00666667
LTCONS_00051310	10.9967	7.15	4.38333	15.4633	6.08	3.25
LTCONS_00016090	3.47667	1.64	0.9	3.55667	1.15333	0.616667
LTCONS_00064443	0	0	0	0	0.00333333	0
LTCONS_00033996	0.0333333	0	0	0	0	0
LTCONS_00091149	5.16	3.70333	2.29	8.35333	3.79	3.59
LTCONS_00002476	0.666667	0.32	0.196667	0.573333	0.28	0.253333
LTCONS_00099467	404.75	335.027	343.83	439.54	314.67	360.267
LTCONS_00012171	1.60667	1.86333	1.34667	1.91333	1.5	2.33
LTCONS_00035832	0.0233333	0.01	0.00666667	0.00666667	0.0133333	0.00666667
LTCONS_00059540	0.57	0.33	0.156667	0.78	0.63	0.276667
LTCONS_00030469	0.58	0.05	0.296667	0.533333	0.406667	0.246667
LTCONS_00024564	0.483333	0.44	0.413333	0.21	0.336667	0.336667
LTCONS_00012577	2.05333	1.81333	1.01333	4.02667	2.92667	1.36333
LTCONS_00068438	1.74	1.49333	1.02667	1.64667	1.13333	1.37
LTCONS_00043104	0.00666667	0.00666667	0	0.00666667	0.02	0
LTCONS_00037419	2.01	1.42	1.69	2.66333	3.08	1.51
LTCONS_00059097	1.23333	0.876667	0.673333	1.69333	0.933333	0.86
LTCONS_00001506	3.45667	2.95	1.68333	4.62	3.08333	2.43667
LTCONS_00052567	0.06	0.0633333	0.03	0.193333	0.176667	0.0866667
LTCONS_00091576	3.68667	3.12333	2.10667	2.12667	1.33	2.35
LTCONS_00090848	19.48	12.3267	11.36	17.33	11.3267	12.2767
LTCONS_00077424	1.93333	2.14667	1.20333	3.09667	1.83	1.4
LTCONS_00035948	10.5267	10.59	10.1667	11.98	10.5333	12.74
LTCONS_00042479	0.24	0	0.0766667	0.0866667	0	0
LTCONS_00043307	0.00666667	0.0133333	0.00666667	0.0233333	0.00666667	0.00666667
LTCONS_00010723	0	0	0	0	0	0.0666667
LTCONS_00085138	4.05	3.16333	2.38	5.58	3.2	2.75667
LTCONS_00003050	2.21333	1.45333	2.62	0.00333333	1.9	1.74333
LTCONS_00064087	0	0	0	0.00333333	0	0.01
LTCONS_00003069	0.906667	0.746667	0.47	1.02667	0.513333	1.05333
LTCONS_00032958	0.693333	0.576667	0.613333	0.866667	0.773333	0.56
LTCONS_00031805	0	0	0	0	0.02	0
LTCONS_00013728	0.0366667	0	0	0	0.0366667	0.0666667
LTCONS_00075603	0.766667	0.57	0.573333	0.943333	0.846667	0.726667
LTCONS_00059142	28.95	16.3967	11.3433	32.4233	20.9433	12.7067
LTCONS_00012935	0.06	0.02	0.02	0.02	0	0.04
LTCONS_00042475	3.60333	2.14	2.15333	5.49667	4.79	1.95333
LTCONS_00030413	1.65	1.43667	1.85	2.33	2.55	2.04333
LTCONS_00020537	0.00333333	0	0	0	0	0
LTCONS_00003033	0.816667	0.686667	0.936667	0.513333	0.503333	0.56
LTCONS_00027679	0	0	0.00666667	0.00666667	0	0
LTCONS_00032866	0	0	0.07	0	0.0433333	0.0866667
LTCONS_00077585	1.58	0.913333	0.81	1.69667	1.10333	1.11333
LTCONS_00080033	0	0	0	0	0.0233333	0
LTCONS_00029675	2.01667	1.54667	1.01333	1.85333	1.24	1.31
LTCONS_00003812	5.89	4.12	2.82	5.34333	4.61667	4.56
LTCONS_00010372	0.91	1.43667	1.16	0.786667	0.756667	1.68
LTCONS_00012960	0.486667	0.423333	0.36	0.626667	0.406667	0.373333
LTCONS_00041909	12.48	7.38333	5.08333	14.69	7.70333	7.08333
LTCONS_00052848	0.936667	0.766667	0.0933333	0.766667	0.116667	0.826667
LTCONS_00032869	4.10667	2.18667	1.85333	4.7	4.04	2.42667
LTCONS_00042538	0.986667	0.546667	0.55	0.8	1.06667	0.46
LTCONS_00026712	0.00333333	0	0	0	0	0
LTCONS_00053306	0.0733333	0.00333333	0.103333	0	0.163333	0.253333
LTCONS_00052578	2.17	1.02333	1.03667	2.61667	1.46333	0.89
LTCONS_00008772	0	0.01	0.00666667	0.39	0.543333	0.616667
LTCONS_00020693	0.01	0.00333333	0	0	0.00333333	0.00333333
LTCONS_00042601	0.173333	0.483333	0.673333	0.0233333	0.243333	0.47
LTCONS_00021415	0	0	0	0.00333333	0	0
LTCONS_00037487	3.22333	3.25333	1.61	4.99667	2.31667	2.77333
LTCONS_00016302	9837.31	7688.37	9816.15	7648.1	7388.3	6994.25
LTCONS_00024240	0.306667	0.27	0.13	0.373333	0.133333	0.24
LTCONS_00003049	6.69667	5.11333	2.29667	10.69	4.54333	2.26333
LTCONS_00013165	0.476667	0	0	0	0.156667	0
LTCONS_00072092	0	0	0	0.00333333	0	0
LTCONS_00040450	8.68	5.86667	2.81333	10.89	5.68	3.60667
LTCONS_00032548	3.94333	4.47333	2.74	4.91	3.33333	3.85667
LTCONS_00012986	0.216667	0	0.1	0.106667	0	0.05
LTCONS_00020653	0	0	0	0.00333333	0	0
LTCONS_00084902	0.0133333	0.01	0	0.0366667	0	0
LTCONS_00074750	0.0233333	0	0.0166667	0	0	0
LTCONS_00031787	0.0366667	0.0266667	0.02	0.01	0	0.0266667
LTCONS_00042598	0	0	0	0	0.03	0
LTCONS_00016417	2.45	2.38333	2.98	2.24333	3.58667	2.96
LTCONS_00035614	0	0.03	0.13	0.0666667	0.00333333	0.176667
LTCONS_00030075	1	0.863333	0.44	1.85333	0.773333	0.436667
LTCONS_00077434	2.54	2.24	2.91333	2.82333	2.45	2.36
LTCONS_00069296	0.563333	1.10333	1.33667	1.13	0.823333	1.61667
LTCONS_00042569	0.493333	0.16	0.126667	0.5	0.26	0.173333
LTCONS_00036878	0	0	0.0366667	0	0	0
LTCONS_00016889	0.803333	0.153333	0	0.213333	0	0
LTCONS_00026845	0.00333333	0	0	0	0	0.00333333
LTCONS_00037778	0.606667	0.253333	0.13	0.746667	0.386667	0.246667
LTCONS_00092508	2.77333	1.72667	1.59	3.35667	2.44667	1.45667
LTCONS_00013027	0.66	0.72	0.24	0.353333	0.49	0.383333
LTCONS_00026772	0.0133333	0	0.0233333	0.01	0.0366667	0
LTCONS_00069571	0.7	0.44	1.06333	0.853333	1.04333	0.846667
LTCONS_00030458	1.18667	1.47	1.40667	1.74333	1.35333	1.21
LTCONS_00037347	1.24	0.736667	0.576667	1.18667	0.813333	0.87
LTCONS_00091791	0.746667	0.75	0.666667	0.88	0.736667	1.02333
LTCONS_00037941	1.11667	0.86	0.77	1.34667	1.19	1.21
LTCONS_00000795	2.13333	1.47667	2.13	4.36333	4.14333	3.34667
LTCONS_00027719	0	0	0	0.00333333	0	0.00333333
LTCONS_00040110	0	0.0366667	0.04	0.0266667	0.01	0.02
LTCONS_00089863	0	0.00333333	0.00333333	0.00333333	0.00666667	0
LTCONS_00085140	4.29667	3.51333	1.97333	4.77	3.31667	2.38
LTCONS_00084071	2.65667	1.93667	2.35	3.07	2.20333	2.44333
LTCONS_00013154	0.826667	0.46	0.14	0.843333	0.3	0.2
LTCONS_00046578	0.0366667	0.0633333	0.01	0.0366667	0.113333	0.01
LTCONS_00092430	0.363333	0.52	0.193333	0.89	0.426667	0.316667
LTCONS_00006554	1.02333	0.253333	0.253333	0.923333	0.9	0.53
LTCONS_00012576	0.356667	0.343333	0.0566667	0.243333	0.78	0.606667
LTCONS_00018593	0.466667	0	0.0766667	0.24	0.31	0
LTCONS_00052927	2.74667	1.46667	1.74667	2.28	1.75667	1.59333
LTCONS_00006054	3.15333	3.84667	3.41667	3.34667	2.99667	3.80333
LTCONS_00038780	2.06667	1.82	1.85333	1.66667	1.23333	1.63667
LTCONS_00078139	1.16333	1.24667	0.773333	1.6	0.733333	0.826667
LTCONS_00024248	0.0333333	0.04	0	0	0	0
LTCONS_00067464	0.0466667	0.02	0.0133333	0.03	0.0133333	0.0266667
LTCONS_00070830	1.19	0.353333	1.05333	0.14	0.693333	0.616667
LTCONS_00012116	0.28	0.11	0.556667	0.203333	0.823333	0.5
LTCONS_00035823	2.16	2.07667	2.27	2.76333	2.88	2.08667
LTCONS_00037876	0.64	0.35	0.28	0.49	0.393333	0.39
LTCONS_00013149	6.72667	4.45333	5.66667	6.46333	4.58	5.02667
LTCONS_00040186	8.18	5.95	4.07333	9.8	5.97667	5.38667
LTCONS_00095238	0.0333333	0	0	0	0	0
LTCONS_00054810	0	0.0166667	0	0	0	0
LTCONS_00059528	0.166667	0.55	0.21	0.206667	0.24	0.23
LTCONS_00032937	0	0.06	0	0	0	0
LTCONS_00005167	4.25333	3.81667	3.56	5.78667	4.42333	4.3
LTCONS_00016532	54.2667	35.19	22.1433	63.3867	28.89	21.4867
LTCONS_00013088	0.136667	0.16	0.0933333	0.12	0.146667	0.1
LTCONS_00038274	2.24333	3.14	2.61667	4.79	2.72333	2.96667
LTCONS_00029395	9.35333	7.38333	4.18667	8.28667	4.52	5.49
LTCONS_00090296	0	0.0233333	0	0	0.0233333	0.01
LTCONS_00057172	0.00666667	0	0	0	0	0
LTCONS_00070701	1.58333	0.783333	0.783333	1.53667	1.38667	0.87
LTCONS_00093125	0.466667	0.886667	1.40667	0.826667	0.816667	1.29
LTCONS_00077843	1.09333	0.7	1.47	0.946667	2.32	1.25
LTCONS_00053886	0	0	0	0	0	0.0133333
LTCONS_00024268	0.536667	0.446667	0.28	0.43	0.0633333	0.243333
LTCONS_00099033	1.31	0.78	0.69	1.61	1.34667	0.77
LTCONS_00065603	0	0.00333333	0	0	0.00333333	0
LTCONS_00011411	0	0	0.106667	0	0.0266667	0
LTCONS_00060432	3.88667	2.57333	2.48333	5.15	3.47	3.42
LTCONS_00058533	1.93	1.60667	0.656667	2.00667	1.07667	0.666667
LTCONS_00029592	2.39	2.85333	2.31	2.65333	2.35667	2.89
LTCONS_00055882	0	0	0	0	0.02	0
LTCONS_00040287	0.586667	0.56	0.396667	0.496667	1.11667	0.616667
LTCONS_00042591	0	0.07	0.03	0.03	0	0
LTCONS_00008953	2.97333	1.78667	1.32333	4.11	2.22	1.3
LTCONS_00017189	0.356667	0	0.13	0	0	0.3
LTCONS_00008424	0.746667	1.10667	1.03	1.13	0.713333	1.31
LTCONS_00084044	0.273333	0.86	0.46	0	0.106667	0
LTCONS_00060155	2.18667	1.24667	1.26	2.58667	1.75333	1.24667
LTCONS_00059590	0.406667	0.163333	0.2	0.87	0.326667	0.276667
LTCONS_00042452	0.17	0.23	0.273333	0.23	0	0.326667
LTCONS_00012944	4.13	2.64	2.97667	4.61667	2.66	2.67
LTCONS_00025466	0	0	0.00666667	0	0	0
LTCONS_00049370	3.76	2.91667	5.40333	4.02333	5.23333	4.58667
LTCONS_00032565	1058.09	623.687	507.95	1518.77	904.3	648.63
LTCONS_00047713	0	0	0	0	0.00666667	0
LTCONS_00060767	2.78667	2.63667	1.53	3.97333	2.94667	2.29667
LTCONS_00052931	9.67	8.08	6.36667	8.43667	4.29333	5.51333
LTCONS_00062544	3.89333	3.02	3.55667	3.76	3.36333	3.81333
LTCONS_00034146	0.563333	1.18	0.54	1.82333	1.05	0.996667
LTCONS_00001770	0.05	0.756667	0.24	0.156667	0.296667	0.43
LTCONS_00073870	0	0	0.03	0.03	0	0
LTCONS_00039363	1.48333	1.18333	1.02333	1.44333	1.09333	1.08333
LTCONS_00005124	5.63	3.48	2.29667	5.96667	3.20333	2.65
LTCONS_00010662	0.05	0	0	0	0.0233333	0.0233333
LTCONS_00069326	5.00333	4.95667	5.61667	8.53	8.83667	7.23
LTCONS_00012976	5.20333	6.58333	7.42667	5.04333	7.40667	5.79667
LTCONS_00077244	5.79	3.11333	2.52333	7.48667	4.94	2.58667
LTCONS_00040286	4.05333	3.34333	3.41667	4.55333	3.92333	3.57
LTCONS_00013069	1.42667	0.553333	0.766667	1.38333	0.876667	0.796667
LTCONS_00025498	0	0	0	0	0	0.00333333
LTCONS_00009211	23.9833	18.2933	14.8933	26.8133	17.41	18.2267
LTCONS_00051772	1.58	1.67333	2.3	1.62333	1.63	2.75
LTCONS_00037483	0.816667	0.233333	0.456667	1.43667	0.41	0.53
LTCONS_00012955	0.946667	1.46	1.49333	1.84	1.80667	1.47
LTCONS_00090868	4.59333	3.56667	2.63333	5.62667	4.20333	3.16333
LTCONS_00056591	0.00333333	0.0133333	0	0.0233333	0.0166667	0.0166667
LTCONS_00002186	4.92667	2.86333	1.77667	5.84	3.85333	2.44333
LTCONS_00089020	0	0	0	0	0.00333333	0
LTCONS_00070643	0.376667	0.976667	0.893333	0.303333	0.543333	0.76
LTCONS_00058724	4.28333	4.96333	2.70667	8.28333	4.53	4.27333
LTCONS_00069371	1.59333	1.28667	0.713333	2.07667	1.07	1.15
LTCONS_00013085	19.5667	10.9167	6.29667	16.9533	9.48667	6.28333
LTCONS_00059358	2.92	1.92333	1.07333	2.93	1.46	1.48333
LTCONS_00014104	0	0	0	0.00333333	0	0
LTCONS_00076649	4.75333	5.31667	1.95667	5.26667	3.33667	3.78667
LTCONS_00005022	0.0166667	0	0.0133333	0.0166667	0	0
LTCONS_00064056	0	0	0	0	0	0.00666667
LTCONS_00018127	0.04	0.29	0.186667	0.133333	0.21	0.173333
LTCONS_00060764	0.626667	0.583333	0.606667	0.89	0.36	0.52
LTCONS_00007795	1.10333	0.76	0.173333	0.93	0.386667	0.27
LTCONS_00025400	0.06	0.03	0	0.09	0	0
LTCONS_00051345	0.92	0.393333	0.113333	0.973333	0.51	0.263333
LTCONS_00100264	20.23	15.87	12.9333	24.0233	15.6533	13.04
LTCONS_00072549	0.06	0.0333333	0.05	0.1	0.0533333	0.04
LTCONS_00048454	10.0467	10.9467	12.3667	10.44	10.8633	11.9867
LTCONS_00009981	0.373333	0.203333	0.543333	0.303333	0.126667	0.383333
LTCONS_00036423	1.43	1.54333	1.20333	0.893333	1.56	1.89667
LTCONS_00082161	0.00333333	0	0	0	0	0
LTCONS_00039303	0.27	0.113333	0.07	0.0966667	0.0966667	0
LTCONS_00032061	0.863333	0.516667	0.856667	0.84	0.52	0.94
LTCONS_00025346	0	0	0	0.113333	0	0
LTCONS_00000071	0.19	0	0.326667	0.22	0.436667	0.18
LTCONS_00013044	26.3267	13.6667	16.8033	26.05	10.6633	8.41
LTCONS_00005519	0.296667	0.38	0.62	0.52	0.836667	0.4
LTCONS_00038213	0.96	1.46333	2.16667	1.35	1.92333	2.08667
LTCONS_00033735	8.02333	7.81667	9.99667	2.35333	7.10667	8.89
LTCONS_00100314	0.04	0	0	0	0	0
LTCONS_00033058	0.15	0.05	0.03	0.0933333	0.11	0.0633333
LTCONS_00060172	4.16333	2.83667	1.71667	4.28667	2.72	2.28667
LTCONS_00035803	0.95	0.773333	0.253333	1.3	0.4	0.466667
LTCONS_00078460	5.42667	4.49	3.53667	6.21667	3.56	2.43333
LTCONS_00077935	0.0133333	0	0.00333333	0.02	0.0266667	0.0633333
LTCONS_00003922	7.09	3.35	0.956667	7.07333	3.75667	1.17
LTCONS_00075159	0	0	0	0.00333333	0	0
LTCONS_00007869	2.82	2.14667	1.95333	2.68667	2.35667	2.25
LTCONS_00059594	0	0	0	0	0	0.103333
LTCONS_00026414	0	0.00333333	0	0	0	0
LTCONS_00045526	0	0.00333333	0.00333333	0.00666667	0.0133333	0.00333333
LTCONS_00050301	0.89	1.48333	1.37	0.55	1.13667	1.66333
LTCONS_00092009	0.0466667	0.0866667	0.0966667	0.0266667	0.0266667	0.0933333
LTCONS_00075564	0.176667	0.506667	0.166667	0.356667	0.17	0.493333
LTCONS_00000069	0.166667	0.186667	0.196667	0	0	0.0666667
LTCONS_00034184	0.06	0.336667	0.156667	0.143333	0.313333	0
LTCONS_00024256	0.553333	0.07	0.173333	0.356667	0.0866667	0.13
LTCONS_00078715	1.04667	1.03	0.876667	0.9	0.616667	0.956667
LTCONS_00023164	3.67	5.12667	3.97333	3.92	3.51667	4.63667
LTCONS_00068189	1.18	1.00667	0.75	1.07	0.936667	0.916667
LTCONS_00042585	0.02	0	0.02	0	0	0
LTCONS_00016598	5.40667	3.39	2.41	7.71667	3.36	3.55
LTCONS_00040052	1.91	1.23333	0.653333	2.02667	1.68333	0.943333
LTCONS_00053917	0.00333333	0	0	0.00333333	0	0
LTCONS_00067756	2.37667	1.02	0.57	2.94	1.46	0.97
LTCONS_00039631	1.41667	1.73333	0.776667	1.53667	1.46333	0.91
LTCONS_00094222	0	0	0	0.0466667	0	0
LTCONS_00094364	0.01	0.0133333	0	0.01	0.00333333	0.00333333
LTCONS_00010720	0.216667	0.0933333	0.136667	0.246667	0.0466667	0.316667
LTCONS_00050576	0	0	0.273333	0.35	0	0
LTCONS_00013146	0.223333	0.19	0.183333	0.0666667	0	0.03
LTCONS_00032148	0.186667	1.36333	3.53667	0.133333	0.666667	3.38
LTCONS_00082074	0.01	0	0	0	0	0
LTCONS_00073002	0.0266667	0.0133333	0.00333333	0.05	0.01	0.0166667
LTCONS_00074057	0	0	0.0433333	0	0	0.0433333
LTCONS_00038664	2.96333	2.09667	1.51667	3.88	3.20667	1.58
LTCONS_00022491	0.893333	1.77667	0.66	0.593333	0.646667	1.08667
LTCONS_00021020	0.00333333	0	0	0	0	0
LTCONS_00000670	0	0	0	0.0866667	0.08	0
LTCONS_00063845	0.00333333	0.00333333	0.0266667	0.01	0.0266667	0.00666667
LTCONS_00080258	0.00333333	0.00333333	0	0.00666667	0.00666667	0.00333333
LTCONS_00070936	0.776667	0.533333	0.0566667	1.19	0.623333	0.283333
LTCONS_00091157	1.50667	1.35	0.7	1.15	0.706667	0.5
LTCONS_00014361	0.00333333	0	0	0	0	0
LTCONS_00063115	0.03	0.0333333	0	0	0	0
LTCONS_00066794	0.00333333	0.00333333	0	0	0	0
LTCONS_00003611	0.663333	0.453333	0.23	0.743333	0.466667	0.376667
LTCONS_00091847	11.25	5.66667	5.15667	12.1433	7.58667	4.58
LTCONS_00051114	0.843333	0.793333	1.16	0.896667	1.38667	1.52
LTCONS_00013137	0.11	0.103333	0.17	0.11	0.0333333	0.27
LTCONS_00088302	0.00333333	0	0	0	0	0
LTCONS_00052515	5.94	4.78667	7.05333	8.66667	4.66	4.8
LTCONS_00013033	0.0666667	0.243333	0.0633333	0.07	0.02	0.0633333
LTCONS_00064772	0.00666667	0	0	0	0	0
LTCONS_00030188	2.49	2.32667	0.643333	2.98333	2.35333	1.48333
LTCONS_00029350	3.20667	2.80667	2.89333	3.78667	4.08333	2.7
LTCONS_00015404	0	0	0	0.00333333	0	0
LTCONS_00012602	39.1567	30.1833	29.55	51.6233	30.04	31.01
LTCONS_00007825	0.503333	0.916667	1.00333	0.71	0.34	0.396667
LTCONS_00032372	3.08	1.75333	1.17333	3.14667	2.63333	1.48667
LTCONS_00035066	0.286667	0.793333	1.02333	1.10333	0.626667	0.403333
LTCONS_00039536	44.6267	27.09	17.33	51.4567	28.3233	25.3833
LTCONS_00088090	0	0	0.00333333	0.00333333	0.00333333	0
LTCONS_00007235	0.286667	0.373333	0.526667	0.166667	0.373333	0.133333
LTCONS_00087058	0	0	0.0866667	0.173333	0.0833333	0.0833333
LTCONS_00000671	0	0	0	0.0533333	0	0
LTCONS_00059754	1.06667	1.16	0.563333	1.84667	0.76	1.50667
LTCONS_00025447	0	0	0.0466667	0	0	0
LTCONS_00012996	0.58	0.936667	0.37	0.686667	0.376667	0.536667
LTCONS_00094245	0	0	0	0	0	0.02
LTCONS_00034258	1.84333	1.40333	1.56667	2.16333	1.50667	1.44333
LTCONS_00026479	0	0	0	0	0	0.00333333
LTCONS_00099827	2.03667	1.63667	1.66333	2.99667	2.30667	1.96333
LTCONS_00077920	0.503333	0.746667	0.846667	0.82	0.83	1.45667
LTCONS_00090102	0	0	0	0.00333333	0	0
LTCONS_00002316	5.01	5.08	8.04	3.84667	11.6233	4.17
LTCONS_00077839	37.64	21.2333	28.67	31.1333	37.2467	25.2967
LTCONS_00023542	0.896667	0.54	0.453333	0.853333	0.753333	0.406667
LTCONS_00050637	1.66333	1.63667	0.956667	1.51333	1.9	1.33333
LTCONS_00017125	7.42333	4.68667	8.61667	7.24	6.74	3.82333
LTCONS_00011372	2.76667	2.68333	3.56667	3.53	2.52	3.28333
LTCONS_00013095	0.273333	0.163333	0.19	0.416667	0.516667	0.48
LTCONS_00071738	0	0.00333333	0	0.00333333	0	0
LTCONS_00061648	0.8	0.733333	0.7	1.15333	1.27333	0.883333
LTCONS_00094516	0	0	0.00666667	0.00666667	0.0166667	0.00666667
LTCONS_00016377	5.23667	3.29	0.916667	5.46	2.01333	1.14667
LTCONS_00066950	0.00333333	0	0	0	0	0
LTCONS_00033367	0.276667	0.51	0.216667	0.143333	0.516667	0.2
LTCONS_00079225	5.02667	4.15	2.2	5.32667	1.50333	1.61333
LTCONS_00003581	0.48	0.526667	0.536667	0.456667	0.213333	0.86
LTCONS_00055348	0	0	0	0	0.01	0
LTCONS_00042485	0	0	0	0.04	0	0
LTCONS_00009343	0.83	1.34333	0.556667	2.41333	1.38333	0.623333
LTCONS_00017266	8.65667	7.49333	6.51333	9.07	6.33	6.56
LTCONS_00036356	5.74333	4.25	3.18	8.18333	4.99667	3.84
LTCONS_00006744	0.0833333	0	0.506667	0	0	0.446667
LTCONS_00013180	0.126667	0.0966667	0	0.17	0.14	0.00666667
LTCONS_00023041	3.07	4.81	5.35	4.61	3.24	5.46667
LTCONS_00045133	0	0	0.00333333	0	0	0
LTCONS_00022850	1.84667	1.68333	1.43667	2.24	1.72	1.78667
LTCONS_00014167	0	0	0	0	0.00333333	0
LTCONS_00093051	1.35333	0.863333	0.6	1.86333	1.53667	0.986667
LTCONS_00036224	63.3533	37.3867	26.4967	67.4867	34.08	32.11
LTCONS_00039387	0	0	0	0	0.0266667	0
LTCONS_00076781	6.89	5.60667	4.20333	7.20667	4.34333	3.71333
LTCONS_00042294	4.05333	2.88	2.95667	4.65667	3.49667	3.41
LTCONS_00035819	0.64	0.71	0.57	0.913333	0.55	0.646667
LTCONS_00012044	0.243333	0.586667	0.74	0.203333	0.213333	0.666667
LTCONS_00075099	0	0	0	0.00333333	0	0
LTCONS_00035247	0.596667	1.02333	1.21667	0.446667	0.816667	1.23
LTCONS_00097633	1.89333	1.52667	1.06667	2.11333	1.20667	1.19667
LTCONS_00013184	0.38	0	0	0	0	0
LTCONS_00012979	0.813333	0.203333	0.43	0.603333	0.713333	0.326667
LTCONS_00050388	0	0	0	0	0	0.01
LTCONS_00091631	0.176667	0.34	0.12	0.09	0.123333	0.123333
LTCONS_00026574	0.156667	0.136667	0.16	0.226667	0.206667	0.183333
LTCONS_00048781	0.603333	0.386667	0.116667	0.466667	0.316667	0.256667
LTCONS_00068258	0.936667	0.393333	1.83667	0.446667	1.90667	1.52333
LTCONS_00070604	57.6533	77.8667	95.4933	101.5	120.377	85.37
LTCONS_00030416	3.39	1.14333	2.22333	4.55	1.32667	1.25333
LTCONS_00050564	0	0.0833333	0	0	0	0
LTCONS_00050843	0	0.0133333	0	0	0	0
LTCONS_00042441	2.11333	0.923333	0.643333	2.94	1.46333	0.923333
LTCONS_00091798	1.24667	0.793333	0.563333	1.88667	0.966667	0.876667
LTCONS_00086524	6.50333	7.45333	6.9	7.45667	7.38	8.24333
LTCONS_00013129	0.143333	0.193333	0.0766667	0	0.25	0.186667
LTCONS_00059362	1.96333	1.29333	1.06667	2.82667	1.38667	1.08667
LTCONS_00047552	0	0.00333333	0	0	0	0.00333333
LTCONS_00024552	3.00333	2.52333	2.07667	3.12667	2.36333	3.11
LTCONS_00042520	0.02	0.00666667	0.00666667	0.00666667	0	0.0266667
LTCONS_00037290	1.31667	1.25	0.976667	1.79	0.493333	0.906667
LTCONS_00051618	3.78667	1.92333	1.28667	4.95667	2.68	1.78333
LTCONS_00058864	3.47	2.5	1.45667	2.63333	2.28333	1.50667
LTCONS_00014506	0	0	0	0	0.00333333	0
LTCONS_00023083	1.85333	1.28	0.576667	2.16333	1.63	0.803333
LTCONS_00016535	0.02	0.126667	0.0866667	0.09	0.02	0
LTCONS_00058632	0.36	0.496667	0.433333	0.813333	0.473333	0.483333
LTCONS_00050054	13.6033	9.35667	7.62333	17.0767	11.5833	9.5
LTCONS_00075473	1.95667	1.92	2.05667	2.30667	1.32	2.70333
LTCONS_00069870	2.96333	2.05333	1.6	3.01	2.16	1.52333
LTCONS_00061959	1.00333	0.906667	0.673333	1.93	0.896667	1.42
LTCONS_00050694	0.383333	0.616667	0.356667	0.476667	0.51	0.613333
LTCONS_00090806	0	0	0.0533333	0	0	0
LTCONS_00081999	0.01	0	0.02	0.04	0.01	0.03
LTCONS_00100432	5.11	2.67667	2.18	4.32667	4.36333	2.12667
LTCONS_00073340	0	0.00333333	0.01	0	0	0.00333333
LTCONS_00042505	2.66333	1.85	2	2.55333	1.92	1.64
LTCONS_00081028	0.00333333	0.00666667	0	0.00666667	0.01	0.0166667
LTCONS_00027564	0	0	0.00333333	0.00333333	0.00333333	0
LTCONS_00092946	0	0.00666667	0.00666667	0	0	0
LTCONS_00064872	0.01	0.03	0.03	0.02	0.03	0.02
LTCONS_00036735	0.326667	1.16667	0.703333	0.546667	1.09333	1.39667
LTCONS_00042553	0	0.0233333	0	0.0266667	0	0.05
LTCONS_00031881	0.00666667	0	0	0	0	0
LTCONS_00008809	0.0133333	0	0	0.0133333	0.0133333	0
LTCONS_00025216	3.36	4.1	2.56667	6.38	3.17	2.75333
LTCONS_00078959	0	0.356667	0.256667	0.606667	0	0.163333
LTCONS_00042588	1.41	0.716667	0.703333	1.10333	0.853333	0.813333
LTCONS_00024518	1.31667	1.00667	0.846667	1.8	1.24	1.34
LTCONS_00043363	0	0.00333333	0.00333333	0	0	0
LTCONS_00028195	0	0.00666667	0	0.01	0	0
LTCONS_00043494	0	0	0	0	0.00333333	0
LTCONS_00012937	0.0133333	0.143333	0.396667	0	0.0933333	0.403333
LTCONS_00036879	15.49	13.8167	10.06	17.8433	10.9167	11.4133
LTCONS_00013110	0	0	0.44	0	0	0
LTCONS_00018229	157495	165910	213854	182452	140769	227460
LTCONS_00012364	2.76333	1.66333	1.17667	3.10667	2.09	1.05667
LTCONS_00047912	0	0	0	0	0	0.00333333
LTCONS_00039289	3.05	1.22667	1.21	4.31	1.30667	1.12667
LTCONS_00009515	0.326667	0.203333	0.09	0.37	0.2	0.16
LTCONS_00010719	0.0566667	0.0433333	0.08	0.126667	0.213333	0
LTCONS_00053920	0	0	0	0.02	0	0
LTCONS_00042466	38.2333	25.4733	17.45	43.7567	19.5933	17.63
LTCONS_00067934	6.98	7.74	5.76	8.34333	7.79667	6.96667
LTCONS_00001582	0.303333	0.616667	0.933333	0.533333	0.71	1.29
LTCONS_00013070	2.51	1.35333	1.18333	4.44333	1.53	1.02
LTCONS_00012952	0.6	0.25	0.106667	0.346667	0.18	0.07
LTCONS_00034772	1.61	0.84	0.973333	1.91333	1.48333	1.11667
LTCONS_00035806	1.15333	0.776667	0.296667	1.22333	0.636667	0.606667
LTCONS_00032860	0.53	0.04	0.353333	0.496667	0.743333	0.126667
LTCONS_00078124	2.61	2.05333	0.763333	2.52667	1.41	0.953333
LTCONS_00091965	0.42	0.0933333	0.456667	0.11	0.376667	0.656667
LTCONS_00064885	0	0	0	0	0.00666667	0
LTCONS_00012984	0.42	0.403333	0.08	0.0833333	0.08	0.0766667
LTCONS_00023042	1.07	0.613333	0.21	1.26	0.823333	0.746667
LTCONS_00002721	3.06333	2.46667	1.50333	4.51	3.73667	2.71333
LTCONS_00009921	0.0866667	0.07	0.586667	0.01	0.0233333	0.186667
LTCONS_00039367	0.206667	0.0566667	0	0	0.716667	0
LTCONS_00063015	0.3	0.256667	0.99	0.863333	0.403333	0.203333
LTCONS_00042870	0	0.00333333	0	0	0	0
LTCONS_00013139	0.0266667	0.0533333	0.0533333	0.03	0.0833333	0.0566667
LTCONS_00073871	0	0	0	0	0	0.0566667
LTCONS_00030171	1.92333	1.63333	1.96667	2.80333	2.93333	1.87667
LTCONS_00079440	0	0	0	0.00666667	0	0
LTCONS_00022958	98.5467	69.86	77.6567	131.92	85.2567	69.0067
LTCONS_00013059	0.0566667	0.136667	0.11	0.29	0.823333	0.11
LTCONS_00042478	4.36333	2.5	2.45667	4.75	2.82	1.68
LTCONS_00030723	11.8167	6.30667	4.86667	14.6133	8.31	5.22667
LTCONS_00042489	0.103333	0.05	0.0466667	0.1	0.05	0
LTCONS_00094514	0.00333333	0	0	0.01	0	0
LTCONS_00072355	0	0	0.00666667	0	0	0
LTCONS_00050578	65.1	48.2267	33.01	78.1433	39.6067	33.6767
LTCONS_00050437	0.976667	1.78667	0.543333	2.89	1.82333	2.11333
LTCONS_00059151	3.49667	1.98333	1.21333	2.77667	1.38667	1.06667
LTCONS_00042556	4.74	2.47667	2.90667	5.24667	3.60333	1.60333
LTCONS_00025073	1.34	0.373333	0.96	0.946667	0.62	0.516667
LTCONS_00053310	0	0.01	0	0.266667	0	0
LTCONS_00079227	1.92667	2.13	0.516667	1.76667	0.69	1.06333
LTCONS_00084188	2.91667	4.77333	1.91667	5.35333	3.89	3.48333
LTCONS_00004164	4.00667	2.28667	1.87	4.83	3.31667	2.22
LTCONS_00034162	0.0433333	0	0	0.0433333	0	0
LTCONS_00033316	0.386667	1.09667	0.846667	0.473333	1.13667	0.716667
LTCONS_00082641	0	0	0	0	0.00333333	0
LTCONS_00077061	2.45	1.49667	1.28	2.86667	1.90333	1.12333
LTCONS_00042578	2.88667	1.25	1.67333	2.32333	2.79667	2.50667
LTCONS_00063658	0	0	0	0	0.00333333	0
LTCONS_00026795	0	0.00666667	0	0	0	0
LTCONS_00041624	0.436667	0.59	0.396667	0.69	0.42	0.55
LTCONS_00092012	0.886667	0.743333	0.79	1.00667	1.01667	0.883333
LTCONS_00070325	1.65667	1.31333	0.963333	1.82667	1.86	2.01667
LTCONS_00087473	0.00333333	0.00333333	0.00333333	0.01	0.00333333	0.00333333
LTCONS_00011664	0.383333	0	0.89	0.583333	0.79	0.276667
LTCONS_00000247	0.94	1.51	2.53333	3.23333	1.83333	1.23
LTCONS_00002364	20.22	13.2933	7.40667	20.1033	11.3467	8.87333
LTCONS_00011558	2.52667	2.54667	0.923333	4.16667	2.03333	2.03667
LTCONS_00053798	0	0	0	0.0233333	0	0
LTCONS_00053873	0.06	0	0	0	0	0
LTCONS_00000072	1.11333	1.17333	0.863333	1.35	1.05	1.28333
LTCONS_00002494	0.0166667	0.0166667	0.16	0.0533333	0.0366667	0.01
LTCONS_00042627	1.48667	1.76333	2.05333	2.04667	2.15667	2.6
LTCONS_00023043	0.156667	0.23	0.186667	0.453333	0.103333	0.103333
LTCONS_00042566	5.76667	4.12667	4.59	7.34	3.7	3.69333
LTCONS_00007234	0.536667	0.79	1.48667	0.696667	0.853333	1.40667
LTCONS_00052570	1.33333	0.796667	0.526667	1.77667	0.746667	0.403333
LTCONS_00006741	2.36333	1.32333	0.673333	3.07	1.2	1.20333
LTCONS_00043526	0	0	0	0	0	0.0133333
LTCONS_00081361	0.00666667	0	0.0166667	0.0133333	0.00333333	0.00333333
LTCONS_00043506	0.01	0	0	0	0	0
LTCONS_00002487	14.1667	9.21	5.46333	16.5667	7.84667	4.85
LTCONS_00068826	10.3733	8.67333	5.97667	11.8533	7.2	5.86333
LTCONS_00060187	3.96	2.24	1.51333	4.14	2.39667	1.49667
LTCONS_00076802	6.37	3.96	2.53667	7.59	3.74333	3.46333
LTCONS_00012991	7.47333	0.373333	0.09	12.0133	2.44	0.84
LTCONS_00075110	0.00333333	0	0	0	0	0.00333333
LTCONS_00041646	1.29	1.02667	0.556667	2.04	1.16	0.61
LTCONS_00072109	0	0	0	0.00333333	0.00333333	0.00333333
LTCONS_00029393	0.963333	1.50667	1.12	1.68667	1.14	1.81333
LTCONS_00017735	4.69	4.22667	2.13	6.27	3.15	3.39
LTCONS_00039308	2.46333	2.06667	1.92	3.81667	3.06	2.14333
LTCONS_00075060	0.00666667	0.00666667	0	0.00666667	0.00666667	0
LTCONS_00093224	1.03	0.813333	0.746667	1.27	1.08333	0.63
LTCONS_00040970	0.983333	0.863333	1.42333	0.833333	1.07	1.08667
LTCONS_00036882	2.82333	1.49	1.95	2.63333	1.07667	1.58
LTCONS_00082869	0	0	0	0.0433333	0	0
LTCONS_00013016	0	0.0166667	0	0.0166667	0.0166667	0
LTCONS_00078712	8.26667	4.26	3.57667	8.67667	5.79333	3.79
LTCONS_00041207	4.84667	2.42	1.69	5.04333	2.2	1.81333
LTCONS_00060152	0.57	0.293333	0.41	0.383333	0.276667	0.383333
LTCONS_00033868	3.68333	2.12333	1.90333	3.73333	2.7	2.24333
LTCONS_00013176	0.106667	0.303333	0.293333	0.103333	0.3	0.38
LTCONS_00011471	0.973333	0.913333	0.453333	1.44667	0.906667	0.76
LTCONS_00052027	0.17	0.62	0.36	0.716667	0.203333	0.91
LTCONS_00005978	16.75	23.3433	22.02	17.2767	16.9967	16.5267
LTCONS_00024267	0.123333	0	0	0.223333	0.0833333	0.0733333
LTCONS_00091730	1.34	2.4	2.17333	1.25	1.23	3.23
LTCONS_00013103	0.85	0.233333	1.81	1.62667	1.83667	1.86333
LTCONS_00013052	0.03	0	0.01	0.01	0.02	0
LTCONS_00028384	0	0.00333333	0	0	0	0
LTCONS_00017323	6.79333	3.88667	3.62333	8.83667	5.86	4.56
LTCONS_00011660	2.81667	4.42333	4.42333	3.15	4.41333	4.03
LTCONS_00090413	0	0	0	0	0.01	0
LTCONS_00004476	9.16	6.00667	6.03	10.5667	9.53	6.02333
LTCONS_00042487	1.60333	0.753333	0.906667	1.14333	0.516667	0.67
LTCONS_00029289	7.96	4.18333	3.47	6.83333	5.81333	3.05
LTCONS_00013106	0.0566667	0	0	0	0	0
LTCONS_00030662	1.12	1.08333	0.416667	0.823333	1.22333	0.843333
LTCONS_00007187	0.28	0.16	0.51	1.35	0.406667	0
LTCONS_00013081	0.0566667	0	0.22	0.06	0.106667	0.26
LTCONS_00050722	0.386667	0.47	0.306667	0.446667	0.373333	0.633333
LTCONS_00038380	0.356667	0.49	0.58	0.276667	0.446667	0.596667
LTCONS_00004644	0.206667	0.0266667	0.15	0.0566667	0.113333	0.0266667
LTCONS_00042507	0.203333	0.2	0.323333	0.123333	0.136667	0.133333
LTCONS_00040652	3.43	5.33333	4.59	5.20667	4.11667	4.53333
LTCONS_00014354	0	0.00666667	0	0	0	0
LTCONS_00016676	0.87	0.643333	0.49	1.37667	0.963333	1.02667
LTCONS_00033406	0.383333	0.54	0.333333	0.203333	0.183333	0.583333
LTCONS_00070229	1.44	1.24333	0.616667	1.94667	1.12333	1.15
LTCONS_00000770	0.573333	0.5	0.55	0.836667	2.01333	0.483333
LTCONS_00013173	0.0666667	0.38	0.753333	0.04	0.116667	0.67
LTCONS_00023272	42.6933	24.42	37.2567	37.76	14.24	14.42
LTCONS_00055079	0.00333333	0.00333333	0.00333333	0.00333333	0.00333333	0
LTCONS_00060763	1.53	0.746667	0.573333	1.57667	1.27667	0.75
LTCONS_00002205	3.01	2.13667	1.44	3.65667	1.92333	1.77
LTCONS_00009517	0	0.0366667	0	0.0833333	0	0.15
LTCONS_00080833	0.00666667	0.00666667	0.00666667	0.0566667	0.0233333	0.0333333
LTCONS_00069105	2.88	1.30333	0.536667	3.40667	1.58667	1.16667
LTCONS_00008531	1.46333	1.16	1.10667	2.08333	1.20667	1.58333
LTCONS_00026877	0	0	0	0.103333	0	0
LTCONS_00023693	2.38667	1.40333	1	2.60667	1.42	1.47667
LTCONS_00085145	0.89	2.18	1.71667	0.89	2.44667	2.40667
LTCONS_00040458	2.50667	1.48333	1.18333	3.50333	2.18667	1.89
LTCONS_00013166	0.376667	0.313333	0.133333	0.696667	0.22	0.0866667
LTCONS_00022781	6.27333	5.78	5.33333	7.61667	5.53667	6.92667
LTCONS_00086921	0	0.0133333	0	0	0	0
LTCONS_00067824	0.19	0.333333	0.0233333	0.2	0.07	0.22
LTCONS_00017109	3471.7	2910.18	3206.81	3148.6	2839.16	3116.41
LTCONS_00034699	0.866667	1.13667	0.733333	1.08333	1.03667	0.83
LTCONS_00048074	0.00333333	0	0	0.00333333	0	0
LTCONS_00052590	0	0	0	0	0	0.0133333
LTCONS_00062596	0	0.07	0	0	0	0
LTCONS_00006761	2.70333	2.40667	1.3	3.67333	1.22	2.55
LTCONS_00012957	21.6033	22.5167	18.3867	22.5367	16.39	13.28
LTCONS_00013031	1.01667	0.14	0.21	0.3	0.283333	0.21
LTCONS_00004680	0.186667	0.146667	0.136667	0.303333	0.126667	0.233333
LTCONS_00086565	0.573333	0.13	0.156667	0.213333	0.296667	0.296667
LTCONS_00077165	43.8	37.2733	22.61	56.2833	29.8233	19.54
LTCONS_00071306	0	0	0	0	0.0666667	0
LTCONS_00098487	2.88667	2.53	2.62667	4.26667	3.54	2.53667
LTCONS_00013060	1.88333	1.35333	1.04	1.91	1.53	1.14667
LTCONS_00075452	41.2067	32.2033	22.41	52.5533	27.9867	21.0967
LTCONS_00009985	0.443333	0.21	0.296667	0.746667	0.346667	0.15
LTCONS_00003937	2.8	2.98333	2.11333	3.20667	1.97	3.19
LTCONS_00007790	11.9767	7.23333	3.36	14.3433	5.62	4.54667
LTCONS_00015722	0.00333333	0	0	0	0	0
LTCONS_00012405	1.23667	0.756667	0.76	1.53333	0.9	1.03333
LTCONS_00032865	3.95333	2.9	2.37333	4.91667	3.02333	2.81667
LTCONS_00051760	4.65	3.53667	3.26667	5.34667	4.70667	3.18
LTCONS_00074595	0	0	0	0.00666667	0	0
LTCONS_00035294	0	0	0.00333333	0.00666667	0	0.00333333
LTCONS_00013029	0	0.0566667	0.106667	0.11	0.0533333	0.05
LTCONS_00025032	0.72	0.553333	0.853333	1.61	0.393333	1.17333
LTCONS_00069873	296.157	294.707	297.637	312.977	297.523	304.293
LTCONS_00058761	5.04667	4.04	2.39667	5.36667	2.54333	3.59
LTCONS_00011659	0.06	0.04	0.113333	0.0633333	0.136667	0.03
LTCONS_00023753	0.73	0.543333	0.31	0.69	0.54	0.64
LTCONS_00014783	0	0	0	0.00666667	0	0
LTCONS_00041519	3.16667	3.86667	2.08333	3.92333	3.99667	2.26333
LTCONS_00022947	3.52333	2.44333	2.00333	4.43667	1.46667	1.37333
LTCONS_00003036	0.536667	1.14667	0.783333	0.5	0.41	0.87
LTCONS_00047767	0	0	0	0	0.00666667	0
LTCONS_00067223	0	0	0.00333333	0	0	0
LTCONS_00067400	0.543333	0.583333	0.713333	0.806667	0.503333	0.823333
LTCONS_00006711	0.576667	0.563333	0.503333	0.78	0.6	0.663333
LTCONS_00092306	0.42	0.376667	0.383333	0.363333	0.336667	0.606667
LTCONS_00042542	0.793333	0.656667	0.52	0.86	0.706667	0.51
LTCONS_00031796	0.0333333	0.03	0.03	0.203333	0.0333333	0.0333333
LTCONS_00059360	0.713333	0.696667	0.18	0.793333	0.55	0.546667
LTCONS_00042560	0.523333	0.833333	0.48	1.46	0.493333	0.32
LTCONS_00001583	0.126667	0.16	0.266667	0.543333	0.303333	0.243333
LTCONS_00019207	0	0	0.00666667	0.00666667	0.00666667	0
LTCONS_00028216	0.183333	0.116667	0.21	0.186667	0.05	0.0866667
LTCONS_00055132	0.00333333	0	0	0	0	0
LTCONS_00002299	1.11667	0.533333	0.976667	0.146667	0.743333	0.223333
LTCONS_00037788	1.55333	0.753333	0.08	1.56667	0.64	0.193333
LTCONS_00093050	1.94667	1.93667	1.4	3.35667	2.07667	1.71667
LTCONS_00035871	1.88	1.43	0.45	2.07	1.04333	0.503333
LTCONS_00002786	0.08	0	0.00333333	0	0.106667	0
LTCONS_00004679	0.536667	0.343333	0.34	0.846667	0.436667	0.433333
LTCONS_00094058	4.25333	5.35	2.62	5.48	6.09333	5.85667
LTCONS_00023084	0.186667	0.22	0.166667	0.166667	0.176667	0.22
LTCONS_00042636	0.0266667	0	0.0133333	0	0	0
LTCONS_00042439	0.6	0.693333	0.463333	0.89	0.573333	0.42
LTCONS_00067710	48.0467	47.84	51.17	54.16	58.1533	46.1167
LTCONS_00082722	0	0	0	0	0.00333333	0
LTCONS_00042616	0.613333	0.333333	0.26	0.676667	0.323333	0.376667
LTCONS_00012436	0	0.0466667	0.1	0	0	0
LTCONS_00013067	0.13	0.13	0	0.193333	0.12	0.06
LTCONS_00050621	2.08	1.55667	1.02333	1.52333	1.06667	0.89
LTCONS_00013048	0.603333	0.3	0.116667	0	0.233333	0.34
LTCONS_00051461	6.97	4.97333	3.39333	7.75	4.94667	3.91667
LTCONS_00084567	34.68	26.4533	20.64	46.76	29.6867	23.82
LTCONS_00006718	6.07	4.68333	4.10333	7.62	5.15333	4.31667
LTCONS_00054640	0.00333333	0	0	0.00333333	0.00333333	0
LTCONS_00000849	2.68667	1.44333	1.06	1.74667	1.67667	0.95
LTCONS_00006953	3.2	2.84333	3.45	3.68	3.70333	3.66
LTCONS_00079404	0	0	0.00333333	0	0	0
LTCONS_00039195	0.816667	0.396667	0.61	0.13	0.893333	0.433333
LTCONS_00012946	0.05	0.206667	0.103333	0.0566667	0.103333	0
LTCONS_00093048	4.16	4.79333	3.45	6.58333	4.48333	5.12333
LTCONS_00042522	0.03	0.02	0	0.03	0.02	0.02
LTCONS_00042571	9.88	6.31667	4.03333	8.93333	5.61333	2.81
LTCONS_00029105	0	0	0.01	0	0	0.01
LTCONS_00046564	0	0	0	0	0.0133333	0
LTCONS_00002655	1.19	1.05	0.93	0.993333	1.48	1.17667
LTCONS_00059041	1.29667	2.23	2.13667	2.93667	2.55333	3.11
LTCONS_00000512	0	0	0	0	0	0.0766667
LTCONS_00001581	1.46333	2.77667	1.80667	2.52	2.13667	2.69667
LTCONS_00060409	3.75333	2.14667	0.996667	5.27667	2.63333	1.55
LTCONS_00047555	0.00333333	0	0	0	0	0
LTCONS_00060156	1.96667	2.6	0.756667	1.86667	1.28333	1.69667
LTCONS_00050605	30.1233	27.4133	25.5433	35.5833	25.1767	25.5433
LTCONS_00012169	2.12	2.16	1.34	3.26333	2.45333	2.11333
LTCONS_00049168	1.21333	1.51	1.09667	1.59	1.06667	1.66333
LTCONS_00077499	2.71667	3.17667	1.99333	3.58667	2.62333	3.72333
LTCONS_00024254	0	0	0	0	0	0.166667
LTCONS_00036172	0.436667	1.00333	0.53	0.19	0.5	0.446667
LTCONS_00074694	0	0	0	0.01	0	0
LTCONS_00096854	0	0.00666667	0	0	0.00333333	0
LTCONS_00037418	0.14	0.0666667	0	0.853333	0	0.63
LTCONS_00041089	0.0133333	0.0133333	0.0133333	0.0166667	0.0133333	0
LTCONS_00039790	2.11	1.92	1.71667	2.14	2.49667	1.59
LTCONS_00086959	0	0	0	0	0	0.0433333
LTCONS_00013011	0.55	0.586667	0.44	0.48	0.49	0.5
LTCONS_00087425	0.0266667	0.01	0.0166667	0.02	0.01	0.0266667
LTCONS_00048358	0.27	0.62	0.516667	0.646667	0.62	0.676667
LTCONS_00090168	0	0	0.00333333	0	0	0
LTCONS_00100201	0	0.00666667	0	0	0	0
LTCONS_00078206	0.723333	1.59667	2.31333	0.633333	1.88667	2.00667
LTCONS_00037875	0.886667	0.486667	0.38	1.25333	0.87	0.673333
LTCONS_00016523	31.7433	28.9533	13.1867	33.1567	14.0833	11.4467
LTCONS_00004180	0.403333	0.553333	0.21	0.176667	0.49	0.263333
LTCONS_00002335	1.7	1.68333	3.23667	1.23	5.31	1.55667
LTCONS_00053829	0	0	0	0.02	0	0
LTCONS_00049372	1.09667	0.583333	1.02333	1.61333	1.62333	0.893333
LTCONS_00028660	0.02	0	0	0	0	0
LTCONS_00047194	0	0	0.00666667	0	0	0
LTCONS_00097262	222.843	102.513	72.2733	49.6533	17.21	64.58
LTCONS_00079806	0.0166667	0	0	0	0	0.0166667
LTCONS_00077129	1.22333	0.583333	0.436667	0.21	1.60333	0.71
LTCONS_00031478	0.596667	0.323333	0.58	0.336667	0.263333	0.52
LTCONS_00012936	0.0233333	0.0233333	0.04	0.0466667	0	0.08
LTCONS_00044139	0	0	0	0.0766667	0	0
LTCONS_00059530	0.6	0.753333	0.34	0.663333	0.223333	0.533333
LTCONS_00022496	0.26	0.44	0.776667	0.353333	0.406667	0.833333
LTCONS_00042632	0	0.0833333	0	0.09	0.08	0.41
LTCONS_00080791	0.00333333	0	0	0.00333333	0	0
LTCONS_00097261	659.04	304.847	201.937	153.9	63.0633	196.997
LTCONS_00047039	0	0.00333333	0.00333333	0	0.00333333	0
LTCONS_00038245	0.183333	16.9133	21.6167	0.0266667	1.01	3.84667
LTCONS_00032916	0.903333	0.25	0.633333	0.426667	1.90667	0.53
LTCONS_00078513	32974.4	25252.5	27267	42443.9	22512.4	31279
LTCONS_00077241	7.4	5.03	2.93333	9.82333	4.02	4.85667
LTCONS_00075680	1.47	1.34	0.8	2.23	1.76	1.02667
LTCONS_00013034	88.6033	54.6067	17.09	79.32	25.7167	14.2167
LTCONS_00025789	0.01	0.00333333	0.00333333	0.00333333	0.00666667	0
LTCONS_00078714	0.61	0.606667	0.43	0.49	0.716667	0.896667
LTCONS_00062555	5.05667	5.89333	3.95333	7.60667	6.00333	5.5
LTCONS_00061558	1.91667	1.46	0.466667	2.14333	1.24333	0.63
LTCONS_00016950	0	0	0	0	0.0166667	0
LTCONS_00024565	2.43333	2.54333	1.99333	3.19667	3.05	2.44667
LTCONS_00067825	6.12667	2.83333	0.263333	4.56333	1.96667	0.36
LTCONS_00034575	3.67667	3.04333	1.77667	4.58	2.96667	1.99
LTCONS_00099305	0.186667	0.33	0.376667	0.316667	0.2	0.45
LTCONS_00007394	0	0.12	0	0.136667	0.0433333	0.11
LTCONS_00087360	0	0.00666667	0	0	0	0.00666667
LTCONS_00052595	0.0833333	0.01	0.03	0.216667	0.0633333	0.0466667
LTCONS_00024261	0.77	0.636667	0.163333	0.53	0.436667	0.0833333
LTCONS_00071034	1.12333	1.17333	0.806667	1.42	0.963333	1.01333
LTCONS_00014762	0	0.00333333	0	0	0	0
LTCONS_00031826	0	0	0.0166667	0.0166667	0	0
LTCONS_00071328	0	0	0	0.0133333	0	0
LTCONS_00094102	3.07	1.98333	1.84667	3.65333	2.81	1.85
LTCONS_00085727	1.34667	1.39333	1.76333	1.75333	0.99	1.14
LTCONS_00046374	0	0	0.00333333	0	0	0.00333333
LTCONS_00018654	0.673333	0.623333	0.61	0.903333	0.223333	0.89
LTCONS_00016089	1.83667	0.72	0.536667	2.41667	1.23333	0.606667
LTCONS_00053775	0	0	0.00666667	0	0.00333333	0.00333333
LTCONS_00010457	3.75667	3.65333	2.55	4.36667	2.64	2.42667
LTCONS_00078182	0.48	0.603333	0.76	2.15333	1.01667	1.2
LTCONS_00058462	0.113333	0.593333	0.106667	0.176667	0.493333	0.836667
LTCONS_00086525	3.78667	3.39333	2.28	4.53667	3.35667	2.59
LTCONS_00033558	2.95667	2.08333	1.92	3.72333	2.92	2.13667
LTCONS_00035243	0.743333	1.07	0.553333	0.543333	0.643333	0.793333
LTCONS_00036063	17.97	9.26667	2.48667	28.1867	9.25333	3.15333
LTCONS_00032859	0.583333	0.68	0.263333	0.283333	0.24	0.803333
LTCONS_00016673	6.47333	6.62667	4.85	9.71667	7.36333	6.02
LTCONS_00053777	0	0	0	0	0	0.02
LTCONS_00034149	0.0633333	0	0.233333	0.0133333	0	0
LTCONS_00014129	0.00333333	0	0	0	0	0
LTCONS_00050548	0.03	0.03	0.03	0.0633333	0.02	0.03
LTCONS_00005003	102.157	87.8367	87.4333	69.8067	72.81	65
LTCONS_00022548	0.0266667	0.0366667	0.00666667	0.02	0.00666667	0
LTCONS_00036774	3.76667	4.72667	3.47	3.10667	2.94	3.28
LTCONS_00005973	154.137	167.87	165.873	166.167	141.93	126.23
LTCONS_00025401	0	0	0	0	0.02	0
LTCONS_00032202	0.236667	1.25	0.406667	0.156667	0.376667	0.66
LTCONS_00070360	1.43333	0.633333	0.656667	1.44333	1.60333	1.75
LTCONS_00003026	1.18	1.60667	0.77	1.32667	0.733333	0.993333
LTCONS_00096709	0.01	0.00333333	0.00333333	0.00666667	0.01	0.00666667
LTCONS_00092008	0	0	0	0.0866667	0.0366667	0
LTCONS_00044750	0.00333333	0.00333333	0.00333333	0	0.00666667	0
LTCONS_00011515	0.25	0.183333	0.183333	0.26	0.516667	0.526667
LTCONS_00033364	3.45333	1	1.45	3.32667	1.39333	1.48333
LTCONS_00010267	3.13	1.84667	1.42667	5.27	3.38333	2.25
LTCONS_00050080	0	0	0.0566667	0.0566667	0	0
LTCONS_00072863	0	0.00333333	0	0	0	0
LTCONS_00042625	0	0	0.0233333	0	0	0
LTCONS_00024032	0.503333	0.456667	0.38	1.07333	0.95	0.346667
LTCONS_00022533	1.61333	0.906667	0.536667	1.90667	0.94	0.8
LTCONS_00083815	6.56333	5.63	5.76667	3.36	1.02333	7.98
LTCONS_00042458	75.1133	68.8667	57.3467	66.1033	50.62	54.76
LTCONS_00071315	0.196667	0	0	0.0666667	0.19	0.0633333
LTCONS_00006496	0	0.756667	0.123333	1.06667	0.58	0.29
LTCONS_00029674	1.07667	0.396667	0.28	1.20333	0.53	0.156667
LTCONS_00012956	0.553333	0	0.323333	0.0666667	0.593333	0.13
LTCONS_00047111	0	0	0	0	0.00333333	0
LTCONS_00040171	8.89	7.79667	6.87667	9.94	9.34333	7.75
LTCONS_00035638	0.363333	0.49	0.306667	0.7	0.57	0.44
LTCONS_00088505	0	0	0.00666667	0.00666667	0	0.00666667
LTCONS_00058628	0.21	0.316667	0.29	0.396667	0.183333	0.296667
LTCONS_00002158	0.153333	0.246667	0.253333	0.123333	0.4	0.196667
LTCONS_00073969	0	0	0.00333333	0	0	0
LTCONS_00030304	7.58333	5.52333	7.10333	9.35	9.11667	6.1
LTCONS_00090983	0.363333	0.8	0.26	0.406667	0.49	0.0433333
LTCONS_00058535	9.74	4.62667	4.16	6.36667	4.09333	1.4
LTCONS_00011367	5.29	3.93333	2.72667	5.34667	3.04	3.49333
LTCONS_00077723	0.456667	0.196667	0.153333	0.343333	0.326667	0.51
LTCONS_00068254	0.0166667	0.706667	0.233333	0.153333	0.256667	0.326667
LTCONS_00042461	0.436667	0.686667	0.203333	0.836667	0.503333	0.53
LTCONS_00100404	0.326667	0.723333	0.97	0.333333	0.663333	0.89
LTCONS_00100400	17.2533	12.0067	8.42333	18.96	8.29333	7.61
LTCONS_00056680	0.0133333	0.0133333	0.0233333	0.00666667	0.02	0.0133333
LTCONS_00094211	0.02	0	0	0	0	0
LTCONS_00015251	0	0	0	0	0.0233333	0
LTCONS_00010756	2.14	1.47667	1.31667	2.26667	1.94667	1.37333
LTCONS_00082752	0	0	0	0	0.00333333	0.00333333
LTCONS_00072100	0.0133333	0.0133333	0	0	0	0
LTCONS_00024837	2.41333	1.67	1.03	1.67667	0.76	0.83
LTCONS_00068293	0.536667	0.496667	0.146667	0.456667	0.21	0.103333
LTCONS_00100385	11.5267	8.76667	7.32	14.9733	10.22	9.19333
LTCONS_00002387	2.06333	1.89667	0.71	1.01667	0.89	0.816667
LTCONS_00094703	0	0.00666667	0	0	0	0
LTCONS_00004632	0.0166667	0	0	0	0	0
LTCONS_00002336	0.05	0.0666667	0.02	0.0933333	0.07	0.0366667
LTCONS_00022142	2.45667	2.24333	1.86667	3.85	2.59	1.98
LTCONS_00042510	0	0.0333333	0.0333333	0	0	0
LTCONS_00043998	0	0	0	0.00666667	0	0
LTCONS_00094857	0.176667	0.14	0.156667	0.186667	0.193333	0.15
LTCONS_00036406	1.5	1.05667	0.873333	1.85667	1.38	0.92
LTCONS_00078919	0.0666667	0.08	0	0.07	0.103333	0
LTCONS_00095081	0.00666667	0	0.00666667	0.00333333	0.00666667	0.00333333
LTCONS_00001789	2.9	2.69667	2.64	3.19	2.62333	2.94667
LTCONS_00008631	7.35333	5.27	3.91	7.53667	3.78667	4.06
LTCONS_00091613	0	0	0.0566667	0	0	0
LTCONS_00067490	16.0533	9.64333	5.17	23.67	16.5167	10.59
LTCONS_00087016	0	0.0133333	0.0133333	0.0333333	0.00666667	0.0133333
LTCONS_00071699	0.00333333	0	0	0	0	0
LTCONS_00058751	0.0133333	0.0566667	0.09	0.0866667	0.0633333	0.05
LTCONS_00008085	4.56	2.42	2.92	4.96	4.91667	3.17667
LTCONS_00056160	0.01	0	0.00333333	0	0.00666667	0.00333333
LTCONS_00019005	0.0133333	0.0266667	0.01	0.0233333	0.0133333	0.01
LTCONS_00001024	1.70333	1.34667	1.96333	1.53	2.10333	2.01333
LTCONS_00010490	2.63	2.3	1.65	2.62333	1.65333	2.11667
LTCONS_00030358	26.95	17.0633	10.17	23.6233	13.6567	10.5333
LTCONS_00053045	0.196667	0.3	0.456667	0.36	0.583333	0.676667
LTCONS_00009040	0.0866667	0.156667	0.276667	0.136667	0.133333	0.36
LTCONS_00031885	0.0266667	0.0133333	0	0.0433333	0.0133333	0
LTCONS_00092395	1.91	2.14	1.42333	1.53333	1.40333	1.71333
LTCONS_00003350	0.52	0.64	0.54	0.406667	0.61	0.693333
LTCONS_00041121	0.633333	0.17	0.476667	0.623333	0.436667	0.586667
LTCONS_00068315	4.11667	4.56667	5.57	4.98	4.51	6.34333
LTCONS_00011260	0	0	0	0	0.0266667	0
LTCONS_00094046	1.45667	1.35333	0.72	1.40333	2.23667	2.19333
LTCONS_00059591	3.73333	1.07	0.96	3.30333	2.50667	0.88
LTCONS_00093862	0	0.01	0	0.01	0	0
LTCONS_00001346	8.98667	6.15	6.81333	10.1067	9.3	6.32333
LTCONS_00013132	14.68	17.1533	15.1433	23.2233	17.64	14.3933
LTCONS_00038421	3.39667	2.29333	2.09	3.32333	2.10667	2.23
LTCONS_00094859	0.0533333	0.02	0.05	0.0766667	0.01	0.03
LTCONS_00070807	2.55667	1.36333	0.603333	2.27	1.87333	0.83
LTCONS_00022364	1.04333	0.92	0.643333	1.85333	0.566667	1.02
LTCONS_00043748	0	0	0	0.00333333	0	0
LTCONS_00077722	0.583333	0.85	0.533333	0.933333	0.506667	0.743333
LTCONS_00019364	0	0	0	0.02	0.0166667	0
LTCONS_00039475	0.22	0.243333	0.0933333	0.386667	0.22	0.07
LTCONS_00012980	0	0.0333333	0.106667	0.113333	0.05	0.0166667
LTCONS_00059334	0.746667	0.87	1.04	1.82	1.13333	1.37
LTCONS_00037536	1.26	0.79	0.43	0.966667	0.403333	0.416667
LTCONS_00044279	0.06	0.0166667	0.00333333	0.05	0.02	0.01
LTCONS_00009031	0.746667	0.393333	0.423333	0.89	0.616667	0.66
LTCONS_00006745	18.41	13.7667	10.3067	20.5633	12.8533	11.5033
LTCONS_00031867	0	0.0466667	0	0	0	0
LTCONS_00027116	0	0.00666667	0	0	0	0
LTCONS_00100412	17.2267	10.9167	4.92333	20.9767	5.99	6.13333
LTCONS_00042590	0.18	0.186667	0.06	0	0	0
LTCONS_00003821	0.146667	0	0	0	0	0
LTCONS_00088817	0	0	0.00333333	0.00666667	0.01	0.01
LTCONS_00025383	0	0	0	0.07	0	0.0633333
LTCONS_00042574	2.92333	1.59	1.03	3.99333	1.33333	0.92
LTCONS_00008334	21.1	13.7033	11.3467	23.94	13.9133	11.6867
LTCONS_00041517	0.746667	0.32	0.333333	0.456667	1.24667	0.38
LTCONS_00047981	0	0	0	0.00333333	0	0
LTCONS_00041617	0.12	0.596667	0.42	0.786667	0.383333	0.436667
LTCONS_00025433	0	0.0166667	0	0.04	0	0
LTCONS_00060766	2.3	1.34667	1.32333	2.21667	1.6	1.13667
LTCONS_00012943	1.45333	0.846667	0.75	0.866667	0.64	0.486667
LTCONS_00055710	0	0.00333333	0	0	0.00333333	0
LTCONS_00000070	0.4	0.553333	0.0933333	0.63	0.0933333	1.08333
LTCONS_00067122	0	0	0	0.00333333	0	0
LTCONS_00079400	0	0	0	0	0	0.0133333
LTCONS_00069363	22.3033	19.68	19.4267	23.5367	14.97	19.2767
LTCONS_00013074	0.03	0	0	0.133333	0	0.03
LTCONS_00056589	0.0133333	0.00666667	0.01	0.0166667	0.00666667	0.01
LTCONS_00041120	0.263333	0.46	0.163333	0.0333333	0.213333	0.146667
LTCONS_00004985	0.73	0.46	0.58	0.373333	0.923333	0.5
LTCONS_00059396	0.686667	0.386667	0.166667	0.75	0.0966667	0.193333
LTCONS_00077063	0.453333	0.783333	0.296667	0.303333	0.163333	0.42
LTCONS_00051038	1.35333	1.75333	1.78	2	2.18	1.75
LTCONS_00071192	0.103333	0.0333333	0.0466667	0.0533333	0.276667	0.06
LTCONS_00013084	0.0366667	0.0366667	0.0466667	0.04	0.0133333	0.0233333
LTCONS_00042721	0.00333333	0.00333333	0	0.00333333	0	0
LTCONS_00068325	4.34667	3.66667	4.24	4.26333	4.24333	3.62
LTCONS_00028799	3.14333	2.67	1.58667	3.67667	2.53	2.38667
LTCONS_00066243	0	0.00333333	0	0	0	0
LTCONS_00013105	0.196667	0.876667	0.64	0.103333	0.11	0.18
LTCONS_00011662	0.21	0.576667	0	0.183333	0.14	0.0666667
LTCONS_00000622	0	0.01	0.00666667	0.0166667	0.0133333	0.00666667
LTCONS_00012995	1.29333	1.87	1.70667	4.02	3.23333	1.76333
LTCONS_00057773	0	0	0	0	0	0.00333333
LTCONS_00031071	0.53	0.373333	0.156667	0.733333	0.506667	0.476667
LTCONS_00030459	1.19	0.616667	0.263333	0.436667	0.923333	0.703333
LTCONS_00016551	3.69667	3.16	2.6	5.67667	3.33667	2.95
LTCONS_00018515	2.32667	1.25	0.906667	2.59	1.37333	1.36333
LTCONS_00047077	0	0	0	0.00666667	0.00666667	0
LTCONS_00077291	2.76	2.43333	1.57	3.90667	2.64667	1.76
LTCONS_00064897	0.0133333	0.0133333	0	0.02	0.02	0.0233333
LTCONS_00010722	0.0566667	0.193333	0.0266667	0.183333	0.0333333	0
LTCONS_00039474	51.8633	21.69	22.5433	48.2967	27.88	7.33
LTCONS_00038043	292.09	167.137	129.137	369.623	201.323	152.66
LTCONS_00059884	0.366667	0.356667	1.00333	0.2	0.383333	1.13333
LTCONS_00040004	0.0533333	0.106667	0.7	0.0533333	0.606667	0.443333
LTCONS_00034031	204.19	196.973	204.74	217.517	196.52	164.53
LTCONS_00063619	0	0.15	0.0766667	0	0.04	0.04
LTCONS_00028656	0	0	0	0	0	0.00666667
LTCONS_00068350	0.403333	0.503333	0.136667	0.993333	0.203333	0.566667
LTCONS_00059359	0	0.356667	0.256667	0.15	0	0.576667
LTCONS_00008630	3.00333	2.92333	0.876667	2.98	0.763333	0.736667
LTCONS_00017190	1.19333	0.956667	0.88	1.7	1.38667	1.05333
LTCONS_00027638	0	0	0	0.01	0	0
LTCONS_00012973	0.143333	0	0	0.143333	0.0433333	0.0433333
LTCONS_00013115	0.683333	0.413333	0.29	0.393333	0.29	0.206667
LTCONS_00083292	0.00333333	0	0	0	0	0
LTCONS_00063203	0	0.09	0.08	0.09	0.0833333	0
LTCONS_00059595	0.13	0.0933333	0.41	0.286667	0.03	0.213333
LTCONS_00007873	0.0566667	0.273333	0.183333	0	0.0633333	0
LTCONS_00037490	3.18	2.86	1.35	4.70333	2.57	2.77333
LTCONS_00039364	0	0	0	0	0	0.0266667
LTCONS_00002360	1.35	1.53333	0.963333	1.77667	1.32667	1.55667
LTCONS_00041226	13.6267	8.82333	7.41667	15.67	9.43	7.12667
LTCONS_00054040	0	0	0	0.00333333	0	0
LTCONS_00068465	0.316667	0.0533333	0	0.22	0.156667	0.1
LTCONS_00099903	0	0	0.0166667	0	0	0
LTCONS_00097854	0	0.0833333	0.253333	0.0833333	0.153333	0.0833333
LTCONS_00034473	0.923333	0.643333	0.47	0.503333	0.476667	0.55
LTCONS_00013012	201.03	110.29	35.8167	177.463	64.95	34.44
LTCONS_00006324	846.347	752.313	756.287	827.553	736.91	700.207
LTCONS_00002389	5.30667	2.68667	0.896667	4.29	2.21333	0.94
LTCONS_00066250	0.01	0.00333333	0.00333333	0.00333333	0.00333333	0
LTCONS_00042511	0.313333	0.173333	0.253333	0.0466667	0.22	0.126667
LTCONS_00009922	0.07	0.06	0.256667	0.05	0.01	0.0733333
LTCONS_00028825	2.78	2.23667	1.64667	3.75333	2.73667	2.08
LTCONS_00092925	0.103333	0.126667	0.206667	0.05	0.193333	0.17
LTCONS_00068507	1.48	1.32	0.986667	2.19333	1.93667	1.61667
LTCONS_00016548	0.643333	0.656667	0.553333	0.966667	1.40333	0.923333
LTCONS_00013045	0.283333	0.363333	0.316667	0.256667	0.206667	0.233333
LTCONS_00010134	0.483333	0.996667	0.346667	1.81	1.78333	0.64
LTCONS_00059355	0.983333	0.996667	0.543333	1.25333	0.883333	0.963333
LTCONS_00030851	1.48	1.85667	1.87	2.02333	1.55	1.78
LTCONS_00053432	2.92	2.63	2.87	3	4.24333	2.73667
LTCONS_00039368	0.42	0.386667	0.756667	0.24	0.646667	0.803333
LTCONS_00022650	1.72667	1.98667	1.65333	2.57667	1.34	2.60667
LTCONS_00050300	2.20667	3.36333	2.78667	2.75667	2.26	3.24667
LTCONS_00030651	2.36	1.98333	1.13	2.73333	2.51667	1.63
LTCONS_00041908	11.7667	10.3467	7.48667	12.0167	7.43333	9.52667
LTCONS_00072761	0.00333333	0	0.00333333	0	0	0
LTCONS_00000494	1.31333	1.10333	0.843333	1.80333	0.956667	1.10333
LTCONS_00073212	0.00333333	0	0	0	0	0
LTCONS_00032363	1.94333	1.75	3.10333	2.21	2.55333	1.96667
LTCONS_00066828	0	0	0	0	0	0.0166667
LTCONS_00006060	0.96	0.673333	0.76	1.36333	1.17667	0.566667
LTCONS_00088189	0.01	0.0266667	0	0.02	0	0
LTCONS_00043017	0.00333333	0	0	0.00333333	0	0
LTCONS_00040763	0.0333333	0.03	0.0466667	0.0666667	0.0666667	0.0633333
LTCONS_00029406	2.45667	2.35	3.53	2.85	3.21	1.89
LTCONS_00052847	1.90667	0.913333	0.423333	1.93	1.22	0.506667
LTCONS_00052583	0.07	0.07	0.03	0.19	0.17	0.0233333
LTCONS_00023080	0.183333	0.283333	0.173333	0.42	0.266667	0.353333
LTCONS_00023667	48.89	30.02	11.2833	46.2133	20.93	13.3433
LTCONS_00040879	30.08	19.12	25.9867	55.47	25.9	27.36
LTCONS_00012968	0.28	0.133333	0.0666667	0.203333	0.263333	0.39
LTCONS_00079396	0.01	0	0	0.01	0	0
LTCONS_00060171	1.60333	1.71667	1.27	1.85667	1.14667	1.44667
LTCONS_00033317	1.43	0.566667	0.756667	2.28333	1.42	1.54667
LTCONS_00100397	32.94	23.8467	9.1	33.28	15.3233	11.12
LTCONS_00017269	0.576667	1.06667	1.36	1.04	0.983333	1.19667
LTCONS_00050438	2.52667	0.7	0.546667	2.31	0.616667	0.376667
LTCONS_00042539	0	0	0	0.08	0	0.0733333
LTCONS_00019057	0	0	0.00333333	0	0	0
LTCONS_00041620	0.436667	0.853333	0.68	0.64	0.353333	0.536667
LTCONS_00008353	50.3033	36.9567	28.9767	47.1833	24.5733	30.32
LTCONS_00003032	1.10667	0.88	1.12667	1.15	0.72	0.673333
LTCONS_00038251	7.34667	6.36333	7.27	10.4	9.33667	8.96
LTCONS_00012999	0.13	0.04	0	0.0566667	0.583333	0
LTCONS_00019253	0.00333333	0	0	0.01	0.00666667	0.00333333
LTCONS_00007321	0.113333	0.393333	0.143333	0.646667	0.426667	0.666667
LTCONS_00052227	0.71	0.506667	0.143333	0.803333	0.406667	0.403333
LTCONS_00023615	2.20333	3.47667	1.48333	1.03667	0.853333	0.336667
LTCONS_00042630	14.95	9.91333	5.66	17.9033	8.86667	7.03333
LTCONS_00047751	0	0	0	0	0	0.00333333
LTCONS_00068296	1.16667	0.763333	0.423333	1.09	0.596667	0.326667
LTCONS_00042526	1.08	1.2	0.39	1.09667	0.73	0.753333
LTCONS_00005006	36.1333	39.1833	44.3367	37.5467	43.9267	33.61
LTCONS_00069121	5.64333	3.13667	1.45667	6.73667	2.73667	1.98
LTCONS_00089505	0	0	0	0	0	0.00333333
LTCONS_00024262	0.02	0.27	0.173333	0.303333	0.133333	0.533333
LTCONS_00024241	0.286667	0.916667	0.43	0.703333	0.5	0.93
LTCONS_00092209	0.113333	0.103333	0.156667	0.32	0.26	0.11
LTCONS_00025278	3.72	2.23	1.97	3.74	2.02	1.89667
LTCONS_00065889	0	0	0	0	0.00333333	0
LTCONS_00037486	0.726667	0.13	0.786667	0.83	0.396667	0.646667
LTCONS_00017903	0.0433333	0.0133333	0.0266667	0.02	0.0133333	0.04
LTCONS_00091846	0.676667	0.296667	0.463333	0.62	0.546667	0.233333
LTCONS_00013157	5.27333	4.07	3.26667	6.38	4.02333	3.66333
LTCONS_00064293	0.0133333	0.00333333	0.00666667	0.0166667	0.01	0.00333333
LTCONS_00055104	0.00666667	0.00666667	0	0.00666667	0	0.00333333
LTCONS_00002375	0.0266667	0.05	0.0133333	0.0266667	0	0
LTCONS_00030870	2.68667	1.38333	1.36667	3.03667	2.06	1.17333
LTCONS_00011838	5.41	3.49667	2.90333	4.25	2.66333	2.37333
LTCONS_00086723	1.18	0.333333	0.563333	0.816667	0.28	0.55
LTCONS_00070702	3.08667	2.84667	1.62667	2.92	1.87667	1.98667
LTCONS_00010458	1.68667	2.33	1.75333	2.64333	0.993333	0.956667
LTCONS_00050433	0.233333	0.446667	0	0.0833333	0.363333	0.326667
LTCONS_00033858	2.71	2.18333	2.91	2.28333	4.25	2.23333
LTCONS_00042477	0.103333	0.0333333	0.0933333	0.103333	0.0666667	0.126667
LTCONS_00030183	70.3667	38.8567	27.4133	80.5067	41.5133	30.15
LTCONS_00060990	1.57333	1.39333	1.54667	2.31333	2	1.68667
LTCONS_00062556	0.946667	1.24667	0.543333	1.5	0.863333	1.23
LTCONS_00050458	29.8033	18.2267	14.8733	26.8033	14.5567	16.44
LTCONS_00039191	0.27	0.09	0.4	0.173333	0.0933333	0.383333
LTCONS_00012575	0.48	0.606667	0.186667	1.48333	0.676667	0.12
LTCONS_00038545	1.93	1.78333	1.94333	2.44	2.08667	2.76667
LTCONS_00006050	1.76667	0.916667	1.20667	1.86667	1.16333	1.37333
LTCONS_00039098	53.95	35.32	23.8633	44.3167	26.18	21.4867
LTCONS_00032593	0.53	0.71	0.993333	0.606667	0.806667	0.826667
LTCONS_00013147	6.63667	9.15	7.83	7.56333	8.27667	5.90333
LTCONS_00014170	0	0	0	0.00666667	0	0
LTCONS_00077784	1.12667	1.45	0.88	1.44	1.13	0.896667
LTCONS_00032868	1.16667	0.776667	0.143333	1.82333	0.563333	0.296667
LTCONS_00057171	0	0.0133333	0	0	0	0.00666667
LTCONS_00042593	2.43667	1.67	0.793333	2.57667	1.76	1.49667
LTCONS_00059154	0.903333	1.03333	0.663333	1.60667	0.98	0.483333
LTCONS_00003957	0.576667	0.793333	0.986667	0.81	0.72	0.876667
LTCONS_00013026	46.5133	33.3733	21.2867	60.9533	30.69	23.5
LTCONS_00013170	1.22667	2.12	1.88667	1.01	1.72667	1.31667
LTCONS_00053514	0.933333	1.00333	1.79333	1.36	1.08667	2.06
LTCONS_00038755	19.3167	14.3833	13.29	14.0367	12.43	8.22667
LTCONS_00018773	5.57333	5.81	4.52	5.59	5.28333	5.68667
LTCONS_00053305	0.0766667	0.0466667	0.08	0.0366667	0.116667	0.193333
LTCONS_00029396	6.82667	8.44667	6.34667	5.22	3.95333	6.09
LTCONS_00042490	0.373333	0.35	0.746667	0.296667	1.42	0.44
LTCONS_00030265	0.903333	0.833333	0.73	1.46333	0.846667	1.05
LTCONS_00043964	0.00333333	0	0.00333333	0.00333333	0.00666667	0
LTCONS_00009456	2.22333	1.81667	1.47333	2.71333	1.85667	1.99333
LTCONS_00006791	1.41333	1.66	1.05	1.49667	1.63	1.91333
LTCONS_00000619	3.03667	3.87667	3.21333	3.39333	2.82667	5.06333
LTCONS_00019791	0	0	0	0	0.00333333	0
LTCONS_00007393	2.16667	2.26333	1.2	2.47	1.82333	1.66333
LTCONS_00099304	0.426667	0.0866667	0.226667	0.163333	0.18	0.343333
LTCONS_00026972	0.0633333	0.0433333	0.0366667	0.0866667	0.0633333	0.03
LTCONS_00059310	2.32333	2.01667	1.69667	1.66	2.59333	1.74333
LTCONS_00100451	0.0733333	0.0733333	0.07	0.08	0.0733333	0
LTCONS_00078617	0.816667	0.996667	0.446667	1.22	1.11667	0.816667
LTCONS_00061902	1.04	0.93	0.873333	0.68	0.576667	0.686667
LTCONS_00003850	0.426667	0.71	0.28	0.33	0.0333333	0.73
LTCONS_00070208	0.663333	0.596667	0.746667	0.65	0.68	0.923333
LTCONS_00059529	0.176667	0.193333	0.37	0.333333	0.21	0.43
LTCONS_00087281	0	0	0	0.0233333	0	0
LTCONS_00042602	0.276667	0.293333	0.86	0.233333	0.496667	0.493333
LTCONS_00011516	4.35	4.21333	3.66667	3.76667	3.86	3.06667
LTCONS_00016303	255.13	188.553	159.79	135.82	96.6867	133.047
LTCONS_00059138	11.52	6.89667	5.31333	12.7967	8.68667	5.51333
LTCONS_00067569	2.21333	1.83667	1.4	1.95667	0.866667	1.39
LTCONS_00020240	0	0.00333333	0	0	0	0
LTCONS_00018400	0.433333	0.163333	0.823333	0.453333	0.753333	0.38
LTCONS_00027150	0	0	0.00333333	0	0	0
LTCONS_00042589	0.813333	0.58	0.72	0.58	0.606667	0.5
LTCONS_00042467	1.64667	1.43	1.62	2.93667	3.00333	2.52667
LTCONS_00044421	0.00333333	0	0	0.00333333	0.00333333	0
LTCONS_00042621	0.9	1.33667	1.28	0.73	1.23	0.903333
LTCONS_00100212	0	0	0	0.00666667	0	0
LTCONS_00043497	0	0	0	0.00666667	0	0
LTCONS_00034145	2.12333	1.05667	0.746667	2.58667	1.96333	0.803333
LTCONS_00013008	0.233333	0.603333	0.37	0.24	0.383333	0
LTCONS_00025411	0.01	0	0	0	0	0
LTCONS_00013071	0.0833333	0.07	0.0166667	0.0533333	0.0166667	0
LTCONS_00042612	10.13	7.71333	6.27333	8.04	6.86333	3.63333
LTCONS_00014830	0	0	0	0	0.00333333	0
LTCONS_00031830	0	0	0.01	0	0	0
LTCONS_00042484	0.866667	0.246667	0.28	0.27	0.416667	0.243333
LTCONS_00030454	0.93	1.2	1.87333	0.99	1.23	1.73667
LTCONS_00016549	0.343333	0.483333	0.3	0.486667	0.27	0.353333
LTCONS_00051657	3.31	3.37667	3.36667	4.81333	3.71667	3.36667
LTCONS_00063146	0	0	0	0.183333	0	0
LTCONS_00013128	0.353333	0.266667	0.283333	0.763333	0.16	0.283333
LTCONS_00030026	1.32	1.00667	0.563333	1.59667	0.766667	0.503333
LTCONS_00032915	4.37333	2.47	2.18333	4.60333	5.17333	2.28667
LTCONS_00035818	0.533333	0.673333	0.473333	0.91	0.48	0.74
LTCONS_00005689	0.433333	0	0.196667	0.336667	0	0.23
LTCONS_00058612	8.82	5.31667	5.46667	9.11	5.47667	5.55333
LTCONS_00043491	0	0	0.00666667	0	0.00333333	0
LTCONS_00067576	0.883333	1.37667	0.92	1.16333	1.09333	1.93667
LTCONS_00037242	5.08667	2.44	2.02667	3.26667	2.98333	2.07333
LTCONS_00099034	2.45	2.60333	2.45	2.75667	2.42333	2.50333
LTCONS_00053739	0	0	0	0.0133333	0	0
LTCONS_00046715	0	0	0	0.00333333	0	0.00333333
LTCONS_00034915	8.79667	11.1633	11.77	10.48	9.05333	15.9733
LTCONS_00011472	0.11	0.196667	0.213333	0.113333	0.0366667	0.236667
LTCONS_00094030	4.91	2.88333	2.16	5.20667	3.52333	2.29667
LTCONS_00012669	55.1467	77.57	70.1167	55.2767	57.9667	51.5967
LTCONS_00005517	2.82667	3.63667	7.65333	3.54667	5.94333	4.77667
LTCONS_00013143	0.0866667	0.106667	0.08	0.03	0.22	0.0266667
LTCONS_00013113	0.166667	0	0.146667	0.17	0.13	0.03
LTCONS_00015725	0	0.00666667	0	0	0	0.0266667
LTCONS_00069451	1.59333	0.99	0.583333	2.05667	1.04667	0.9
LTCONS_00091964	0.0733333	0.263333	0.0266667	0.213333	0.0533333	0.03
LTCONS_00040451	7.43333	4.94	2.26	9.21667	5.23333	2.95667
LTCONS_00000883	0	1.11667	0.34	0	1.47667	1.22
LTCONS_00059437	0.39	0.576667	0.19	1.17333	0.246667	0.0766667
LTCONS_00004609	7.35333	4.28	6.25667	5.61667	4.70667	4.61
LTCONS_00006476	2.26667	1.35667	1.34333	3.09333	2.6	1.33
LTCONS_00092947	0	0	0	0	0	0.00666667
LTCONS_00032912	1.81333	1.26	0.576667	1.10667	1.96	0.433333
LTCONS_00012962	0	0.05	0	0	0	0
LTCONS_00074702	0	0	0.00333333	0.00666667	0	0
LTCONS_00097632	0.106667	0.0433333	0	0.0466667	0.17	0.166667
LTCONS_00042504	2.1	1.98333	2.59	2.19667	2.42333	1.36667
LTCONS_00031525	1.54333	1.66	0.88	2.49333	1.63333	1.43
LTCONS_00022212	0.316667	0.803333	0.52	0.193333	0.6	0.56
LTCONS_00047944	0	0	0	0	0.00333333	0
LTCONS_00094781	0	0	0.00333333	0	0	0
LTCONS_00060410	0.44	0.786667	0.326667	0.583333	0.336667	0.753333
LTCONS_00011483	3.01333	3.13	2.39333	2.67667	2.65	2.41
LTCONS_00003059	32.46	21.8467	15.3433	41.42	21.1167	15.51
LTCONS_00013185	4.23	2.91667	2.3	5.8	5.59	2.69333
LTCONS_00050051	0.776667	1.07	1.09333	0.186667	0.82	0.766667
LTCONS_00014838	0	0	0	0	0.00333333	0
LTCONS_00042582	0	0.05	0.0166667	0.0166667	0.0166667	0.0166667
LTCONS_00007870	0.406667	0.133333	0.36	0.773333	0.6	0.183333
LTCONS_00097112	0.02	0.0133333	0.0133333	0.02	0.0133333	0.02
LTCONS_00071114	0	0.0133333	0.0133333	0	0.0133333	0.0266667
LTCONS_00034342	4.35	5.72667	5.28667	5.71	5.47333	6.34667
LTCONS_00088190	0.0466667	0.00666667	0.00666667	0.00666667	0	0.00666667
LTCONS_00034771	0.616667	1.04667	1	1.18333	0.88	1.21333
LTCONS_00061966	9.44667	7.07	4.31333	12.2767	5.83333	5.16667
LTCONS_00068483	16.9933	12.6833	8.82	22.5633	11.6467	9.85667
LTCONS_00012981	1.37667	1.24667	1.26667	1.88	1.36	0.866667
LTCONS_00100313	0	0.0266667	0	0	0	0
LTCONS_00077586	2.3	1.46333	0.683333	3.47667	1.95333	0.723333
LTCONS_00023162	4.98333	5.43	5.74333	4.24667	3.65667	5.35
LTCONS_00002722	1.82333	1.65	1.04333	2.34	0.54	1.22
LTCONS_00087206	0	0	0	0	0.00333333	0
LTCONS_00092945	0.04	0.07	0.06	0.04	0.05	0.0333333
LTCONS_00074843	0	0	0	0	0.00333333	0.00333333
LTCONS_00024244	0	0.243333	0.06	0.13	0	0.0966667
LTCONS_00073003	0.0766667	0.11	0.0933333	0.113333	0.15	0.0766667
LTCONS_00024257	0	0.0166667	0.0433333	0.0233333	0.4	0.0566667
LTCONS_00092307	0.963333	0.353333	0.0633333	1.25	0.0366667	0
LTCONS_00023541	1.97333	1.06	1.23333	2.36667	1.59333	1.26
LTCONS_00033678	0	0	0.0566667	0	0.223333	0
LTCONS_00075336	0.0433333	0	0.05	0	0	0
LTCONS_00049169	2.56333	3.66333	2.11333	4.07	3.22333	3.07
LTCONS_00043892	0	0.00333333	0.00333333	0.00333333	0.00333333	0
LTCONS_00059587	0	0.0233333	0.0666667	0.283333	0.0266667	0.0566667
LTCONS_00087098	0	0	0	0	0	0.00333333
LTCONS_00000428	0.0166667	0	0.0166667	0	0.0166667	0
LTCONS_00014674	0	0	0	0.01	0	0
LTCONS_00013001	1.15	1.83333	3.03333	1.27	3.02	1.56
LTCONS_00042637	0.21	0.04	0.1	0.0433333	0	0.02
LTCONS_00079224	19.05	11.2533	7.23667	21.33	9.94667	7.30667
LTCONS_00053563	73.29	66.1733	64.89	78.1133	59.83	71.2067
LTCONS_00100335	0.0133333	0.00666667	0	0.01	0.0133333	0
LTCONS_00084760	2.69333	1.92667	1.59333	3.40333	3.00667	2.02
LTCONS_00070448	3.61	2.00333	1.15	3.44	2.67333	1.46
LTCONS_00025388	0	0.173333	0.173333	0	0.0566667	0.0566667
LTCONS_00003612	0.216667	0.106667	0.166667	0.263333	0.0666667	0.146667
LTCONS_00013078	9.56	5.78333	3.90667	8.72667	4.84667	3.78333
LTCONS_00099053	0.2	0.366667	0.413333	0.12	0.213333	0.296667
LTCONS_00042565	0.52	0.56	0.363333	0.866667	0.556667	0.436667
LTCONS_00061561	5.54	3.74333	4.11333	8.57	5.16333	5.48667
LTCONS_00023119	0.02	0.00666667	0	0.0233333	0.0133333	0.0133333
LTCONS_00006459	0.163333	0.0733333	0.0733333	0.156667	0.153333	0
LTCONS_00030670	0.136667	0.0366667	0.0466667	0.296667	0.1	0.0933333
LTCONS_00099826	3.93667	2.96	3.87	3.36667	2.88	4.14667
LTCONS_00090598	0.0133333	0.0133333	0	0.0266667	0	0
LTCONS_00010505	2.07667	2.32333	1.21667	2.29667	2.61333	1.00333
LTCONS_00057086	0.0133333	0.0266667	0	0.00666667	0.00666667	0
LTCONS_00032973	1.52	1.69333	1.43	1.26	1.27333	1.88333
LTCONS_00092356	0.95	1.01667	0.816667	1.69333	1.8	1.73333
LTCONS_00005977	502.73	561.567	507.117	548.017	418.867	395.91
LTCONS_00013181	15.2167	20.8	19.74	15.5133	18.6467	17.37
LTCONS_00032552	1.29333	1.83667	1.27333	1.17	0.98	1.19
LTCONS_00064896	0	0	0.0233333	0	0	0
LTCONS_00042514	0	0	0	0.0666667	0.126667	0.123333
LTCONS_00057506	0.00333333	0	0	0	0	0
LTCONS_00082451	0.00333333	0	0	0.00333333	0.01	0.00333333
LTCONS_00094059	5.94333	6.69667	4.48333	8.71	8.8	8.62667
LTCONS_00042546	0.0833333	0.243333	0.183333	0.146667	0.273333	0.263333
LTCONS_00013121	0.166667	0.286667	0.253333	0.0733333	0.173333	0.16
LTCONS_00055089	0.01	0	0	0	0	0
LTCONS_00091584	4.06667	2.38667	2.67333	2.86333	4.20667	3.6
LTCONS_00051115	4.76	2.59667	2.19333	5.32667	3.78667	2.76333
LTCONS_00061765	56.36	58.58	51.9	52.6533	51.57	63.49
LTCONS_00024273	0	0.01	0.0466667	0	0.16	0
LTCONS_00008926	0.0266667	0.0633333	0.0266667	0.0533333	0.0633333	0.0833333
LTCONS_00077199	0.126667	0.0266667	0.0733333	0	0.0466667	0.0466667
LTCONS_00099117	1.74	3.09	1.56667	1.71667	1.68	1.72333
LTCONS_00031068	2.31	1.87	0.883333	2.88333	1.71333	1.31
LTCONS_00078112	0.643333	0.576667	0.353333	0.553333	0.233333	0.34
LTCONS_00035872	3.62667	2.67333	1.36	3.96667	2.77333	1.88
LTCONS_00090845	17.0933	15.45	17.74	18.4967	13.7167	13.5167
LTCONS_00096092	0	0	0	0	0.00333333	0
LTCONS_00097447	254.863	225.693	209.077	204.017	248.893	200.22
LTCONS_00040187	6.53333	4.62667	2.92333	7.66667	4.61	4.14333
LTCONS_00011449	127.227	148.79	142.673	162.3	126.867	108.36
LTCONS_00082186	0	0.0433333	0.0433333	0.04	0.0733333	0.06
LTCONS_00027051	0.00333333	0	0	0	0	0
LTCONS_00007826	0.17	0.56	1.01667	0.453333	0.536667	0.63
LTCONS_00071254	0.02	0	0.0166667	0.01	0	0
LTCONS_00004997	1081.36	1181.09	1108.29	1062.47	949.523	947.137
LTCONS_00077249	4.91667	3.99333	3.01333	5.98	2.61	3.02
LTCONS_00042605	1.22333	0.383333	0.166667	0.886667	0.463333	0.44
LTCONS_00067819	2.23	1.00333	0.253333	2.26333	0.893333	0.286667
LTCONS_00008943	1.33	0.836667	0.523333	1.06667	0.44	0.51
LTCONS_00013096	0.296667	0.283333	0.6	0.0766667	0.143333	0.413333
LTCONS_00008497	0.853333	0.646667	0.52	1.04667	0.47	0.773333
LTCONS_00047910	0	0	0	0.00666667	0	0
LTCONS_00038248	7.69	6.02333	4.53	10.9	7.90667	5.90667
LTCONS_00033368	0.84	0.666667	0.23	1.90333	0.743333	0.583333
LTCONS_00088760	0.00666667	0	0	0.00333333	0	0
LTCONS_00011236	0.676667	0.316667	0.363333	0.943333	0.74	0.356667
LTCONS_00018040	0	0	0.04	0.0433333	0	0.04
LTCONS_00003557	0.38	0.363333	0.0533333	0.616667	0.246667	0.38
LTCONS_00050577	2.45	0	0	4.42	1.71333	3.84667
LTCONS_00083179	0	0	0	0.00333333	0	0
LTCONS_00051619	1.64333	1.30667	0.573333	1.54333	1.36333	0.703333
LTCONS_00000521	0.0866667	0.193333	0.0433333	0.3	0.08	0.07
LTCONS_00054297	0	0.00333333	0	0	0.00666667	0.00333333
LTCONS_00042506	3.66333	3.25	3.34667	2.89333	3.18667	2.68
LTCONS_00069746	0.0133333	0.0366667	0.00666667	0.0566667	0.116667	0.0233333
LTCONS_00059714	0	0	0	0	0	0.02
LTCONS_00042626	0.38	0.54	1.62333	0.313333	0.993333	1.39667
LTCONS_00051118	0	0.236667	0.27	0.263333	0.12	0.0266667
LTCONS_00045688	0.00333333	0.00333333	0	0.00666667	0.00666667	0
LTCONS_00044650	0	0	0.00666667	0	0	0
LTCONS_00017008	2.15333	3.48	2.77333	2.71	2.23333	3.33333
LTCONS_00061053	3.41333	3.36	1.68667	3.84667	2.75667	2.99333
LTCONS_00012579	0.8	1.39	0.86	0.183333	0.43	0.84
LTCONS_00038357	5.68667	3.53	2.45	5.45667	4.15667	2.37333
LTCONS_00063067	0.01	0	0	0	0	0
LTCONS_00074511	0	0.01	0.00666667	0	0.0166667	0.00666667
LTCONS_00098651	3.39	2.88667	3.48333	2.36	2.49333	4.37667
LTCONS_00053755	0	0	0	0	0.0333333	0
LTCONS_00013097	0.07	0.133333	0.226667	0.493333	0.273333	0.193333
LTCONS_00042462	0.703333	0.453333	0.36	0.51	0.33	0.266667
LTCONS_00090265	0.00666667	0.01	0.00333333	0.00333333	0.00333333	0
LTCONS_00099843	0.0266667	0	0	0	0	0.0233333
LTCONS_00024251	2.26	1.03333	0.583333	1.98333	1.27	0.596667
LTCONS_00051916	68	56.26	51.4333	82.2967	62.2367	50.54
LTCONS_00077300	0.0933333	0.05	0.09	0.136667	0.0533333	0.0366667
LTCONS_00050299	1.86667	4.02333	4.06667	2.83667	3.16667	5.66
LTCONS_00035805	1.15333	0.826667	0.46	2.06	1.23333	0.546667
LTCONS_00042455	412.227	144.21	91.4333	51.39	18.66	90.8333
LTCONS_00097846	23.73	19.39	13.1633	32.68	15.2467	11.6633
LTCONS_00091723	6.69667	5.38667	4.95	7.65667	6.58333	5.91333
LTCONS_00072825	0	0	0	0.00333333	0	0
LTCONS_00055985	0	0	0	0	0.00333333	0
LTCONS_00013058	60.3667	47.01	51.4267	50.6733	44.54	36.96
LTCONS_00013080	0.0633333	0.12	0.0933333	0.0666667	0.06	0.146667
LTCONS_00077128	2.3	1.71	1.58333	2.75	1.92	1.83667
LTCONS_00072864	0	0	0.00666667	0.00333333	0.00333333	0
LTCONS_00009986	2.41333	1.88	1.02333	2.84	1.06333	1.55333
LTCONS_00013109	0.113333	0.07	0.0533333	0.09	0.0833333	0.133333
LTCONS_00071540	0	0	0	0.00333333	0	0
LTCONS_00063253	0	0	0.00666667	0.01	0	0
LTCONS_00042457	0.203333	0.05	0.0533333	0.0866667	0.0266667	0.14
LTCONS_00092523	16.05	14.99	11.9733	21.51	14.0367	10.0933
LTCONS_00074110	0.00666667	0	0.0166667	0	0.0166667	0.0166667
LTCONS_00009034	0.85	0.746667	0.41	1.26	0.92	0.606667
LTCONS_00051762	0.503333	0.963333	0.293333	0.886667	1.16667	0.666667
LTCONS_00048588	9.18333	10.2267	11.6533	14.5567	15.5333	13.26
LTCONS_00070447	9.27667	7.24667	4.63333	9.17667	5.86333	5.04
LTCONS_00069185	3.33	2.2	1.89	4.22667	3.06667	2.31
LTCONS_00094854	0.0233333	0.0166667	0.03	0.01	0.0266667	0.0133333
LTCONS_00071320	0	0.03	0	0	0.03	0
LTCONS_00021242	0	0	0	0.00333333	0.00666667	0
LTCONS_00002719	1.54333	1.69	0.613333	2.87667	0.883333	1.60333
LTCONS_00086568	2.02333	1.6	1.17333	2.72333	1.69	1.43
LTCONS_00042606	0	0	0	0	0.0166667	0
LTCONS_00006929	2.95667	2.49667	2.65	2.92333	2.05333	2.70333
LTCONS_00059438	3.49	3.12	0.783333	4.09	2.19333	1.81667
LTCONS_00071311	0	0	0.02	0.06	0.04	0
LTCONS_00032917	6.16667	4.55667	4.11667	6.72	7.22667	3.95
LTCONS_00059213	0.14	0.14	0.0266667	0.48	0.173333	0.316667
LTCONS_00030121	0	0	0.0133333	0	0	0
LTCONS_00032553	0.726667	0.636667	0.833333	0.6	0.656667	0.853333
LTCONS_00077168	0.66	0.57	0.256667	0.786667	0.753333	0.426667
LTCONS_00045233	0	0.00666667	0	0.0333333	0.0133333	0
LTCONS_00089868	0	0	0	0.00666667	0	0
LTCONS_00034022	9.82667	11.1333	5.18667	14.0167	6.81667	5.61333
LTCONS_00082947	0	0	0	0	0.00333333	0
LTCONS_00077130	1.71667	1.30667	2.15667	0.806667	1.91333	1.60667
LTCONS_00085711	1.54333	2.87	3.26	2.90333	2.08667	5.05667
LTCONS_00071821	0	0.0166667	0	0	0	0
LTCONS_00010010	4.58333	2.74	2.51	3.50333	2.91667	2.35667
LTCONS_00060408	1.39667	0.88	0.74	2.04333	1.11667	0.943333
LTCONS_00097029	0	0	0	0.00666667	0	0
LTCONS_00012958	0.0233333	0.02	0	0	0.06	0.04
LTCONS_00044500	0	0	0	0.01	0	0
LTCONS_00072998	0	0	0	0	0.00333333	0
LTCONS_00100449	0.0533333	0.0533333	0.05	0.13	0.04	0
LTCONS_00029402	4.65333	3.22667	4.82	5.35333	6.88	4.21
LTCONS_00061113	3.8	2.77	2.20333	4.57	2.78	2.07333
LTCONS_00025556	0	0.00333333	0	0	0	0.00333333
LTCONS_00051116	1.16	0.563333	0.41	1.36667	1.05333	0.13
LTCONS_00050583	26.6733	18.5767	17.11	38.3767	25.1033	16.6867
LTCONS_00002306	1.16667	1.25667	0.463333	0.44	1.00667	0.163333
LTCONS_00082767	0	0.02	0	0	0	0
LTCONS_00049283	3.58	2.84667	1.62	4.29333	2.42	2.07333
LTCONS_00007507	0.06	0.0966667	0.0766667	0.0733333	0.03	0.05
LTCONS_00044830	0	0.00333333	0	0	0	0.00333333
LTCONS_00014394	0.00333333	0.00333333	0	0	0	0
LTCONS_00051569	19.3233	9.35333	11.7667	19.7133	13.7	11.36
LTCONS_00012363	0.276667	0.3	0.386667	0.22	0.313333	0.693333
LTCONS_00013049	1.72667	0.946667	0.503333	1.73667	1.18667	0.64
LTCONS_00067359	0	0	0.0233333	0	0	0
LTCONS_00053916	0.0333333	0.0333333	0.0133333	0.0133333	0.04	0.0266667
LTCONS_00002870	0	0.00666667	0	0	0.00333333	0.0166667
LTCONS_00061156	0.763333	1.09667	1.17	0.66	0.74	1.18
LTCONS_00047275	0	0	0	0	0	0.00333333
LTCONS_00078107	0.38	0.24	0.21	0.443333	0.57	0.483333
LTCONS_00018041	0.226667	0.29	0.136667	0.606667	0.29	0.42
LTCONS_00083744	1.64667	1.16	0.923333	1.54333	1.64	1.46333
LTCONS_00076387	3.92667	3.97	4.16667	4.30333	4.71333	4.88333
LTCONS_00037492	2.45667	1.43	1.3	0.583333	1.01667	0
LTCONS_00009791	1.55333	1.05667	0.706667	2.36	1.16333	1.00667
LTCONS_00082640	0.00333333	0.00333333	0.00333333	0.00333333	0.00333333	0.00666667
LTCONS_00002244	0.336667	0.343333	0.393333	0.32	0.423333	0.703333
LTCONS_00073864	0	0.00666667	0	0	0	0
LTCONS_00013087	69.6033	44.79	38.54	64.1033	45.6133	36.8933
LTCONS_00014323	0.0433333	0.0433333	0.06	0.09	0.06	0.06
LTCONS_00045599	0	0	0.00333333	0	0	0
LTCONS_00042545	1.26333	0.95	0.56	1.59	0.946667	0.823333
LTCONS_00042496	22.9167	13.94	11.0333	18.07	12.5567	11.28
LTCONS_00013010	0.42	0.336667	0.173333	0.163333	0.223333	0.133333
LTCONS_00058641	0.513333	0.62	0.44	0.293333	0.176667	0.313333
LTCONS_00023731	4.17667	3.43333	2.37333	4.75	4.03333	3.01
LTCONS_00035244	3.48667	1.98333	2.3	4.32333	3.56	2.01333
LTCONS_00012094	0.04	0.04	0.113333	0.04	0.0766667	0.0366667
LTCONS_00013021	8.89	6.05333	3.91333	8.14333	4.78333	3.76667
LTCONS_00018468	9.79667	5.37	3.30667	8.76	5.41667	3.99
LTCONS_00008810	0.0366667	0	0.0666667	0.113333	0.0166667	0.0166667
LTCONS_00042567	0.38	0.546667	0.24	0.0633333	0.363333	0.0566667
LTCONS_00007027	0.966667	1.45667	0.813333	0.78	1.02667	0.776667
LTCONS_00022723	2.31333	3.53667	4.03667	2.61333	2.82	5.02
LTCONS_00011364	0.646667	0.846667	0.253333	1.09333	0.0933333	1.34
LTCONS_00011700	0.106667	0.213333	0.32	0.0566667	0.31	0.32
LTCONS_00012366	0.88	1.33667	1.09333	1.61	0.71	2.03
LTCONS_00076991	206.593	223.477	208.893	204.757	180.96	182.867
LTCONS_00058983	0.143333	0.133333	0.06	0.3	0.153333	0.1
LTCONS_00090318	0	0	0	0	0.01	0
LTCONS_00097263	6.86667	3.68	2.89	6.19	1.92667	2.15333
LTCONS_00053824	0	0	0	0.03	0	0
LTCONS_00057903	0	0	0	0	0.00333333	0
LTCONS_00018863	0.0266667	0	0.0233333	0	0	0.0233333
LTCONS_00037874	0.186667	0.0866667	0.16	0.173333	0.183333	0.0833333
LTCONS_00001335	1.10667	0.986667	1.95	1.26333	2.05	2.07667
LTCONS_00000433	2.1	1.21	1.52	2.21667	2.33	1.27667
LTCONS_00000802	0	0	0	0	0.0333333	0
LTCONS_00085656	0	0.0433333	0	0.02	0.01	0.03
LTCONS_00030455	1.68667	0.996667	1.01	0.58	0.606667	0.6
LTCONS_00025075	0.02	0.203333	0.0866667	0	0	0.0166667
LTCONS_00072525	0	0	0	0	0	0.00333333
LTCONS_00023661	7.10667	3.01667	1.72667	9.32667	4.21333	2.37
LTCONS_00042555	0.79	0.483333	0.503333	0.82	0.54	0.596667
LTCONS_00006742	4.49	3.78333	5.27667	5.99333	4.71	4.47
LTCONS_00026077	0.0166667	0.0133333	0.00333333	0.0333333	0.0266667	0.0166667
LTCONS_00088820	0	0	0	0.00333333	0	0
LTCONS_00010370	0.143333	0.0766667	0.686667	0	0	0.343333
LTCONS_00031863	0	0	0	0	0.0233333	0
LTCONS_00068256	10.5433	5.59333	4.51333	11.5833	7.25	5.46333
LTCONS_00077070	6.69	3.73333	4.11333	7.48333	2.94667	2.67333
LTCONS_00026572	0.00333333	0.0166667	0.0233333	0.173333	0.193333	0.13
LTCONS_00060991	4.16	3.63333	2.64	6.05	4.71333	3.97333
LTCONS_00062642	10.5667	11.0167	9.85	11.1067	13.5967	10.9567
LTCONS_00099288	3.72667	1.82667	1.60333	3.87667	2.65	1.27667
LTCONS_00043834	0.00333333	0	0	0	0	0
LTCONS_00058630	16.1867	21.23	24.58	26.2533	34.1567	23.92
LTCONS_00070935	1.90667	0.9	0.08	2	1	0.316667
LTCONS_00006495	2.14	0.44	0.68	1.23	0.94	1.15667
LTCONS_00052565	0.0566667	0.06	0.04	0.0433333	0.0333333	0.0333333
LTCONS_00013079	0	0	0.06	0	0	0.03
LTCONS_00074709	0.00333333	0	0	0	0	0
LTCONS_00058146	0.00333333	0.0166667	0	0.0133333	0.0133333	0.00333333
LTCONS_00051589	5.32	2.45333	1.92333	6.10333	3.98	2.33
LTCONS_00089139	0	0.02	0.01	0	0.02	0.01
LTCONS_00014951	0.01	0.0433333	0.0366667	0.0166667	0.0333333	0.02
LTCONS_00034271	0.166667	0.103333	0.0733333	0.16	0.0566667	0.0333333
LTCONS_00079226	2.47	2.66333	0.483333	1.95333	1.14667	0.91
LTCONS_00007016	0.163333	0	0	0	0	0
LTCONS_00012655	0.0133333	0.0166667	0.0133333	0.03	0.0233333	0.0166667
LTCONS_00079416	0	0	0	0.02	0	0
LTCONS_00011699	0	0.0233333	0.0266667	0	0.106667	0
LTCONS_00038379	0.973333	1.17667	0.936667	1.60333	1.36	1.48667
LTCONS_00041118	0.1	0.153333	0	0.1	0.0666667	0.213333
LTCONS_00085084	4.28667	2.69333	2.53	6.45667	4.44667	2.91
LTCONS_00031825	0	0	0	0	0	0.01
LTCONS_00008945	0.346667	0.0633333	0.293333	0.0666667	0.16	0.04
LTCONS_00047229	0	0	0.00333333	0	0	0.00333333
LTCONS_00025074	1.56667	1.27667	1.34667	1.53333	1.45667	1.54667
LTCONS_00036629	3.21667	2.21667	2.64	3.31667	2.98667	2.05
LTCONS_00045199	0	0	0	0.00666667	0	0
LTCONS_00030029	0.04	0	0.0366667	0.08	0.0166667	0
LTCONS_00033029	7.57	5.73667	3.8	10.65	4.98	4.40667
LTCONS_00091731	4.77	4.45667	3.9	4.88	4.72333	3.97
LTCONS_00032909	0	0	0.0633333	0	0	0
LTCONS_00013023	0.0566667	0.07	0	0	0.0466667	0.143333
LTCONS_00045759	0.01	0.00666667	0.00666667	0.03	0.01	0
LTCONS_00037617	2.45333	1.96	1.03667	3.56667	3.19333	2.12333
LTCONS_00042464	0.0633333	0	0	0.06	0	0
LTCONS_00026999	0	0.01	0	0.0133333	0.00333333	0
LTCONS_00010268	3.83667	3.18667	2.07	4.94333	3.47667	2.47
LTCONS_00078130	10.5333	7.42	3.23667	11.7967	6.9	6.17333
LTCONS_00059149	1.72667	1.48667	0.713333	0.843333	0.726667	0.543333
LTCONS_00090984	0.873333	2.12667	1.01667	0.676667	0.273333	0.613333
LTCONS_00096073	0	0	0	0	0.00333333	0
LTCONS_00051697	0.196667	0.0833333	0.0966667	0.25	0.133333	0.133333
LTCONS_00069872	0.236667	0.19	0.186667	0.123333	0.143333	0.126667
LTCONS_00045312	0	0	0.00333333	0	0	0
LTCONS_00030297	3.28333	4.24667	3.64333	4.25333	3.22667	2.96667
LTCONS_00050272	1.34667	1.04	0.876667	1.83667	1.31	1.30667
LTCONS_00029334	11.83	10.2167	9.76333	14.5133	11.4367	10.7533
LTCONS_00039169	5.38	3.49333	1.33	3.09	1.76	0.95
LTCONS_00040093	4.92333	3.11667	2.36	6.01333	5.04667	2.97
LTCONS_00047236	0	0	0	0.00666667	0	0
LTCONS_00087682	0	0.01	0	0.01	0	0
LTCONS_00022438	34.7	24.2033	22.9133	27.7	34.1633	21.4967
LTCONS_00014199	0	0	0	0.00333333	0	0
LTCONS_00033408	0.283333	0.143333	0.1	0.146667	0.183333	0.37
LTCONS_00091350	1.42667	2.04667	1.76	2.72	1.42	1.43
LTCONS_00092010	0	0	0.39	0.17	0	0
LTCONS_00036885	1.39	1.85667	1.58333	2.42	1.4	1.53667
LTCONS_00012971	1.58333	1.04	0.703333	1.57667	1.71667	1.03333
LTCONS_00100113	0	0	0	0.01	0	0
LTCONS_00032556	3.02667	4.18333	2.05333	3.70667	2.32667	5.05333
LTCONS_00065678	0	0	0	0.00666667	0	0
LTCONS_00086575	0	0	0	0	0.0233333	0
LTCONS_00009326	15.86	12.2	8.46	18.2033	11.0767	8.89333
LTCONS_00083652	0.126667	0.116667	0.09	0.22	0.0633333	0.1
LTCONS_00041647	0.383333	0.523333	0.26	0.46	0.556667	0.62
LTCONS_00084124	0.873333	1.45	1.36667	1.52667	1.64667	2.21
LTCONS_00022087	0	0.00666667	0	0	0.02	0
LTCONS_00038757	10.6533	7.30667	3.31	14.15	6.78	5.07
LTCONS_00078383	17.6867	18.04	9.16	22.3833	18.96	15.3767
LTCONS_00027688	0	0	0	0	0	0.00666667
LTCONS_00013025	6.04333	2.97	1.23667	5.31	3.04	1.09333
LTCONS_00042615	6.04	4.28333	3.22	8.12333	7.37333	3.97333
LTCONS_00044589	0.01	0.03	0.00333333	0.0233333	0.01	0.01
LTCONS_00039106	34.8533	28.0667	29.1633	39.99	30.36	18.4933
LTCONS_00045678	0	0	0	0.0166667	0	0
LTCONS_00013163	0.353333	0.296667	0.283333	0.546667	0.45	0.16
LTCONS_00023668	189.12	75.5767	86.1167	163.18	106.62	21.5767
LTCONS_00087583	0.05	0.00666667	0.0133333	0.00666667	0.0266667	0.02
LTCONS_00045975	0.04	0	0	0	0.04	0
LTCONS_00009956	14.7133	12.2333	9.57	17.2133	12.8067	11.8033
LTCONS_00013156	1.17	0.803333	0.576667	0.9	0.66	0.606667
LTCONS_00025807	0.01	0	0	0	0	0
LTCONS_00041813	0.583333	0.753333	1.10333	0.553333	0.493333	0.476667
LTCONS_00042572	0.636667	0.506667	0.533333	0.7	0.87	1.01667
LTCONS_00013019	0.0666667	0.0333333	0.0466667	0	0.0466667	0.0433333
LTCONS_00002386	3.77	3.04	2.70667	3.85333	2.37	3.40667
LTCONS_00077724	8.24333	4.98333	2.89667	11.9033	7.22333	4.18
LTCONS_00088433	0	0.0566667	0.0533333	0.17	0.0566667	0
LTCONS_00047727	0.00333333	0	0	0.00333333	0	0.00333333
LTCONS_00052930	10.26	5.06	3.71333	10.88	6.53667	3.89333
LTCONS_00003027	0	0	0.0633333	0	0.09	0.113333
LTCONS_00032617	4.25667	7.58	6.58667	3.16	6.06	4.16
LTCONS_00032863	1.19	0.743333	0.68	1.30667	0.68	1.02333
LTCONS_00015472	0.00333333	0.01	0.00333333	0.01	0.00666667	0
LTCONS_00019613	0.01	0	0.00666667	0.00333333	0.00666667	0.00333333
LTCONS_00042492	1.99667	1.87667	1.96333	1.89333	1.04667	1.51667
LTCONS_00072034	0	0	0	0.00666667	0	0
LTCONS_00029614	12.0333	10.73	6.90333	16.3167	7.28333	6.79667
LTCONS_00038537	0	0	0	0	0.18	0
LTCONS_00059526	2.54	1.44333	1	2.58	1.69667	0.95
LTCONS_00012945	0.0533333	0.05	0	0.16	0.106667	0
LTCONS_00042586	0	0.0166667	0.0166667	0	0	0.0166667
LTCONS_00094085	0	0.0766667	0	0	0.38	0.0766667
LTCONS_00013076	0.0566667	0.0533333	0	0.0566667	0	0
LTCONS_00022138	9.60333	5.11667	3.89667	7.41333	5.35333	3.79333
LTCONS_00042488	0.773333	0.966667	0.543333	0.88	0.773333	0.636667
LTCONS_00065580	0.0433333	0	0.04	0	0	0
LTCONS_00042049	1.67667	1.81667	1.22667	1.42	2.00333	1.65667
LTCONS_00079394	0	0.02	0.0166667	0.06	0.116667	0.0733333
LTCONS_00080839	0	0.01	0	0	0	0
LTCONS_00008775	6.85667	5.12	3.39	7.47333	5.08667	4.47667
LTCONS_00030872	2.93	3.91667	2.92	4.24667	3.81	3.21667
LTCONS_00062387	0.07	0.0733333	0	0.15	0.07	0
LTCONS_00081857	0	0.00333333	0	0	0	0
LTCONS_00001373	6.49	4.87333	2.76	7.50333	4.41333	3.99333
LTCONS_00042633	7.99333	5.00667	2.4	6.92667	3.52667	3.03667
LTCONS_00032864	2.38667	3.55667	1.7	3.75333	1.87333	2.59667
LTCONS_00049741	0	0.01	0	0.01	0	0.0833333
LTCONS_00003206	4.09667	2.42667	1.96	3.44333	2.30667	2.29333
LTCONS_00092131	1.47667	0.466667	0.176667	1.33333	0.546667	0.596667
LTCONS_00013874	0.00333333	0	0	0	0.00333333	0
LTCONS_00084187	2.22	2.39333	1.15333	4.85667	2.50667	2.65667
LTCONS_00042491	0	0.0766667	0.0766667	0	0.04	0.04
LTCONS_00045050	0	0	0	0.00333333	0	0
LTCONS_00075355	0.0766667	0.153333	0.07	0.236667	0.15	0
LTCONS_00077504	0.903333	0.743333	0.65	0.853333	0.7	0.796667
LTCONS_00041935	4.91333	3.66667	2.25333	6.09	4.56333	2.89
LTCONS_00042724	0	0	0	0.00333333	0	0
LTCONS_00068508	1.08667	0.786667	0.556667	1.16667	1.11667	0.596667
LTCONS_00093231	2.15333	1.09	0.85	1.31333	0.57	0.766667
LTCONS_00014327	0.00333333	0.00333333	0.00333333	0.00666667	0.00666667	0
LTCONS_00042579	0.253333	0.433333	0.26	0.223333	0.18	0.236667
LTCONS_00007341	51.87	37.5433	27.5767	41.4533	45.4767	29.7067
LTCONS_00013119	0.06	0.166667	0.486667	0.0533333	0.0866667	0.27
LTCONS_00077124	9.99333	6.50333	4.78333	13.7833	9.30333	5.47333
LTCONS_00028108	0	0.00333333	0	0	0	0
LTCONS_00002374	7.75667	4.13333	3.68667	8.15	6.87	2.87333
LTCONS_00042628	0.133333	0.04	0.0166667	0.123333	0.0833333	0.0433333
LTCONS_00009340	3.14333	1.07333	0	9.02	0.81	0.59
LTCONS_00013182	0.246667	0.233333	0.163333	0.25	0.476667	0.313333
LTCONS_00052851	4.19667	2.13667	1.71	6.90333	3.09333	2.34
LTCONS_00063458	0.00333333	0	0	0	0	0
LTCONS_00028194	0	0	0	0.00666667	0	0
LTCONS_00064680	0	0.00333333	0	0.00666667	0	0
LTCONS_00039309	0.31	0.403333	0.276667	0.416667	0.403333	0.566667
LTCONS_00027792	0.00333333	0.01	0.00333333	0.00333333	0.00333333	0
LTCONS_00004683	0.33	0.74	0.636667	0.713333	0.893333	0.823333
LTCONS_00031083	73.7667	73.8867	70.84	58.0233	63.0933	61.3233
LTCONS_00022707	0.906667	1.09333	0.5	1.5	0.853333	0.77
LTCONS_00002493	8.54	4.14333	10.8267	6.32667	4.97333	5.13
LTCONS_00066097	0	0	0	0	0	0.03
LTCONS_00032541	0.48	0.426667	0.6	0.943333	0.966667	0.453333
LTCONS_00058292	0.09	0.126667	0.116667	0.09	0.12	0.15
LTCONS_00025418	0.0233333	0	0.0466667	0.0966667	0	0.0433333
LTCONS_00023474	2.05333	0.243333	1.29333	1.45	2.18	2.55
LTCONS_00052307	4.66667	6.10333	6.60333	6.46	5.54667	7.71667
LTCONS_00042541	43.9433	26.82	16.2067	48.32	23.7233	19.0133
LTCONS_00012582	1.22	1.87	1.6	1.01	0.33	1.85667
LTCONS_00006934	2.50333	2.68	2.12333	3.36	2.65	2.64333
LTCONS_00012933	1.07667	0.403333	0.406667	0.993333	1	0.176667
LTCONS_00039118	0.183333	0.2	0.27	0.16	0.213333	0.253333
LTCONS_00094062	1.45	1.62333	0.91	1.57667	2.08667	2.37333
LTCONS_00097260	2.41333	1.81667	1.48	2.32	0	1.12
LTCONS_00063948	0	0.00333333	0	0	0	0
LTCONS_00003005	2.28667	1.35333	1.46667	3.26667	2.30333	1.57333
LTCONS_00035558	0.746667	2.09333	1.65667	0.97	2.14	3.64333
LTCONS_00007872	1.18	0.996667	0.643333	1.43	0.546667	0.446667
LTCONS_00039304	0.436667	0.513333	0.593333	0.61	0.63	0.563333
LTCONS_00059137	4.51667	2.55667	2	5.84333	3.90667	2.21333
LTCONS_00098627	0.223333	1.02333	0.556667	0.52	0.99	0.853333
LTCONS_00080731	0	0	0	0	0	0.00666667
LTCONS_00042190	327.62	175.933	144.49	520.84	258.74	175.383
LTCONS_00010033	1.59	0.896667	0.596667	2.08667	1.38	0.696667
LTCONS_00092019	0.06	0.246667	0.766667	0.303333	0.7	0.41
LTCONS_00052586	0.156667	0.16	0.0433333	0.4	0.13	0.07
LTCONS_00011722	1.76	1.37667	0.95	2.43333	1.79	1.37667
LTCONS_00038186	0.22	1.45333	0.543333	1.45	1.18333	1.14333
LTCONS_00049498	0.503333	1.07	0.566667	1.06	0.86	0.876667
LTCONS_00013092	7.25667	4.92	4.08	5.04667	3.19	2.52
LTCONS_00002495	0.0333333	0.0333333	0.00666667	0.0833333	0.0466667	0.0266667
LTCONS_00050431	3.46667	2.88	1.81667	5.37	2.40667	2.53
LTCONS_00079443	0	0	0	0	0	0.01
LTCONS_00042486	0	0.0366667	0	0	0	0
LTCONS_00071343	0.0866667	0	0.0433333	0	0	0
LTCONS_00067826	9.78	3.32667	0.806667	10.3767	3.78	1.13
LTCONS_00011663	0.61	0.206667	0.996667	0.586667	0.77	0.823333
LTCONS_00025150	0	0	0	0	0.0633333	0
LTCONS_00066878	0.0166667	0.0133333	0.02	0.02	0.0466667	0.0133333
LTCONS_00027702	0	0	0	0.00333333	0	0
LTCONS_00041907	7.54333	8.15667	8.13333	7.01	9.63	8.56333
LTCONS_00046191	0.00666667	0	0	0	0	0
LTCONS_00024266	0.22	0.253333	0.296667	0.38	0.07	0
LTCONS_00002869	9.32333	5.62	5.16667	11.84	9.19	5.63333
LTCONS_00038885	0.51	0.66	0.22	0.573333	0.273333	0.34
LTCONS_00018516	2.01333	1.38333	0.68	2.76	1.73667	1.11667
LTCONS_00035129	6.64	5.56333	3.92	9.02667	7.79333	4.85
LTCONS_00085694	2.09333	2.87333	2.76333	2.56333	2.36	3.47333
LTCONS_00075757	0.316667	0.283333	0.273333	0.146667	0.3	0.196667
LTCONS_00050436	0	0	0	0	0	0.0633333
LTCONS_00047652	0	0	0	0.00333333	0	0
LTCONS_00005184	2.28333	1.97	3.26667	1.47	2.4	1.82
LTCONS_00050723	2.74	2.12	1.34667	3.33	1.98667	2.14667
LTCONS_00094407	0.00333333	0	0	0.0166667	0	0
LTCONS_00094195	0.146667	0.14	0.0766667	0.41	0.296667	0.06
LTCONS_00010369	2.43667	2.61667	1.62	3.05667	2.48333	1.94
LTCONS_00022683	0.08	0.08	0.0833333	0	0.243333	0.0766667
LTCONS_00026767	0.00333333	0.0133333	0.0133333	0.00666667	0.00333333	0
LTCONS_00034018	39.1733	21.6333	9.29	36.3933	14.3733	8.51
LTCONS_00052568	1.28667	0.68	1.24	1.47667	0.6	0.606667
LTCONS_00077512	1.27	0.663333	0.736667	2.23333	1.08333	1.11333
LTCONS_00056038	0.00333333	0	0	0	0	0
LTCONS_00007090	0.873333	2.1	2.23333	1.08333	1.67	2.64667
LTCONS_00023476	1.74	1.17667	1.18	2.22667	1.51	0.996667
LTCONS_00012988	0.403333	0.403333	0	0.08	0.236667	0
LTCONS_00024270	1.07	0.446667	0.293333	1.12333	0.703333	0.286667
LTCONS_00011442	1.38333	0.976667	0.856667	1.33333	1.21333	1.06333
LTCONS_00013083	1.06667	0.666667	0.59	1.00333	0.973333	0.523333
LTCONS_00027919	0	0	0	0	0.00333333	0
LTCONS_00029394	5.88	4.73333	2.91333	10.0867	5.35333	3.40667
LTCONS_00099050	6.24667	5.21333	4.75	7.64	6.21667	5.28333
LTCONS_00098987	0.0166667	0.0166667	0.0166667	0.02	0.0166667	0
LTCONS_00018125	2.46	1.53	0.793333	2.46333	2.14	0.89
LTCONS_00091849	0.6	0.466667	0.39	0.546667	0.7	0.52
LTCONS_00082842	0	0	0	0.00333333	0	0
LTCONS_00099468	5.4	7.02	9.71	7.56667	8.04667	8.62333
LTCONS_00093037	3.92333	3.07667	2.81333	3.63667	2.69333	3.95333
LTCONS_00008423	0.89	0.693333	0.796667	0.81	0.356667	0.45
LTCONS_00060153	1.80333	0.58	1.00333	2.08	1.63667	0.72
LTCONS_00042453	0.47	0.586667	0.356667	0.153333	0.37	0.35
LTCONS_00055576	0	0	0.00333333	0	0	0
LTCONS_00081032	0	0	0	0	0	0.00333333
LTCONS_00091349	1.11333	0.99	0.723333	1.36	1.05333	1.04667
LTCONS_00013035	0	0.04	0	0	0	0
LTCONS_00012120	2.84333	2.26667	1.44667	2.99333	1.91	2.18
LTCONS_00092308	9.40667	6.11	4.22	12.9233	8.05667	5.43333
LTCONS_00094198	4.55667	2.74333	1.74	6.09333	3.50667	2.40333
LTCONS_00040191	975.553	927.983	1067.29	879.507	783.507	843.247
LTCONS_00058066	0.02	0.00666667	0.00666667	0	0.00666667	0
LTCONS_00012977	0.0733333	0.0733333	0	0.08	0.0733333	0.07
LTCONS_00041621	0.596667	0.766667	0.463333	0.403333	0.326667	0.873333
LTCONS_00007776	0.153333	0.0366667	0.15	0	0.15	0.3
LTCONS_00012998	0.02	0.02	0.02	0.08	0.02	0.0166667
LTCONS_00058011	0	0	0	0	0	0.00666667
LTCONS_00085920	0.0633333	0.1	0.123333	0.0666667	0.0966667	0.0233333
LTCONS_00052850	0.233333	0.166667	0.796667	0.0766667	0.533333	0.07
LTCONS_00073000	0.02	0	0	0.0833333	0.04	0.02
LTCONS_00038725	6.87667	5.03	6.65	10.5633	8.78	5.40333
LTCONS_00088111	0	0	0	0.00333333	0	0
LTCONS_00010368	1.64	2.12667	1.06333	1.79667	1.85	0.99
LTCONS_00030127	3.24667	1.81667	1.03	2.90667	1.31667	1.00333
LTCONS_00071255	0	0	0	0.01	0	0
LTCONS_00020044	0.01	0	0	0	0	0
LTCONS_00033365	3.63667	0.846667	0.976667	4.17	1.61333	0.483333
LTCONS_00012939	1.02667	1.10333	0.553333	1.23333	0.906667	0.396667
LTCONS_00040704	1.65	1.71667	1.70667	1.9	1.83333	1.45
LTCONS_00099051	3.88333	3.42667	3.69667	2.75333	2.9	4.90333
LTCONS_00008771	0.0166667	0	0	4.89667	4.37333	3.48
LTCONS_00052582	1.8	1.12667	1.91	2.42667	2.19667	1.80667
LTCONS_00001658	1.42	1.27667	1.34333	1.44333	1.43333	1.06333
LTCONS_00046273	0.00333333	0	0	0	0.00333333	0
LTCONS_00057711	0.00333333	0	0	0	0	0.00333333
LTCONS_00013493	0	0	0.00666667	0	0	0
LTCONS_00064883	0.00666667	0	0	0	0	0
LTCONS_00041671	2.56	2.85667	2.68333	3.12667	4.05667	4.48
LTCONS_00037870	0.37	0.216667	0.213333	0.246667	0.59	0.0966667
LTCONS_00088188	0.0966667	0.04	0.01	0.0333333	0.00666667	0.0433333
LTCONS_00013933	0	0.00333333	0	0	0	0
LTCONS_00088530	0	0.00333333	0.00666667	0	0.00333333	0
LTCONS_00013162	0.446667	0.416667	0.41	0.446667	0.54	0.3
LTCONS_00025191	4.62	3.33667	3.19333	6.58	5.33333	3.86333
LTCONS_00050531	1.56333	2.89667	3.50667	1.21667	2.02333	3.67667
LTCONS_00077419	1.82	1.39667	1.22667	2.53333	1.82	1.68667
LTCONS_00043305	0.00666667	0	0.00666667	0	0.0133333	0
LTCONS_00001788	0.0133333	0.0366667	0.0233333	0	0	0
LTCONS_00085136	0.09	0	0.116667	0	0	0.0666667
LTCONS_00062043	0	0	0.02	0	0.0133333	0
LTCONS_00014832	0.00333333	0	0.00333333	0	0	0
LTCONS_00095444	0	0.00333333	0	0	0.00666667	0
LTCONS_00019271	0	0	0.00333333	0.01	0	0
LTCONS_00009341	13.4267	8.99667	7.69667	8.99667	7.85333	5.41
LTCONS_00059541	1.21333	1.23667	0.56	2.12	1.53	1.10333
LTCONS_00041154	0.38	0.576667	0.54	0.606667	0.476667	0.673333
LTCONS_00052928	9.44667	4.62667	3.98333	11.4867	6.73	4.16333
LTCONS_00053754	0	0	0	0.0333333	0.1	0
LTCONS_00077719	1.28	0.766667	0.606667	1.6	1.25	0.88
LTCONS_00066867	0.0266667	0.00666667	0.00666667	0.0133333	0.00666667	0.0133333
LTCONS_00011235	0.1	0.0966667	0.0233333	0.13	0.0733333	0.0466667
LTCONS_00058863	1.54	2.12	1.66667	2.55667	1.22667	2.49
LTCONS_00063483	0.236667	0.2	0.213333	0.276667	0.176667	0.22
LTCONS_00097909	9.95667	7.28333	6.24667	10.8567	7.43333	4.57333
LTCONS_00024661	2.05667	2.30333	2.12667	2.21	1.52667	2.23333
LTCONS_00034091	1.77667	1.04667	0.713333	2.35667	1.03	0.99
LTCONS_00030594	1.76333	1.32667	2.80333	2.18	1.2	1.53
LTCONS_00078014	0.906667	0.623333	0.24	0.92	0.7	0.45
LTCONS_00041400	4.26667	3.82	2.69333	5.70333	3.39667	3.62333
LTCONS_00068526	2.58667	0.28	0.283333	3.35333	0.186667	0.133333
LTCONS_00018874	0	0	0.0333333	0	0	0
LTCONS_00032626	0.3	0.313333	0.256667	0.336667	0.336667	0.293333
LTCONS_00091629	1.14	0.75	0.396667	1.13333	0.943333	0.536667
LTCONS_00029935	0.223333	0.103333	0.21	0.253333	0	0.156667
LTCONS_00067568	2.51333	2.22667	2.23333	2.63333	2.38333	2.02
LTCONS_00011450	4.31333	4.51	4.41667	3.05667	4.29667	4.01333
LTCONS_00072413	0	0	0.02	0	0	0
LTCONS_00015133	0	0	0	0.00666667	0	0
LTCONS_00052308	2.53	1.03	0.44	1.40667	0.916667	1.49667
LTCONS_00013040	21.8467	17.4633	22.84	22.74	18.26	17.2933
LTCONS_00042622	26.8	18.1667	11.06	31.97	14.31	12.08
LTCONS_00013131	0.866667	0.323333	0.363333	0.5	0.736667	0.4
LTCONS_00003162	6.58	7.32667	8.72	6.69333	8.39333	8.25333
LTCONS_00042607	0.156667	0.373333	0.626667	0.176667	0.21	0.506667
LTCONS_00053270	1.21333	0.703333	0.656667	1.31	0.61	0.85
LTCONS_00007019	0.4	0.346667	0.233333	0.603333	0.326667	0.71
LTCONS_00026427	0.0133333	0	0	0	0	0
LTCONS_00025794	0	0	0	0.0166667	0	0.0166667
LTCONS_00056745	0	0	0	0	0.00333333	0
LTCONS_00030671	2.19333	1.39667	0.85	2.24667	1.52333	0.963333
LTCONS_00090592	0.0766667	0.0833333	0.113333	0.04	0.183333	0.0733333
LTCONS_00037337	1.62	4.21333	1.24667	1.82	4.42333	3.20667
LTCONS_00019396	0	0	0.00333333	0.00333333	0	0
LTCONS_00045492	0.00666667	0.01	0.00333333	0.00333333	0.01	0.00333333
LTCONS_00012362	0	0	0.0633333	0	0.0733333	0.07
LTCONS_00024567	0.213333	0.65	0.13	0.216667	0.336667	0.34
LTCONS_00097635	2.25333	1.29	1.08333	2.75	1.28333	1.45333
LTCONS_00051111	0.44	0.406667	0.386667	0.256667	0.396667	0.293333
LTCONS_00013072	8.14667	9.34667	5.49	10.6667	8.71667	6.97
LTCONS_00045051	0.0233333	0.00333333	0.01	0.01	0.01	0.00666667
LTCONS_00035775	0.146667	0.07	0.14	0	0.493333	0.0666667
LTCONS_00097636	0.0466667	0.0966667	0	0.0666667	0.0566667	0.0433333
LTCONS_00006746	7.40333	5.68667	4.59333	4.96	3.09	5.36333
LTCONS_00016675	1.31	1.04	0.773333	2.38667	1.75333	1.29667
LTCONS_00067577	1.79333	2.71667	1.81333	3.4	1.91667	2.62667
LTCONS_00042483	0.32	0.16	0.156667	0.423333	0.32	0.153333
LTCONS_00061901	0.253333	0.196667	0.23	0.493333	0.69	0.48
LTCONS_00062526	3.24333	2.06	3.83333	2.49333	3.8	2.82
LTCONS_00020963	0	0	0.00666667	0	0	0.00666667
LTCONS_00093053	2.82333	2.53333	1.69333	3.75	2.27	2.00333
LTCONS_00054648	0.00333333	0	0	0	0	0
LTCONS_00072828	0.00333333	0	0	0	0	0
LTCONS_00030025	0.57	0.553333	0.24	0.853333	0.403333	0.4
LTCONS_00050799	1.02667	0.833333	0.63	1.83	1.16333	0.936667
LTCONS_00030859	4.58	5.65333	7.48333	3.99667	6.70667	4.68333
LTCONS_00087181	0.0533333	0.05	0.0466667	0.0133333	0.05	0.0433333
LTCONS_00014558	0	0.00333333	0	0.00666667	0	0.0133333
LTCONS_00013453	0.00666667	0	0	0.00666667	0	0
LTCONS_00090187	0	0	0	0	0	0.00333333
LTCONS_00042549	1.78	0.983333	0.206667	1.50333	0.43	0.76
LTCONS_00070230	0.433333	0.493333	0.566667	0.696667	0.63	0.823333
LTCONS_00098373	3.04	2.23	2.34667	2.34667	1.67333	1.46
LTCONS_00058821	6.26333	6.04667	8.91667	4.55333	7.57667	5.55333
LTCONS_00061559	3.85333	2.3	2.40667	5.71	3.49667	2.71333
LTCONS_00060650	6.45	3.59667	3.28	6.99333	4.54333	3.51667
LTCONS_00004722	0.143333	0.28	0.233333	0.186667	0.28	0.133333
LTCONS_00046979	0	0	0	0.00333333	0	0
LTCONS_00001584	1.06	1.19	0.81	1.10667	1.13667	1.19
LTCONS_00024566	0	0.343333	0.303333	0.253333	0	0.343333
LTCONS_00100123	0	0	0	0	0.0133333	0
LTCONS_00075475	0.806667	0.693333	0.79	1.92667	0.966667	1.24
[truncated: 36,143 more rows]
