# Supplementary material for: Identification of lncRNAs involved in rice ovule development and female gametophyte abortion by genome-wide screening and functional analysis
Source: BMC Genomics. 2019 Jan 28;20:90. doi: 10.1186/s12864-019-5442-6 (PMC6348626; doi:10.1186/s12864-019-5442-6)
Supplement: Supplementary file 4 — Table S4. Summary of significantly differentially expressed lncRNA between ovules of two rice lines at three developmental stages. (XLSX 163 kb) [file 12864_2019_5442_MOESM4_ESM.xlsx]

## Sheet: Sheet1
Table S4 Summary of significantly differentially expressed lncRNA between ovules of two rice lines at three developmental stages.
LncRNA ID	log2 fold-change	FDR	Up-Down-Regulation	Comparision
LTCONS_00018399	-1.55425	0	Down	A1 vs. A2
LTCONS_00042456	-1.49916	0	Down	A1 vs. A2
LTCONS_00097256	-1.11606	0	Down	A1 vs. A2
LTCONS_00023668	-1.33837	0	Down	A1 vs. A2
LTCONS_00034094	-1.08131	0	Down	A1 vs. A2
LTCONS_00042455	-1.50773	0	Down	A1 vs. A2
LTCONS_00039474	-1.27039	0	Down	A1 vs. A2
LTCONS_00034016	-1.01185	0	Down	A1 vs. A2
LTCONS_00097261	-1.11844	0	Down	A1 vs. A2
LTCONS_00002390	-1.03559	0	Down	A1 vs. A2
LTCONS_00076967	2.05095	0	Up	A1 vs. A2
LTCONS_00010543	-1.54681	0	Down	A1 vs. A2
LTCONS_00033365	-2.13825	0	Down	A1 vs. A2
LTCONS_00038245	6.54451	3.72028e-289	Up	A1 vs. A2
LTCONS_00097262	-1.12573	2.80818e-211	Down	A1 vs. A2
LTCONS_00033364	-1.8051	1.83175e-199	Down	A1 vs. A2
LTCONS_00091847	-1.00155	1.60753e-185	Down	A1 vs. A2
LTCONS_00062303	-1.04469	3.37802e-170	Down	A1 vs. A2
LTCONS_00059591	-1.82948	5.22081e-164	Down	A1 vs. A2
LTCONS_00029399	-1.06612	1.85995e-150	Down	A1 vs. A2
LTCONS_00052577	-1.02697	2.48636e-120	Down	A1 vs. A2
LTCONS_00012581	-5.17425	7.69068e-93	Down	A1 vs. A2
LTCONS_00025283	-1.01553	5.14074e-83	Down	A1 vs. A2
LTCONS_00061520	1.02908	4.59576e-82	Up	A1 vs. A2
LTCONS_00023474	-3.13704	7.77729e-76	Down	A1 vs. A2
LTCONS_00058535	-1.08552	3.6518e-75	Down	A1 vs. A2
LTCONS_00007690	-1.11376	1.02349e-74	Down	A1 vs. A2
LTCONS_00012991	-4.31594	4.43168e-73	Down	A1 vs. A2
LTCONS_00012993	-2.81066	1.887e-71	Down	A1 vs. A2
LTCONS_00009984	-1.19474	2.61885e-71	Down	A1 vs. A2
LTCONS_00052930	-1.03436	2.24927e-70	Down	A1 vs. A2
LTCONS_00041885	7.22223	1.32309e-69	Up	A1 vs. A2
LTCONS_00052928	-1.04045	9.76534e-69	Down	A1 vs. A2
LTCONS_00037482	-2.67327	1.45289e-68	Down	A1 vs. A2
LTCONS_00040852	-1.75845	7.76663e-65	Down	A1 vs. A2
LTCONS_00039472	-1.03687	6.29302e-63	Down	A1 vs. A2
LTCONS_00050438	-1.90901	5.93036e-62	Down	A1 vs. A2
LTCONS_00092006	-9.46219	1.00651e-61	Down	A1 vs. A2
LTCONS_00037242	-1.06566	2.61181e-60	Down	A1 vs. A2
LTCONS_00050577	-9.37068	1.0097e-58	Down	A1 vs. A2
LTCONS_00009340	-1.64165	1.52944e-55	Down	A1 vs. A2
LTCONS_00034145	-1.00619	3.25466e-55	Down	A1 vs. A2
LTCONS_00040485	-1.11532	7.75787e-55	Down	A1 vs. A2
LTCONS_00012871	-1.20213	8.44975e-55	Down	A1 vs. A2
LTCONS_00029401	-9.2327	1.85739e-54	Down	A1 vs. A2
LTCONS_00060153	-1.6648	1.66713e-53	Down	A1 vs. A2
LTCONS_00012438	-2.34561	3.59127e-53	Down	A1 vs. A2
LTCONS_00059147	-1.05304	3.76509e-53	Down	A1 vs. A2
LTCONS_00022582	-1.294	3.04779e-52	Down	A1 vs. A2
LTCONS_00052559	-2.42863	7.51303e-52	Down	A1 vs. A2
LTCONS_00042441	-1.20435	1.64709e-49	Down	A1 vs. A2
LTCONS_00001817	-1.18257	3.43234e-47	Down	A1 vs. A2
LTCONS_00024251	-1.13658	2.15706e-46	Down	A1 vs. A2
LTCONS_00092007	-2.3623	2.01808e-45	Down	A1 vs. A2
LTCONS_00052589	-2.27179	2.76011e-45	Down	A1 vs. A2
LTCONS_00052578	-1.08767	1.47575e-42	Down	A1 vs. A2
LTCONS_00060154	-1.0671	1.82118e-42	Down	A1 vs. A2
LTCONS_00068526	-3.20064	7.46207e-41	Down	A1 vs. A2
LTCONS_00005689	-8.71033	7.59285e-41	Down	A1 vs. A2
LTCONS_00010374	-8.68312	3.09856e-40	Down	A1 vs. A2
LTCONS_00051589	-1.12544	3.20526e-40	Down	A1 vs. A2
LTCONS_00041207	-1.00964	1.15585e-39	Down	A1 vs. A2
LTCONS_00008942	-1.10259	3.27288e-39	Down	A1 vs. A2
LTCONS_00023475	1.04346	2.0988e-38	Up	A1 vs. A2
LTCONS_00060763	-1.04884	2.93458e-37	Down	A1 vs. A2
LTCONS_00035558	1.47879	3.21012e-37	Up	A1 vs. A2
LTCONS_00034146	1.08565	1.68454e-36	Up	A1 vs. A2
LTCONS_00085145	1.29187	3.97612e-36	Up	A1 vs. A2
LTCONS_00035461	1.39551	2.79786e-35	Up	A1 vs. A2
LTCONS_00018512	-1.81653	1.07197e-34	Down	A1 vs. A2
LTCONS_00023661	-1.2499	4.12742e-34	Down	A1 vs. A2
LTCONS_00002299	-1.0558	2.39971e-33	Down	A1 vs. A2
LTCONS_00059593	8.21489	1.32235e-32	Up	A1 vs. A2
LTCONS_00086723	-1.82654	1.7213e-32	Down	A1 vs. A2
LTCONS_00011664	-8.29139	2.3851e-32	Down	A1 vs. A2
LTCONS_00009985	-1.09552	7.29203e-32	Down	A1 vs. A2
LTCONS_00033317	-1.34571	1.57634e-31	Down	A1 vs. A2
LTCONS_00025073	-1.83439	9.22994e-31	Down	A1 vs. A2
LTCONS_00067489	-1.03021	3.66998e-29	Down	A1 vs. A2
LTCONS_00059359	8.009	4.91584e-29	Up	A1 vs. A2
LTCONS_00024256	-2.97546	8.21786e-29	Down	A1 vs. A2
LTCONS_00038777	7.98296	1.30177e-28	Up	A1 vs. A2
LTCONS_00024270	-1.25756	2.64545e-28	Down	A1 vs. A2
LTCONS_00033316	1.50402	2.98948e-28	Up	A1 vs. A2
LTCONS_00099288	-1.0356	1.14174e-27	Down	A1 vs. A2
LTCONS_00003613	-1.12777	3.2039e-27	Down	A1 vs. A2
LTCONS_00024241	1.66787	4.41433e-27	Up	A1 vs. A2
LTCONS_00050439	-7.96925	5.33874e-27	Down	A1 vs. A2
LTCONS_00035707	3.77547	6.68607e-27	Up	A1 vs. A2
LTCONS_00067756	-1.22617	6.17305e-26	Down	A1 vs. A2
LTCONS_00052574	-1.0948	6.94987e-25	Down	A1 vs. A2
LTCONS_00008945	-2.49645	1.68098e-24	Down	A1 vs. A2
LTCONS_00068254	5.3506	5.19336e-24	Up	A1 vs. A2
LTCONS_00067826	-1.56202	2.80083e-23	Down	A1 vs. A2
LTCONS_00009607	-1.00709	6.77524e-23	Down	A1 vs. A2
LTCONS_00006554	-2.03773	1.39756e-22	Down	A1 vs. A2
LTCONS_00032860	-3.61193	6.07036e-22	Down	A1 vs. A2
LTCONS_00011661	1.23371	6.95383e-22	Up	A1 vs. A2
LTCONS_00037481	1.09623	1.81701e-21	Up	A1 vs. A2
LTCONS_00041617	2.28843	2.86466e-21	Up	A1 vs. A2
LTCONS_00032916	-1.87109	2.8766e-21	Down	A1 vs. A2
LTCONS_00012365	2.77242	2.99428e-21	Up	A1 vs. A2
LTCONS_00024244	7.45612	3.19693e-21	Up	A1 vs. A2
LTCONS_00061885	-1.11445	6.87314e-21	Down	A1 vs. A2
LTCONS_00024262	3.77081	4.29617e-20	Up	A1 vs. A2
LTCONS_00037486	-2.47718	7.95707e-20	Down	A1 vs. A2
LTCONS_00077250	1.58441	4.08742e-19	Up	A1 vs. A2
LTCONS_00037337	1.37754	4.41633e-19	Up	A1 vs. A2
LTCONS_00077060	1.65333	6.25586e-19	Up	A1 vs. A2
LTCONS_00000883	7.17607	4.40538e-18	Up	A1 vs. A2
LTCONS_00002493	-1.05753	6.27897e-18	Down	A1 vs. A2
LTCONS_00032148	2.84359	9.6059e-18	Up	A1 vs. A2
LTCONS_00050638	-1.16488	9.83909e-18	Down	A1 vs. A2
LTCONS_00036735	1.85105	2.03119e-17	Up	A1 vs. A2
LTCONS_00051569	-1.07765	4.79904e-17	Down	A1 vs. A2
LTCONS_00051116	-1.06475	6.043e-17	Down	A1 vs. A2
LTCONS_00011663	-1.62681	1.37819e-16	Down	A1 vs. A2
LTCONS_00016089	-1.35643	1.50176e-16	Down	A1 vs. A2
LTCONS_00037483	-1.867	4.66352e-16	Down	A1 vs. A2
LTCONS_00017189	-7.04967	5.02852e-16	Down	A1 vs. A2
LTCONS_00024267	-7.04068	6.07108e-16	Down	A1 vs. A2
LTCONS_00013105	2.16814	6.49564e-16	Up	A1 vs. A2
LTCONS_00013158	-1.2843	7.01722e-16	Down	A1 vs. A2
LTCONS_00024566	6.92887	1.07705e-15	Up	A1 vs. A2
LTCONS_00051118	6.90099	1.90584e-15	Up	A1 vs. A2
LTCONS_00035821	-1.19711	6.81908e-15	Down	A1 vs. A2
LTCONS_00085137	-1.86132	9.14578e-15	Down	A1 vs. A2
LTCONS_00069975	1.13552	1.34649e-14	Up	A1 vs. A2
LTCONS_00016090	-1.09738	5.70819e-14	Down	A1 vs. A2
LTCONS_00091846	-1.17293	6.14818e-14	Down	A1 vs. A2
LTCONS_00016678	2.47907	6.5348e-14	Up	A1 vs. A2
LTCONS_00041121	-1.87487	9.15467e-14	Down	A1 vs. A2
LTCONS_00007870	-1.64254	1.19086e-13	Down	A1 vs. A2
LTCONS_00078206	1.13723	1.83026e-13	Up	A1 vs. A2
LTCONS_00016230	-2.17172	1.87796e-13	Down	A1 vs. A2
LTCONS_00007873	2.33639	3.24328e-13	Up	A1 vs. A2
LTCONS_00037788	-1.06663	3.2691e-13	Down	A1 vs. A2
LTCONS_00059361	-1.51271	1.71836e-12	Down	A1 vs. A2
LTCONS_00035639	1.56462	4.87217e-12	Up	A1 vs. A2
LTCONS_00052595	-3.00463	5.84844e-12	Down	A1 vs. A2
LTCONS_00016858	-1.46864	6.79044e-12	Down	A1 vs. A2
LTCONS_00034149	-6.5272	6.80824e-12	Down	A1 vs. A2
LTCONS_00003876	-2.36238	8.70412e-12	Down	A1 vs. A2
LTCONS_00011662	1.48261	8.90728e-12	Up	A1 vs. A2
LTCONS_00029674	-1.44457	9.3011e-12	Down	A1 vs. A2
LTCONS_00092307	-1.48017	1.05594e-11	Down	A1 vs. A2
LTCONS_00076777	2.3258	1.44537e-11	Up	A1 vs. A2
LTCONS_00039367	-1.99304	2.19642e-11	Down	A1 vs. A2
LTCONS_00006739	2.31498	2.58072e-11	Up	A1 vs. A2
LTCONS_00024567	1.60107	3.22692e-11	Up	A1 vs. A2
LTCONS_00030850	-1.44848	3.84224e-11	Down	A1 vs. A2
LTCONS_00067825	-1.11462	4.66241e-11	Down	A1 vs. A2
LTCONS_00050299	1.11432	1.40873e-10	Up	A1 vs. A2
LTCONS_00007090	1.24626	1.57853e-10	Up	A1 vs. A2
LTCONS_00003922	-1.09954	2.43045e-10	Down	A1 vs. A2
LTCONS_00085136	-6.23159	4.73767e-10	Down	A1 vs. A2
LTCONS_00006495	-2.26525	6.16208e-10	Down	A1 vs. A2
LTCONS_00070935	-1.09395	7.89276e-10	Down	A1 vs. A2
LTCONS_00002153	2.20753	1.18002e-09	Up	A1 vs. A2
LTCONS_00037942	1.6899	1.78064e-09	Up	A1 vs. A2
LTCONS_00037485	1.08473	2.18213e-09	Up	A1 vs. A2
LTCONS_00030416	-1.5963	2.23424e-09	Down	A1 vs. A2
LTCONS_00042570	-1.90049	3.45099e-09	Down	A1 vs. A2
LTCONS_00092005	-6.04276	4.98308e-09	Down	A1 vs. A2
LTCONS_00059590	-1.29892	5.79035e-09	Down	A1 vs. A2
LTCONS_00093222	1.24194	6.03873e-09	Up	A1 vs. A2
LTCONS_00098798	-1.2353	8.67227e-09	Down	A1 vs. A2
LTCONS_00034184	2.47136	8.99714e-09	Up	A1 vs. A2
LTCONS_00008834	-1.28085	9.00304e-09	Down	A1 vs. A2
LTCONS_00070701	-1.04012	1.06437e-08	Down	A1 vs. A2
LTCONS_00092019	1.99399	1.2679e-08	Up	A1 vs. A2
LTCONS_00041517	-1.19996	1.64194e-08	Down	A1 vs. A2
LTCONS_00013073	-5.93844	1.64212e-08	Down	A1 vs. A2
LTCONS_00018514	-1.50099	2.1336e-08	Down	A1 vs. A2
LTCONS_00016225	-1.69846	2.32166e-08	Down	A1 vs. A2
LTCONS_00076775	-2.02329	2.51131e-08	Down	A1 vs. A2
LTCONS_00010266	1.02982	2.62506e-08	Up	A1 vs. A2
LTCONS_00090984	1.28598	3.82021e-08	Up	A1 vs. A2
LTCONS_00059528	1.72297	4.15069e-08	Up	A1 vs. A2
LTCONS_00051658	1.07853	6.21288e-08	Up	A1 vs. A2
LTCONS_00012578	-1.5179	6.80378e-08	Down	A1 vs. A2
LTCONS_00006713	1.27908	8.35269e-08	Up	A1 vs. A2
LTCONS_00039366	1.42309	9.15295e-08	Up	A1 vs. A2
LTCONS_00059586	1.27679	1.1974e-07	Up	A1 vs. A2
LTCONS_00025075	3.34509	1.31161e-07	Up	A1 vs. A2
LTCONS_00010137	-1.12288	1.32768e-07	Down	A1 vs. A2
LTCONS_00091965	-2.24675	1.48903e-07	Down	A1 vs. A2
LTCONS_00035637	1.38868	1.54197e-07	Up	A1 vs. A2
LTCONS_00006496	5.57895	2.96292e-07	Up	A1 vs. A2
LTCONS_00010134	1.06011	3.27274e-07	Up	A1 vs. A2
LTCONS_00068547	-1.20527	3.45459e-07	Down	A1 vs. A2
LTCONS_00069325	-1.15226	4.04984e-07	Down	A1 vs. A2
LTCONS_00013025	-1.06275	4.14846e-07	Down	A1 vs. A2
LTCONS_00040463	1.45309	4.7117e-07	Up	A1 vs. A2
LTCONS_00068258	-1.26394	5.00194e-07	Down	A1 vs. A2
LTCONS_00091964	1.88125	6.11731e-07	Up	A1 vs. A2
LTCONS_00039195	-1.03384	1.04592e-06	Down	A1 vs. A2
LTCONS_00024177	-1.21163	1.04813e-06	Down	A1 vs. A2
LTCONS_00077129	-1.05115	1.11901e-06	Down	A1 vs. A2
LTCONS_00013173	2.4376	1.13137e-06	Up	A1 vs. A2
LTCONS_00023082	-2.12035	1.35523e-06	Down	A1 vs. A2
LTCONS_00003036	1.11334	1.48303e-06	Up	A1 vs. A2
LTCONS_00094533	-1.28848	1.71328e-06	Down	A1 vs. A2
LTCONS_00002476	-1.0668	2.30111e-06	Down	A1 vs. A2
LTCONS_00039191	-1.69625	8.18584e-06	Down	A1 vs. A2
LTCONS_00025072	1.52866	8.46674e-06	Up	A1 vs. A2
LTCONS_00017651	-1.22898	1.05219e-05	Down	A1 vs. A2
LTCONS_00091117	-1.58394	1.14483e-05	Down	A1 vs. A2
LTCONS_00032202	2.38246	1.21585e-05	Up	A1 vs. A2
LTCONS_00069105	-1.16444	1.34137e-05	Down	A1 vs. A2
LTCONS_00042628	-1.84286	2.07999e-05	Down	A1 vs. A2
LTCONS_00012979	-1.9645	2.41729e-05	Down	A1 vs. A2
LTCONS_00069974	1.88008	2.60476e-05	Up	A1 vs. A2
LTCONS_00007394	4.97961	3.3663e-05	Up	A1 vs. A2
LTCONS_00003445	1.76433	3.71762e-05	Up	A1 vs. A2
LTCONS_00002786	-4.92798	7.26797e-05	Down	A1 vs. A2
LTCONS_00040794	4.8395	8.09176e-05	Up	A1 vs. A2
LTCONS_00023477	-1.11693	8.42584e-05	Down	A1 vs. A2
LTCONS_00100404	1.15865	8.59242e-05	Up	A1 vs. A2
LTCONS_00098627	2.19604	8.85594e-05	Up	A1 vs. A2
LTCONS_00018127	2.79749	8.89466e-05	Up	A1 vs. A2
LTCONS_00067819	-1.17958	9.30534e-05	Down	A1 vs. A2
LTCONS_00060619	1.20313	9.3582e-05	Up	A1 vs. A2
LTCONS_00091850	-1.11838	9.71192e-05	Down	A1 vs. A2
LTCONS_00036736	1.47838	9.87253e-05	Up	A1 vs. A2
LTCONS_00070830	-1.76405	0.000102357	Down	A1 vs. A2
LTCONS_00030670	-2.01574	0.000105091	Down	A1 vs. A2
LTCONS_00092131	-1.66194	0.00010536	Down	A1 vs. A2
LTCONS_00099304	-2.24942	0.000113799	Down	A1 vs. A2
LTCONS_00050693	2.30154	0.000131348	Up	A1 vs. A2
LTCONS_00006494	-1.30783	0.000141251	Down	A1 vs. A2
LTCONS_00051113	-4.80925	0.000144369	Down	A1 vs. A2
LTCONS_00012436	4.73347	0.000149419	Up	A1 vs. A2
LTCONS_00038186	2.73038	0.000152585	Up	A1 vs. A2
LTCONS_00059585	1.71378	0.000162239	Up	A1 vs. A2
LTCONS_00001770	3.82991	0.000203901	Up	A1 vs. A2
LTCONS_00013068	-3.88433	0.000212985	Down	A1 vs. A2
LTCONS_00042568	-2.02451	0.00021575	Down	A1 vs. A2
LTCONS_00013064	-2.02451	0.00021575	Down	A1 vs. A2
LTCONS_00024253	4.64001	0.000248185	Up	A1 vs. A2
LTCONS_00003446	1.30154	0.000266497	Up	A1 vs. A2
LTCONS_00051345	-1.25385	0.000275042	Down	A1 vs. A2
LTCONS_00077723	-1.23889	0.000307946	Down	A1 vs. A2
LTCONS_00038214	1.54334	0.000385406	Up	A1 vs. A2
LTCONS_00011366	-1.15121	0.000407615	Down	A1 vs. A2
LTCONS_00013103	-1.83186	0.000512415	Down	A1 vs. A2
LTCONS_00052308	-1.33442	0.000516467	Down	A1 vs. A2
LTCONS_00058627	-4.53772	0.000580039	Down	A1 vs. A2
LTCONS_00039289	-1.38642	0.000621463	Down	A1 vs. A2
LTCONS_00042605	-1.71441	0.000712355	Down	A1 vs. A2
LTCONS_00042484	-1.77742	0.000816983	Down	A1 vs. A2
LTCONS_00013069	-1.37012	0.00082128	Down	A1 vs. A2
LTCONS_00042600	4.38246	0.000871907	Up	A1 vs. A2
LTCONS_00042578	-1.25531	0.000871907	Down	A1 vs. A2
LTCONS_00044279	-1.85458	0.00092294	Down	A1 vs. A2
LTCONS_00004683	1.1202	0.000970265	Up	A1 vs. A2
LTCONS_00013031	-2.88433	0.000989013	Down	A1 vs. A2
LTCONS_00013012	-1.62161	0	Down	A2 vs. A3
LTCONS_00023667	-1.40203	0	Down	A2 vs. A3
LTCONS_00033360	-12.0151	4.1861e-241	Down	A2 vs. A3
LTCONS_00013034	-1.6729	2.31016e-201	Down	A2 vs. A3
LTCONS_00042584	-1.66033	1.67252e-182	Down	A2 vs. A3
LTCONS_00038757	-1.13287	3.51443e-170	Down	A2 vs. A3
LTCONS_00050575	-1.21281	7.67328e-168	Down	A2 vs. A3
LTCONS_00036063	-1.88844	6.75976e-155	Down	A2 vs. A3
LTCONS_00005517	1.07958	1.18024e-125	Up	A2 vs. A3
LTCONS_00040450	-1.05521	2.69382e-117	Down	A2 vs. A3
LTCONS_00009984	-3.25128	8.61561e-116	Down	A2 vs. A3
LTCONS_00040451	-1.12142	2.30625e-109	Down	A2 vs. A3
LTCONS_00037481	-4.30578	8.5739e-106	Down	A2 vs. A3
LTCONS_00033805	-1.92803	1.87936e-84	Down	A2 vs. A3
LTCONS_00060156	-1.77119	9.56221e-79	Down	A2 vs. A3
LTCONS_00052585	-1.02447	7.93589e-72	Down	A2 vs. A3
LTCONS_00034018	-1.21314	9.39367e-70	Down	A2 vs. A3
LTCONS_00001151	-1.33266	1.88058e-69	Down	A2 vs. A3
LTCONS_00007690	-1.71727	9.88749e-69	Down	A2 vs. A3
LTCONS_00011664	9.475	5.54488e-64	Up	A2 vs. A3
LTCONS_00011558	-1.45855	2.17327e-63	Down	A2 vs. A3
LTCONS_00034022	-1.09423	4.76113e-60	Down	A2 vs. A3
LTCONS_00002306	-1.47788	2.10345e-55	Down	A2 vs. A3
LTCONS_00037482	2.44347	8.85848e-55	Up	A2 vs. A3
LTCONS_00036066	-2.54724	1.08796e-54	Down	A2 vs. A3
LTCONS_00007830	-1.45048	3.89536e-53	Down	A2 vs. A3
LTCONS_00033804	-1.69327	4.91775e-53	Down	A2 vs. A3
LTCONS_00011696	2.31406	9.62079e-51	Up	A2 vs. A3
LTCONS_00016523	-1.11996	7.21601e-48	Down	A2 vs. A3
LTCONS_00100397	-1.38449	1.06969e-45	Down	A2 vs. A3
LTCONS_00033371	8.85768	1.52836e-45	Up	A2 vs. A3
LTCONS_00009340	-8.82978	3.44977e-44	Down	A2 vs. A3
LTCONS_00003049	-1.12249	1.64769e-43	Down	A2 vs. A3
LTCONS_00011663	2.32948	5.35141e-42	Up	A2 vs. A3
LTCONS_00009033	-1.10417	8.08152e-42	Down	A2 vs. A3
LTCONS_00033368	-1.50233	1.62051e-41	Down	A2 vs. A3
LTCONS_00009921	3.09259	8.44117e-41	Up	A2 vs. A3
LTCONS_00023474	2.50602	1.02538e-40	Up	A2 vs. A3
LTCONS_00034146	-1.13621	3.19511e-40	Down	A2 vs. A3
LTCONS_00040467	-1.76321	1.23705e-39	Down	A2 vs. A3
LTCONS_00023083	-1.14716	4.75299e-38	Down	A2 vs. A3
LTCONS_00002719	-1.43834	1.88954e-37	Down	A2 vs. A3
LTCONS_00024271	-1.14621	2.19005e-37	Down	A2 vs. A3
LTCONS_00011661	-1.75232	9.19263e-37	Down	A2 vs. A3
LTCONS_00034149	8.38268	6.30027e-35	Up	A2 vs. A3
LTCONS_00029401	8.37705	8.11953e-35	Up	A2 vs. A3
LTCONS_00050437	-1.68288	1.05193e-34	Down	A2 vs. A3
LTCONS_00002493	1.39314	2.39871e-34	Up	A2 vs. A3
LTCONS_00069853	-1.36256	6.98151e-34	Down	A2 vs. A3
LTCONS_00079226	-2.46535	3.56943e-33	Down	A2 vs. A3
LTCONS_00059593	-8.31364	4.10784e-33	Down	A2 vs. A3
LTCONS_00011662	-8.28706	1.2705e-32	Down	A2 vs. A3
LTCONS_00059360	-1.94714	1.44098e-32	Down	A2 vs. A3
LTCONS_00041885	-1.86155	2.61759e-31	Down	A2 vs. A3
LTCONS_00032864	-1.05817	3.66673e-30	Down	A2 vs. A3
LTCONS_00032867	-2.08989	2.98197e-28	Down	A2 vs. A3
LTCONS_00029398	-1.38484	2.97263e-27	Down	A2 vs. A3
LTCONS_00008711	-1.2036	3.31792e-27	Down	A2 vs. A3
LTCONS_00037337	-1.75359	3.94681e-27	Down	A2 vs. A3
LTCONS_00068258	2.22575	4.72536e-26	Up	A2 vs. A3
LTCONS_00006052	-1.36338	7.6256e-26	Down	A2 vs. A3
LTCONS_00037788	-3.15106	9.20592e-26	Down	A2 vs. A3
LTCONS_00058533	-1.29025	1.85954e-25	Down	A2 vs. A3
LTCONS_00039169	-1.3932	3.87368e-25	Down	A2 vs. A3
LTCONS_00078617	-1.15554	8.30321e-25	Down	A2 vs. A3
LTCONS_00016376	-1.87752	1.0994e-24	Down	A2 vs. A3
LTCONS_00016377	-1.84232	1.65703e-24	Down	A2 vs. A3
LTCONS_00005689	7.62424	9.93788e-23	Up	A2 vs. A3
LTCONS_00024261	-1.92648	1.15787e-22	Down	A2 vs. A3
LTCONS_00035871	-1.65585	3.49311e-22	Down	A2 vs. A3
LTCONS_00007688	-4.0055	4.78097e-22	Down	A2 vs. A3
LTCONS_00030594	1.08474	8.32561e-22	Up	A2 vs. A3
LTCONS_00092010	7.54184	1.10502e-21	Up	A2 vs. A3
LTCONS_00037486	2.53975	1.16659e-21	Up	A2 vs. A3
LTCONS_00041260	2.06931	1.50576e-21	Up	A2 vs. A3
LTCONS_00050433	-7.53052	3.03248e-21	Down	A2 vs. A3
LTCONS_00079227	-2.04741	4.22614e-21	Down	A2 vs. A3
LTCONS_00059586	-3.04922	6.14572e-21	Down	A2 vs. A3
LTCONS_00040831	-2.16505	1.64634e-20	Down	A2 vs. A3
LTCONS_00067825	-3.39218	1.70175e-20	Down	A2 vs. A3
LTCONS_00009052	-1.02654	1.70672e-20	Down	A2 vs. A3
LTCONS_00042593	-1.06637	2.73802e-20	Down	A2 vs. A3
LTCONS_00035806	-1.38422	5.22996e-20	Down	A2 vs. A3
LTCONS_00037485	-1.88223	6.20228e-20	Down	A2 vs. A3
LTCONS_00077586	-1.09119	8.53208e-20	Down	A2 vs. A3
LTCONS_00092019	1.67238	8.91529e-20	Up	A2 vs. A3
LTCONS_00033369	7.37191	1.12064e-19	Up	A2 vs. A3
LTCONS_00012438	-7.38337	1.56798e-19	Down	A2 vs. A3
LTCONS_00076777	-7.37968	1.72239e-19	Down	A2 vs. A3
LTCONS_00042626	1.58733	1.96208e-19	Up	A2 vs. A3
LTCONS_00070935	-3.45347	4.62816e-19	Down	A2 vs. A3
LTCONS_00007187	1.69026	5.12091e-19	Up	A2 vs. A3
LTCONS_00032148	1.39496	6.93654e-19	Up	A2 vs. A3
LTCONS_00008945	2.23589	9.09796e-19	Up	A2 vs. A3
LTCONS_00041627	-2.31595	1.1256e-18	Down	A2 vs. A3
LTCONS_00008944	-1.19645	3.90827e-18	Down	A2 vs. A3
LTCONS_00035803	-1.60892	7.66112e-18	Down	A2 vs. A3
LTCONS_00061558	-1.65799	8.65393e-18	Down	A2 vs. A3
LTCONS_00024567	-2.31458	1.01847e-17	Down	A2 vs. A3
LTCONS_00010266	-1.79282	1.04337e-17	Down	A2 vs. A3
LTCONS_00059541	-1.13458	1.04978e-17	Down	A2 vs. A3
LTCONS_00051619	-1.16715	1.09515e-17	Down	A2 vs. A3
LTCONS_00002389	-1.58352	1.3494e-17	Down	A2 vs. A3
LTCONS_00100412	-1.1389	1.83112e-17	Down	A2 vs. A3
LTCONS_00010374	7.15495	2.24018e-17	Up	A2 vs. A3
LTCONS_00002387	-1.40473	3.60634e-17	Down	A2 vs. A3
LTCONS_00031068	-1.07416	1.55502e-16	Down	A2 vs. A3
LTCONS_00060409	-1.10398	2.09122e-16	Down	A2 vs. A3
LTCONS_00010368	-1.00378	7.76086e-16	Down	A2 vs. A3
LTCONS_00024255	-1.14455	1.674e-15	Down	A2 vs. A3
LTCONS_00024241	-1.10512	1.79241e-15	Down	A2 vs. A3
LTCONS_00091973	-1.11515	2.68473e-15	Down	A2 vs. A3
LTCONS_00025073	1.34609	4.02888e-15	Up	A2 vs. A3
LTCONS_00006739	-3.07607	4.19954e-15	Down	A2 vs. A3
LTCONS_00042490	1.08997	6.57333e-15	Up	A2 vs. A3
LTCONS_00092005	6.87861	8.00446e-15	Up	A2 vs. A3
LTCONS_00009922	2.07525	1.076e-14	Up	A2 vs. A3
LTCONS_00032860	3.11918	1.20389e-14	Up	A2 vs. A3
LTCONS_00059149	-1.03723	1.34609e-14	Down	A2 vs. A3
LTCONS_00037484	-1.67397	2.88121e-14	Down	A2 vs. A3
LTCONS_00059595	2.12597	3.91517e-14	Up	A2 vs. A3
LTCONS_00012576	-2.57075	4.32601e-14	Down	A2 vs. A3
LTCONS_00032912	-1.13925	1.00017e-13	Down	A2 vs. A3
LTCONS_00003406	1.64686	1.11815e-13	Up	A2 vs. A3
LTCONS_00052586	-1.83018	1.59312e-13	Down	A2 vs. A3
LTCONS_00016677	-1.18263	1.66022e-13	Down	A2 vs. A3
LTCONS_00010370	3.14284	1.73771e-13	Up	A2 vs. A3
LTCONS_00012575	-1.67285	2.17171e-13	Down	A2 vs. A3
LTCONS_00022707	-1.11715	2.66996e-13	Down	A2 vs. A3
LTCONS_00002494	3.15905	2.72349e-13	Up	A2 vs. A3
LTCONS_00008630	-1.73333	5.61807e-13	Down	A2 vs. A3
LTCONS_00085136	6.64299	6.08897e-13	Up	A2 vs. A3
LTCONS_00079228	-1.15923	1.04212e-12	Down	A2 vs. A3
LTCONS_00084825	-1.14718	1.1604e-12	Down	A2 vs. A3
LTCONS_00037487	-1.01515	1.29402e-12	Down	A2 vs. A3
LTCONS_00067826	-2.06658	1.4045e-12	Down	A2 vs. A3
LTCONS_00077292	-1.33279	2.58909e-12	Down	A2 vs. A3
LTCONS_00070936	-3.25239	5.05797e-12	Down	A2 vs. A3
LTCONS_00010134	-1.53433	7.04693e-12	Down	A2 vs. A3
LTCONS_00039631	-1.15723	7.56903e-12	Down	A2 vs. A3
LTCONS_00050576	6.46944	1.03736e-11	Up	A2 vs. A3
LTCONS_00091964	-3.18231	1.2178e-11	Down	A2 vs. A3
LTCONS_00013103	2.9555	1.37886e-11	Up	A2 vs. A3
LTCONS_00007870	1.51306	1.47909e-11	Up	A2 vs. A3
LTCONS_00078124	-1.41526	2.37492e-11	Down	A2 vs. A3
LTCONS_00003051	-1.10656	3.27309e-11	Down	A2 vs. A3
LTCONS_00024244	-2.00459	3.9963e-11	Down	A2 vs. A3
LTCONS_00052227	-1.80314	4.52635e-11	Down	A2 vs. A3
LTCONS_00009342	-1.27556	5.28169e-11	Down	A2 vs. A3
LTCONS_00009981	1.41838	6.58165e-11	Up	A2 vs. A3
LTCONS_00037490	-1.09472	8.69811e-11	Down	A2 vs. A3
LTCONS_00038778	-6.34587	9.16706e-11	Down	A2 vs. A3
LTCONS_00018516	-1.06524	1.13426e-10	Down	A2 vs. A3
LTCONS_00039191	2.22597	1.20356e-10	Up	A2 vs. A3
LTCONS_00011698	6.30087	1.25669e-10	Up	A2 vs. A3
LTCONS_00033367	-1.30187	1.33791e-10	Down	A2 vs. A3
LTCONS_00050439	6.28638	1.53907e-10	Up	A2 vs. A3
LTCONS_00003922	-1.78072	3.31583e-10	Down	A2 vs. A3
LTCONS_00092004	-6.24867	3.52327e-10	Down	A2 vs. A3
LTCONS_00059585	-6.23746	4.09682e-10	Down	A2 vs. A3
LTCONS_00041119	-1.21245	4.28123e-10	Down	A2 vs. A3
LTCONS_00006250	-1.16903	4.53427e-10	Down	A2 vs. A3
LTCONS_00032916	1.33224	5.62537e-10	Up	A2 vs. A3
LTCONS_00012993	-2.36573	6.41662e-10	Down	A2 vs. A3
LTCONS_00100411	1.39259	8.06592e-10	Up	A2 vs. A3
LTCONS_00036877	-1.65205	8.53118e-10	Down	A2 vs. A3
LTCONS_00030188	-1.86109	1.01748e-09	Down	A2 vs. A3
LTCONS_00052589	1.17659	1.05271e-09	Up	A2 vs. A3
LTCONS_00011365	-1.90663	1.26652e-09	Down	A2 vs. A3
LTCONS_00078130	-1.1736	1.43856e-09	Down	A2 vs. A3
LTCONS_00012365	-1.35955	2.14115e-09	Down	A2 vs. A3
LTCONS_00094058	-1.0289	2.80461e-09	Down	A2 vs. A3
LTCONS_00041118	-6.08139	2.99919e-09	Down	A2 vs. A3
LTCONS_00002388	-1.65442	3.33441e-09	Down	A2 vs. A3
LTCONS_00006744	6.04904	3.38852e-09	Up	A2 vs. A3
LTCONS_00037362	-1.02178	4.49024e-09	Down	A2 vs. A3
LTCONS_00068254	-1.59918	5.12732e-09	Down	A2 vs. A3
LTCONS_00004362	-1.03688	6.0147e-09	Down	A2 vs. A3
LTCONS_00007795	-2.14153	7.2873e-09	Down	A2 vs. A3
LTCONS_00012116	2.30015	8.87868e-09	Up	A2 vs. A3
LTCONS_00070446	-1.47784	9.86255e-09	Down	A2 vs. A3
LTCONS_00007790	-1.098	1.0158e-08	Down	A2 vs. A3
LTCONS_00068295	-1.1265	1.18686e-08	Down	A2 vs. A3
LTCONS_00092307	-2.40629	1.25474e-08	Down	A2 vs. A3
LTCONS_00070807	-1.17932	2.03002e-08	Down	A2 vs. A3
LTCONS_00009051	-5.91417	2.0884e-08	Down	A2 vs. A3
LTCONS_00041623	-5.90637	2.27458e-08	Down	A2 vs. A3
LTCONS_00091965	2.33172	2.47662e-08	Up	A2 vs. A3
LTCONS_00086212	-1.17774	2.80792e-08	Down	A2 vs. A3
LTCONS_00092007	1.13494	3.00301e-08	Up	A2 vs. A3
LTCONS_00041121	1.47042	3.68254e-08	Up	A2 vs. A3
LTCONS_00013154	-1.69985	4.06167e-08	Down	A2 vs. A3
LTCONS_00068352	-1.29453	4.30413e-08	Down	A2 vs. A3
LTCONS_00076649	-1.42287	4.52461e-08	Down	A2 vs. A3
LTCONS_00078618	-1.42336	5.12522e-08	Down	A2 vs. A3
LTCONS_00003026	-1.05617	5.69668e-08	Down	A2 vs. A3
LTCONS_00000883	-1.70922	7.45322e-08	Down	A2 vs. A3
LTCONS_00006493	-5.78784	7.99846e-08	Down	A2 vs. A3
LTCONS_00023042	-1.5303	9.40136e-08	Down	A2 vs. A3
LTCONS_00085137	1.37259	1.11644e-07	Up	A2 vs. A3
LTCONS_00051762	-1.65986	1.34325e-07	Down	A2 vs. A3
LTCONS_00077252	-2.58429	1.3574e-07	Down	A2 vs. A3
LTCONS_00076775	1.91902	1.64327e-07	Up	A2 vs. A3
LTCONS_00070229	-1.01131	1.82893e-07	Down	A2 vs. A3
LTCONS_00041120	-1.45872	3.36634e-07	Down	A2 vs. A3
LTCONS_00039367	-5.63943	3.4174e-07	Down	A2 vs. A3
LTCONS_00018571	-2.17705	4.03635e-07	Down	A2 vs. A3
LTCONS_00017189	5.55172	6.2804e-07	Up	A2 vs. A3
LTCONS_00078014	-1.38739	6.93024e-07	Down	A2 vs. A3
LTCONS_00011364	-1.73462	7.54405e-07	Down	A2 vs. A3
LTCONS_00013119	1.58394	1.23966e-06	Up	A2 vs. A3
LTCONS_00011471	-1.01935	1.2403e-06	Down	A2 vs. A3
LTCONS_00091715	-1.15928	1.39882e-06	Down	A2 vs. A3
LTCONS_00059528	-1.42413	1.44676e-06	Down	A2 vs. A3
LTCONS_00029286	1.0097	1.49412e-06	Up	A2 vs. A3
LTCONS_00090984	-1.07299	1.5443e-06	Down	A2 vs. A3
LTCONS_00039170	-1.0605	1.58006e-06	Down	A2 vs. A3
LTCONS_00069722	-1.42712	1.63878e-06	Down	A2 vs. A3
LTCONS_00037942	-1.22338	1.82225e-06	Down	A2 vs. A3
LTCONS_00038885	-1.52333	2.59055e-06	Down	A2 vs. A3
LTCONS_00059530	-1.10669	4.68297e-06	Down	A2 vs. A3
LTCONS_00002332	5.29292	5.42824e-06	Up	A2 vs. A3
LTCONS_00038271	-1.0346	7.98301e-06	Down	A2 vs. A3
LTCONS_00042633	-1.04874	1.00762e-05	Down	A2 vs. A3
LTCONS_00022491	-1.42231	1.14118e-05	Down	A2 vs. A3
LTCONS_00077063	-1.3888	1.20132e-05	Down	A2 vs. A3
LTCONS_00042602	1.56319	1.41084e-05	Up	A2 vs. A3
LTCONS_00059438	-1.97499	1.48629e-05	Down	A2 vs. A3
LTCONS_00010373	-5.13781	1.9506e-05	Down	A2 vs. A3
LTCONS_00050302	1.38221	2.45081e-05	Up	A2 vs. A3
LTCONS_00097636	-5.09816	2.5532e-05	Down	A2 vs. A3
LTCONS_00040462	-2.58669	2.805e-05	Down	A2 vs. A3
LTCONS_00007394	-5.07836	2.91478e-05	Down	A2 vs. A3
LTCONS_00084188	-1.30188	3.07138e-05	Down	A2 vs. A3
LTCONS_00024240	-1.0326	3.31175e-05	Down	A2 vs. A3
LTCONS_00003850	-1.30791	3.34569e-05	Down	A2 vs. A3
LTCONS_00023615	-1.22	4.02841e-05	Down	A2 vs. A3
LTCONS_00003876	-5.02178	4.22328e-05	Down	A2 vs. A3
LTCONS_00050441	4.99347	4.44741e-05	Up	A2 vs. A3
LTCONS_00069121	-1.09049	4.60358e-05	Down	A2 vs. A3
LTCONS_00013025	-1.24559	5.71351e-05	Down	A2 vs. A3
LTCONS_00006496	-2.56667	5.75546e-05	Down	A2 vs. A3
LTCONS_00069974	-1.74035	5.92043e-05	Down	A2 vs. A3
LTCONS_00090983	-1.61634	6.29096e-05	Down	A2 vs. A3
LTCONS_00052909	1.86575	7.14948e-05	Up	A2 vs. A3
LTCONS_00068293	-1.75678	7.75711e-05	Down	A2 vs. A3
LTCONS_00037483	1.03118	8.06465e-05	Up	A2 vs. A3
LTCONS_00078141	-1.15026	8.7038e-05	Down	A2 vs. A3
LTCONS_00009344	-2.32841	0.000101817	Down	A2 vs. A3
LTCONS_00042526	-1.59642	0.000105038	Down	A2 vs. A3
LTCONS_00031071	-1.23259	0.000107233	Down	A2 vs. A3
LTCONS_00002336	-1.88396	0.000113523	Down	A2 vs. A3
LTCONS_00093223	-1.84423	0.000121933	Down	A2 vs. A3
LTCONS_00067819	-1.9923	0.000127941	Down	A2 vs. A3
LTCONS_00018400	2.33606	0.000133909	Up	A2 vs. A3
LTCONS_00012710	1.2896	0.000144921	Up	A2 vs. A3
LTCONS_00032868	-2.46332	0.000155699	Down	A2 vs. A3
LTCONS_00068350	-1.88573	0.000196455	Down	A2 vs. A3
LTCONS_00024253	-4.73877	0.000222791	Down	A2 vs. A3
LTCONS_00024256	1.28987	0.000243167	Up	A2 vs. A3
LTCONS_00003027	4.6996	0.000247105	Up	A2 vs. A3
LTCONS_00052848	-3.03937	0.000261214	Down	A2 vs. A3
LTCONS_00032859	-1.39373	0.000264482	Down	A2 vs. A3
LTCONS_00037418	-4.70435	0.000267152	Down	A2 vs. A3
LTCONS_00030459	-1.20521	0.000274049	Down	A2 vs. A3
LTCONS_00052583	-1.18468	0.000311228	Down	A2 vs. A3
LTCONS_00024248	-4.65404	0.000346479	Down	A2 vs. A3
LTCONS_00053306	4.53281	0.00035279	Up	A2 vs. A3
LTCONS_00012967	-2.41409	0.00036924	Down	A2 vs. A3
LTCONS_00042549	-2.22341	0.000387642	Down	A2 vs. A3
LTCONS_00090937	-4.60072	0.000453089	Down	A2 vs. A3
LTCONS_00077312	1.16751	0.000468499	Up	A2 vs. A3
LTCONS_00032375	-1.05673	0.000485519	Down	A2 vs. A3
LTCONS_00016230	1.19473	0.000487512	Up	A2 vs. A3
LTCONS_00052564	-2.04498	0.000602086	Down	A2 vs. A3
LTCONS_00059361	-1.13794	0.000615772	Down	A2 vs. A3
LTCONS_00032202	-1.60674	0.000618589	Down	A2 vs. A3
LTCONS_00070830	1.58284	0.000644642	Up	A2 vs. A3
LTCONS_00034184	-1.14044	0.000653108	Down	A2 vs. A3
LTCONS_00012581	-4.50849	0.000704013	Down	A2 vs. A3
LTCONS_00006741	-1.00454	0.000734499	Down	A2 vs. A3
LTCONS_00093654	-1.52428	0.000814813	Down	A2 vs. A3
LTCONS_00052850	2.27494	0.000874725	Up	A2 vs. A3
LTCONS_00009515	-1.13725	0.000947145	Down	A2 vs. A3
LTCONS_00018399	-2.36859	0	Down	A1 vs. A3
LTCONS_00042456	-2.29949	0	Down	A1 vs. A3
LTCONS_00097256	-1.70604	0	Down	A1 vs. A3
LTCONS_00032565	-1.07084	0	Down	A1 vs. A3
LTCONS_00034094	-1.13282	0	Down	A1 vs. A3
LTCONS_00042455	-2.16954	0	Down	A1 vs. A3
LTCONS_00023668	-1.1433	0	Down	A1 vs. A3
LTCONS_00013012	-2.49558	0	Down	A1 vs. A3
LTCONS_00038043	-1.18235	0	Down	A1 vs. A3
LTCONS_00097261	-1.7141	0	Down	A1 vs. A3
LTCONS_00023667	-2.11718	0	Down	A1 vs. A3
LTCONS_00034016	-1.25194	0	Down	A1 vs. A3
LTCONS_00076967	2.59267	0	Up	A1 vs. A3
LTCONS_00039474	-1.21105	0	Down	A1 vs. A3
LTCONS_00042584	-2.57624	0	Down	A1 vs. A3
LTCONS_00002390	-1.15746	0	Down	A1 vs. A3
LTCONS_00013034	-2.37733	0	Down	A1 vs. A3
LTCONS_00036063	-2.85027	0	Down	A1 vs. A3
LTCONS_00050575	-1.81992	0	Down	A1 vs. A3
LTCONS_00078712	-1.20907	0	Down	A1 vs. A3
LTCONS_00038757	-1.68501	0	Down	A1 vs. A3
LTCONS_00059142	-1.35122	0	Down	A1 vs. A3
LTCONS_00097262	-1.62955	0	Down	A1 vs. A3
LTCONS_00038245	6.90903	0	Up	A1 vs. A3
LTCONS_00040450	-1.62395	0	Down	A1 vs. A3
LTCONS_00009984	-4.44603	0	Down	A1 vs. A3
LTCONS_00052585	-1.88873	0	Down	A1 vs. A3
LTCONS_00052577	-1.92025	0	Down	A1 vs. A3
LTCONS_00040451	-1.71695	8.79859e-306	Down	A1 vs. A3
LTCONS_00033365	-1.88694	3.98734e-277	Down	A1 vs. A3
LTCONS_00033360	-12.2994	3.52692e-272	Down	A1 vs. A3
LTCONS_00079180	-1.81279	2.633e-271	Down	A1 vs. A3
LTCONS_00034018	-2.08224	6.03028e-268	Down	A1 vs. A3
LTCONS_00007690	-2.83102	4.62857e-265	Down	A1 vs. A3
LTCONS_00013026	-1.13079	2.68652e-262	Down	A1 vs. A3
LTCONS_00029399	-1.49801	2.90732e-257	Down	A1 vs. A3
LTCONS_00001151	-2.22032	4.58845e-253	Down	A1 vs. A3
LTCONS_00042190	-1.20847	1.43617e-251	Down	A1 vs. A3
LTCONS_00023614	-1.6898	5.30744e-251	Down	A1 vs. A3
LTCONS_00010011	-1.333	6.66917e-251	Down	A1 vs. A3
LTCONS_00010543	-1.23522	1.35471e-240	Down	A1 vs. A3
LTCONS_00091847	-1.12789	4.21059e-227	Down	A1 vs. A3
LTCONS_00009986	-1.24227	2.16146e-205	Down	A1 vs. A3
LTCONS_00000241	-1.54401	6.52359e-201	Down	A1 vs. A3
LTCONS_00005517	1.43783	6.87579e-192	Up	A1 vs. A3
LTCONS_00060562	-1.05922	2.74961e-186	Down	A1 vs. A3
LTCONS_00059591	-1.96065	1.11707e-181	Down	A1 vs. A3
LTCONS_00068255	-1.35664	1.46457e-178	Down	A1 vs. A3
LTCONS_00024271	-2.14258	1.5892e-175	Down	A1 vs. A3
LTCONS_00067490	-1.63578	2.60558e-171	Down	A1 vs. A3
LTCONS_00002487	-1.38051	2.49607e-170	Down	A1 vs. A3
LTCONS_00003059	-1.08271	4.63952e-163	Down	A1 vs. A3
LTCONS_00034023	-1.3262	9.75421e-154	Down	A1 vs. A3
LTCONS_00098343	-1.16342	1.99903e-148	Down	A1 vs. A3
LTCONS_00039472	-1.8227	1.32103e-147	Down	A1 vs. A3
LTCONS_00092374	-1.30511	2.57417e-143	Down	A1 vs. A3
LTCONS_00060187	-1.39257	3.68225e-143	Down	A1 vs. A3
LTCONS_00023752	-1.44171	7.82918e-143	Down	A1 vs. A3
LTCONS_00077248	-1.02987	9.71162e-143	Down	A1 vs. A3
LTCONS_00042609	-1.06954	3.77727e-141	Down	A1 vs. A3
LTCONS_00040471	-1.23857	2.50322e-139	Down	A1 vs. A3
LTCONS_00030852	-1.12928	5.37187e-139	Down	A1 vs. A3
LTCONS_00060172	-1.27035	2.45603e-137	Down	A1 vs. A3
LTCONS_00058786	-1.22736	1.56226e-135	Down	A1 vs. A3
LTCONS_00040459	-1.10423	5.01998e-132	Down	A1 vs. A3
LTCONS_00000245	-1.61745	8.53652e-128	Down	A1 vs. A3
LTCONS_00009987	-1.29003	2.85177e-127	Down	A1 vs. A3
LTCONS_00009033	-1.75061	4.28026e-126	Down	A1 vs. A3
LTCONS_00030183	-1.36984	1.36835e-125	Down	A1 vs. A3
LTCONS_00079224	-1.40126	8.7809e-125	Down	A1 vs. A3
LTCONS_00052930	-1.47731	2.54047e-123	Down	A1 vs. A3
LTCONS_00030723	-1.28487	9.0766e-123	Down	A1 vs. A3
LTCONS_00002186	-1.47676	6.919e-122	Down	A1 vs. A3
LTCONS_00077721	-1.58849	1.90932e-121	Down	A1 vs. A3
LTCONS_00039120	-1.22363	2.27898e-121	Down	A1 vs. A3
LTCONS_00039536	-1.3802	3.57465e-119	Down	A1 vs. A3
LTCONS_00033364	-1.2439	6.80497e-117	Down	A1 vs. A3
LTCONS_00091559	-1.44259	1.65665e-115	Down	A1 vs. A3
LTCONS_00012871	-1.98614	1.34249e-113	Down	A1 vs. A3
LTCONS_00016532	-1.3038	1.81161e-112	Down	A1 vs. A3
LTCONS_00041935	-1.13321	2.3778e-111	Down	A1 vs. A3
LTCONS_00033805	-2.12998	5.43032e-108	Down	A1 vs. A3
LTCONS_00012993	-5.17639	3.45768e-107	Down	A1 vs. A3
LTCONS_00007830	-1.91959	5.20336e-106	Down	A1 vs. A3
LTCONS_00092308	-1.16024	5.70768e-106	Down	A1 vs. A3
LTCONS_00009340	-10.4714	9.8635e-106	Down	A1 vs. A3
LTCONS_00024251	-1.97041	1.13957e-103	Down	A1 vs. A3
LTCONS_00034145	-1.50296	1.59185e-103	Down	A1 vs. A3
LTCONS_00002374	-1.08267	2.41384e-99	Down	A1 vs. A3
LTCONS_00077244	-1.20493	1.1534e-98	Down	A1 vs. A3
LTCONS_00001373	-1.23683	3.48192e-98	Down	A1 vs. A3
LTCONS_00041909	-1.30152	8.51431e-96	Down	A1 vs. A3
LTCONS_00068256	-1.22652	2.46314e-95	Down	A1 vs. A3
LTCONS_00023083	-1.68566	4.85978e-95	Down	A1 vs. A3
LTCONS_00100397	-1.86743	6.11306e-95	Down	A1 vs. A3
LTCONS_00040093	-1.06711	2.10091e-94	Down	A1 vs. A3
LTCONS_00058535	-1.24239	5.99044e-94	Down	A1 vs. A3
LTCONS_00077241	-1.33744	1.15796e-93	Down	A1 vs. A3
LTCONS_00077724	-1.51228	1.36065e-93	Down	A1 vs. A3
LTCONS_00052928	-1.24995	8.46286e-93	Down	A1 vs. A3
LTCONS_00003049	-1.53678	7.02252e-91	Down	A1 vs. A3
LTCONS_00029395	-1.17125	1.05194e-90	Down	A1 vs. A3
LTCONS_00077124	-1.06909	1.33082e-90	Down	A1 vs. A3
LTCONS_00034273	-1.27021	7.20042e-90	Down	A1 vs. A3
LTCONS_00005518	1.38726	1.53885e-89	Up	A1 vs. A3
LTCONS_00036066	-3.0259	1.45875e-88	Down	A1 vs. A3
LTCONS_00016359	-1.06836	1.5543e-86	Down	A1 vs. A3
LTCONS_00037242	-1.33393	1.85823e-86	Down	A1 vs. A3
LTCONS_00042441	-1.72496	1.08529e-84	Down	A1 vs. A3
LTCONS_00040852	-2.13199	2.81993e-84	Down	A1 vs. A3
LTCONS_00040187	-1.16276	2.40791e-83	Down	A1 vs. A3
LTCONS_00042541	-1.45144	4.02483e-83	Down	A1 vs. A3
LTCONS_00051618	-1.56178	8.96346e-83	Down	A1 vs. A3
LTCONS_00059358	-1.44329	2.65402e-81	Down	A1 vs. A3
LTCONS_00007689	-1.45393	3.60029e-81	Down	A1 vs. A3
LTCONS_00059147	-1.36386	3.16549e-80	Down	A1 vs. A3
LTCONS_00008942	-1.78028	3.96654e-80	Down	A1 vs. A3
LTCONS_00051310	-1.32999	5.62529e-79	Down	A1 vs. A3
LTCONS_00012991	-6.42518	8.27691e-79	Down	A1 vs. A3
LTCONS_00022582	-1.70338	1.02602e-78	Down	A1 vs. A3
LTCONS_00036224	-1.26894	3.94555e-78	Down	A1 vs. A3
LTCONS_00050438	-2.20147	4.79251e-75	Down	A1 vs. A3
LTCONS_00041207	-1.51813	1.06571e-74	Down	A1 vs. A3
LTCONS_00012438	-9.72898	3.69395e-71	Down	A1 vs. A3
LTCONS_00034150	-1.05096	2.04756e-70	Down	A1 vs. A3
LTCONS_00094198	-1.38763	2.74618e-70	Down	A1 vs. A3
LTCONS_00016554	-1.47074	4.77999e-70	Down	A1 vs. A3
LTCONS_00051115	-1.12509	1.74895e-69	Down	A1 vs. A3
LTCONS_00012581	-9.68274	2.06634e-69	Down	A1 vs. A3
LTCONS_00002331	1.18552	5.15011e-69	Up	A1 vs. A3
LTCONS_00033368	-1.84751	1.18172e-68	Down	A1 vs. A3
LTCONS_00023661	-2.04697	1.19134e-68	Down	A1 vs. A3
LTCONS_00052559	-3.15083	2.54579e-68	Down	A1 vs. A3
LTCONS_00001506	-1.03672	4.22791e-68	Down	A1 vs. A3
LTCONS_00094030	-1.187	5.22846e-67	Down	A1 vs. A3
LTCONS_00000513	-1.01344	3.41119e-66	Down	A1 vs. A3
LTCONS_00013028	-1.39276	3.66886e-66	Down	A1 vs. A3
LTCONS_00035461	1.78877	6.95717e-66	Up	A1 vs. A3
LTCONS_00008711	-1.73963	2.8118e-65	Down	A1 vs. A3
LTCONS_00016523	-1.27672	3.96449e-64	Down	A1 vs. A3
LTCONS_00022138	-1.30406	8.95851e-64	Down	A1 vs. A3
LTCONS_00037788	-4.21769	1.4547e-63	Down	A1 vs. A3
LTCONS_00040467	-2.12536	2.24172e-63	Down	A1 vs. A3
LTCONS_00002385	-1.31505	5.24352e-63	Down	A1 vs. A3
LTCONS_00040485	-1.20819	6.62675e-63	Down	A1 vs. A3
LTCONS_00059526	-1.34564	1.07235e-62	Down	A1 vs. A3
LTCONS_00039169	-2.02198	1.37539e-62	Down	A1 vs. A3
LTCONS_00092006	-9.48397	2.4128e-62	Down	A1 vs. A3
LTCONS_00003613	-2.00138	4.71781e-62	Down	A1 vs. A3
LTCONS_00011558	-1.44996	1.71663e-61	Down	A1 vs. A3
LTCONS_00013085	-1.64139	2.80114e-61	Down	A1 vs. A3
LTCONS_00002389	-2.57637	6.90941e-61	Down	A1 vs. A3
LTCONS_00051589	-1.46917	7.89693e-61	Down	A1 vs. A3
LTCONS_00032148	4.23855	1.13229e-60	Up	A1 vs. A3
LTCONS_00060409	-1.92036	1.17763e-60	Down	A1 vs. A3
LTCONS_00060763	-1.42966	1.79793e-60	Down	A1 vs. A3
LTCONS_00077586	-1.75388	3.08983e-60	Down	A1 vs. A3
LTCONS_00035405	-1.1211	1.11842e-59	Down	A1 vs. A3
LTCONS_00067826	-3.6286	1.34165e-59	Down	A1 vs. A3
LTCONS_00007497	-1.212	2.27198e-59	Down	A1 vs. A3
LTCONS_00050577	-9.39245	2.49741e-59	Down	A1 vs. A3
LTCONS_00051117	-1.379	2.50294e-59	Down	A1 vs. A3
LTCONS_00024255	-2.01162	2.93639e-59	Down	A1 vs. A3
LTCONS_00041929	-1.47754	3.4553e-59	Down	A1 vs. A3
LTCONS_00051461	-1.04176	1.01773e-58	Down	A1 vs. A3
LTCONS_00034182	-1.48112	1.76386e-58	Down	A1 vs. A3
LTCONS_00035804	-1.32493	4.91671e-58	Down	A1 vs. A3
LTCONS_00040186	-1.01244	9.66977e-58	Down	A1 vs. A3
LTCONS_00035707	4.71432	5.18272e-57	Up	A1 vs. A3
LTCONS_00050458	-1.0033	2.53961e-56	Down	A1 vs. A3
LTCONS_00016377	-2.51453	6.29145e-55	Down	A1 vs. A3
LTCONS_00040458	-1.09005	8.31866e-55	Down	A1 vs. A3
LTCONS_00032373	-1.59905	1.06829e-54	Down	A1 vs. A3
LTCONS_00002364	-1.45063	1.79712e-54	Down	A1 vs. A3
LTCONS_00013021	-1.18608	1.89041e-54	Down	A1 vs. A3
LTCONS_00067489	-1.54552	3.02837e-54	Down	A1 vs. A3
LTCONS_00067756	-2.05833	9.34424e-54	Down	A1 vs. A3
LTCONS_00009048	-1.04465	2.01071e-53	Down	A1 vs. A3
LTCONS_00042593	-1.61527	4.9275e-53	Down	A1 vs. A3
LTCONS_00042466	-1.14064	5.04013e-53	Down	A1 vs. A3
LTCONS_00018468	-1.57933	1.47068e-52	Down	A1 vs. A3
LTCONS_00100412	-1.8095	8.85156e-52	Down	A1 vs. A3
LTCONS_00091600	-1.5927	1.687e-51	Down	A1 vs. A3
LTCONS_00039098	-1.19206	2.66566e-51	Down	A1 vs. A3
LTCONS_00000247	1.39483	4.29471e-51	Up	A1 vs. A3
LTCONS_00000024	-1.01726	1.46803e-50	Down	A1 vs. A3
LTCONS_00061053	-1.01836	1.7247e-50	Down	A1 vs. A3
LTCONS_00024270	-1.87997	2.01944e-50	Down	A1 vs. A3
LTCONS_00067825	-4.5068	2.80626e-50	Down	A1 vs. A3
LTCONS_00032915	-1.00805	4.64668e-50	Down	A1 vs. A3
LTCONS_00030660	-1.30366	3.20629e-48	Down	A1 vs. A3
LTCONS_00029394	-1.02009	5.16308e-48	Down	A1 vs. A3
LTCONS_00001831	-1.08729	2.07385e-47	Down	A1 vs. A3
LTCONS_00035806	-1.96915	7.13195e-47	Down	A1 vs. A3
LTCONS_00022533	-1.57764	1.90188e-46	Down	A1 vs. A3
LTCONS_00077246	-1.02639	7.80521e-46	Down	A1 vs. A3
LTCONS_00070935	-4.54743	1.61364e-45	Down	A1 vs. A3
LTCONS_00033371	8.78071	2.34569e-45	Up	A1 vs. A3
LTCONS_00092019	3.66636	4.75159e-45	Up	A1 vs. A3
LTCONS_00059151	-1.51424	2.97088e-44	Down	A1 vs. A3
LTCONS_00002306	-1.35385	3.10009e-44	Down	A1 vs. A3
LTCONS_00098160	-1.51828	3.44615e-44	Down	A1 vs. A3
LTCONS_00077163	-1.33095	4.46603e-44	Down	A1 vs. A3
LTCONS_00042496	-1.06786	6.17272e-44	Down	A1 vs. A3
LTCONS_00030358	-1.4151	6.36924e-44	Down	A1 vs. A3
LTCONS_00040634	1.01771	1.189e-43	Up	A1 vs. A3
LTCONS_00052570	-1.35186	5.29288e-43	Down	A1 vs. A3
LTCONS_00060156	-1.38701	2.32259e-42	Down	A1 vs. A3
LTCONS_00052578	-1.07069	3.89685e-42	Down	A1 vs. A3
LTCONS_00068526	-3.22242	1.06049e-41	Down	A1 vs. A3
LTCONS_00040052	-1.54719	1.21286e-41	Down	A1 vs. A3
LTCONS_00097634	-1.41316	3.54194e-41	Down	A1 vs. A3
LTCONS_00005882	-1.13556	4.90322e-41	Down	A1 vs. A3
LTCONS_00050531	1.17074	6.54691e-41	Up	A1 vs. A3
LTCONS_00035805	-1.32145	6.64194e-41	Down	A1 vs. A3
LTCONS_00037481	-3.20955	1.57727e-40	Down	A1 vs. A3
LTCONS_00085140	-1.12814	1.72467e-40	Down	A1 vs. A3
LTCONS_00034132	-1.05431	2.53678e-40	Down	A1 vs. A3
LTCONS_00018512	-1.99526	9.97026e-40	Down	A1 vs. A3
LTCONS_00058533	-1.55715	2.22395e-39	Down	A1 vs. A3
LTCONS_00002721	-1.04882	3.24565e-39	Down	A1 vs. A3
LTCONS_00042583	-1.3488	1.83059e-38	Down	A1 vs. A3
LTCONS_00041258	1.26361	2.58157e-38	Up	A1 vs. A3
LTCONS_00035872	-1.42596	3.17585e-38	Down	A1 vs. A3
LTCONS_00038777	8.47088	3.29798e-38	Up	A1 vs. A3
LTCONS_00007688	-4.73324	4.501e-38	Down	A1 vs. A3
LTCONS_00059137	-1.18566	6.39155e-38	Down	A1 vs. A3
LTCONS_00008943	-1.34291	2.05679e-37	Down	A1 vs. A3
LTCONS_00035871	-2.0403	4.78674e-37	Down	A1 vs. A3
LTCONS_00009921	2.77321	2.11095e-36	Up	A1 vs. A3
LTCONS_00099288	-1.22569	2.32077e-36	Down	A1 vs. A3
LTCONS_00031313	-1.47194	6.24836e-36	Down	A1 vs. A3
LTCONS_00032372	-1.40373	1.77998e-35	Down	A1 vs. A3
LTCONS_00016376	-2.15609	7.23533e-35	Down	A1 vs. A3
LTCONS_00068295	-2.06798	7.80717e-35	Down	A1 vs. A3
LTCONS_00006052	-1.55021	9.07603e-35	Down	A1 vs. A3
LTCONS_00010136	-1.44827	9.70229e-35	Down	A1 vs. A3
LTCONS_00003922	-2.88027	1.06209e-34	Down	A1 vs. A3
LTCONS_00010033	-1.41212	2.16636e-34	Down	A1 vs. A3
LTCONS_00040965	-1.47158	6.04662e-34	Down	A1 vs. A3
LTCONS_00025034	-1.2871	1.49567e-33	Down	A1 vs. A3
LTCONS_00034575	-1.04712	1.58056e-33	Down	A1 vs. A3
LTCONS_00008774	-1.50938	1.62267e-33	Down	A1 vs. A3
LTCONS_00059360	-1.97043	2.90118e-33	Down	A1 vs. A3
LTCONS_00078206	1.6657	8.67288e-33	Up	A1 vs. A3
LTCONS_00011696	1.64769	1.31281e-32	Up	A1 vs. A3
LTCONS_00006225	-1.74311	1.45286e-32	Down	A1 vs. A3
LTCONS_00092307	-3.88646	1.63525e-32	Down	A1 vs. A3
LTCONS_00051619	-1.52084	2.44197e-32	Down	A1 vs. A3
LTCONS_00032912	-1.65817	2.55908e-32	Down	A1 vs. A3
LTCONS_00024261	-2.2093	5.939e-32	Down	A1 vs. A3
LTCONS_00032869	-1.16499	5.94933e-32	Down	A1 vs. A3
LTCONS_00069853	-1.32955	1.06616e-31	Down	A1 vs. A3
LTCONS_00070807	-2.09875	1.30451e-31	Down	A1 vs. A3
LTCONS_00049283	-1.14779	1.55065e-31	Down	A1 vs. A3
LTCONS_00016090	-1.96048	1.81799e-31	Down	A1 vs. A3
LTCONS_00013041	-1.3906	2.16984e-31	Down	A1 vs. A3
LTCONS_00059138	-1.12559	2.21235e-31	Down	A1 vs. A3
LTCONS_00091149	-1.18884	7.68309e-31	Down	A1 vs. A3
LTCONS_00061964	-1.26181	7.98909e-31	Down	A1 vs. A3
LTCONS_00013022	-1.21833	1.11761e-30	Down	A1 vs. A3
LTCONS_00009791	-1.14203	1.17967e-30	Down	A1 vs. A3
LTCONS_00030671	-1.3711	1.73873e-30	Down	A1 vs. A3
LTCONS_00002719	-1.32301	1.88631e-30	Down	A1 vs. A3
LTCONS_00018513	-1.35572	2.50502e-30	Down	A1 vs. A3
LTCONS_00061558	-2.05778	3.98426e-30	Down	A1 vs. A3
LTCONS_00004658	-1.1694	1.49435e-29	Down	A1 vs. A3
LTCONS_00042630	-1.41212	1.8659e-29	Down	A1 vs. A3
LTCONS_00031068	-1.38297	4.5108e-29	Down	A1 vs. A3
LTCONS_00079226	-2.34794	7.41122e-29	Down	A1 vs. A3
LTCONS_00051116	-1.51516	1.041e-28	Down	A1 vs. A3
LTCONS_00007790	-1.8495	4.43582e-28	Down	A1 vs. A3
LTCONS_00008953	-1.16591	5.96409e-28	Down	A1 vs. A3
LTCONS_00092396	-1.09001	1.05531e-27	Down	A1 vs. A3
LTCONS_00033029	-1.002	1.14598e-27	Down	A1 vs. A3
LTCONS_00042626	2.08622	2.09959e-27	Up	A1 vs. A3
LTCONS_00084825	-1.61453	2.14483e-27	Down	A1 vs. A3
LTCONS_00035803	-1.90237	1.17766e-26	Down	A1 vs. A3
LTCONS_00033804	-1.27639	1.28934e-26	Down	A1 vs. A3
LTCONS_00012364	-1.24099	1.34389e-26	Down	A1 vs. A3
LTCONS_00018516	-1.60091	2.14874e-26	Down	A1 vs. A3
LTCONS_00079228	-1.5975	3.40945e-26	Down	A1 vs. A3
LTCONS_00017324	-1.30569	4.17413e-26	Down	A1 vs. A3
LTCONS_00003206	-1.06594	7.5784e-26	Down	A1 vs. A3
LTCONS_00091966	-1.25448	7.6321e-26	Down	A1 vs. A3
LTCONS_00092011	-1.21117	1.00269e-25	Down	A1 vs. A3
LTCONS_00018515	-1.35531	2.44239e-25	Down	A1 vs. A3
LTCONS_00068473	-1.56591	3.42129e-25	Down	A1 vs. A3
LTCONS_00003051	-1.58486	5.68032e-25	Down	A1 vs. A3
LTCONS_00070448	-1.64884	6.44465e-25	Down	A1 vs. A3
LTCONS_00059361	-2.65065	1.15598e-24	Down	A1 vs. A3
LTCONS_00069975	1.42228	1.30722e-24	Up	A1 vs. A3
LTCONS_00079225	-1.19258	1.32855e-24	Down	A1 vs. A3
LTCONS_00016089	-1.77927	2.75477e-24	Down	A1 vs. A3
LTCONS_00077060	1.81194	4.81494e-24	Up	A1 vs. A3
LTCONS_00070447	-1.00998	1.56422e-23	Down	A1 vs. A3
LTCONS_00009607	-1.01141	1.77432e-23	Down	A1 vs. A3
LTCONS_00062970	-1.48417	2.94991e-23	Down	A1 vs. A3
LTCONS_00029398	-1.29156	4.4163e-23	Down	A1 vs. A3
LTCONS_00000849	-1.34772	4.48592e-23	Down	A1 vs. A3
LTCONS_00006554	-2.04265	4.50067e-23	Down	A1 vs. A3
LTCONS_00038357	-1.22201	5.10538e-23	Down	A1 vs. A3
LTCONS_00002205	-1.06494	5.69058e-23	Down	A1 vs. A3
LTCONS_00016491	-1.08955	5.8957e-23	Down	A1 vs. A3
LTCONS_00059359	7.55917	6.27239e-23	Up	A1 vs. A3
LTCONS_00042574	-1.51048	6.56683e-23	Down	A1 vs. A3
LTCONS_00030633	1.31252	7.46865e-23	Up	A1 vs. A3
LTCONS_00032867	-1.92062	1.05024e-22	Down	A1 vs. A3
LTCONS_00091630	-1.27879	1.07805e-22	Down	A1 vs. A3
LTCONS_00040831	-2.25438	1.11668e-22	Down	A1 vs. A3
LTCONS_00041670	-1.13018	1.56583e-22	Down	A1 vs. A3
LTCONS_00039367	-7.63247	1.96847e-22	Down	A1 vs. A3
LTCONS_00050723	-1.02641	2.11584e-22	Down	A1 vs. A3
LTCONS_00041260	2.13793	2.54908e-22	Up	A1 vs. A3
LTCONS_00078130	-1.71331	2.91891e-22	Down	A1 vs. A3
LTCONS_00042571	-1.2921	3.77327e-22	Down	A1 vs. A3
LTCONS_00059149	-1.25063	5.81833e-22	Down	A1 vs. A3
LTCONS_00050638	-1.32795	7.62102e-22	Down	A1 vs. A3
LTCONS_00042622	-1.30343	9.1478e-22	Down	A1 vs. A3
LTCONS_00092010	7.46486	9.67802e-22	Up	A1 vs. A3
LTCONS_00013154	-2.5543	1.11905e-21	Down	A1 vs. A3
LTCONS_00041885	5.36068	1.22863e-21	Up	A1 vs. A3
LTCONS_00037617	-1.23119	2.74108e-21	Down	A1 vs. A3
LTCONS_00010267	-1.13359	3.07102e-21	Down	A1 vs. A3
LTCONS_00035558	1.15042	3.14913e-21	Up	A1 vs. A3
LTCONS_00002387	-1.53713	4.24211e-21	Down	A1 vs. A3
LTCONS_00100410	-1.1059	4.837e-21	Down	A1 vs. A3
LTCONS_00034091	-1.33378	5.19718e-21	Down	A1 vs. A3
LTCONS_00022496	1.5927	6.79397e-21	Up	A1 vs. A3
LTCONS_00023042	-2.33579	7.18786e-21	Down	A1 vs. A3
LTCONS_00007234	1.45741	1.09244e-20	Up	A1 vs. A3
LTCONS_00013086	-1.30906	2.2252e-20	Down	A1 vs. A3
LTCONS_00091973	-1.26616	3.18408e-20	Down	A1 vs. A3
LTCONS_00012577	-1.02117	4.36567e-20	Down	A1 vs. A3
LTCONS_00052227	-2.30122	4.73509e-20	Down	A1 vs. A3
LTCONS_00041646	-1.2375	6.91419e-20	Down	A1 vs. A3
LTCONS_00033369	7.29494	9.48691e-20	Up	A1 vs. A3
LTCONS_00069722	-2.31603	1.1847e-19	Down	A1 vs. A3
LTCONS_00003876	-7.38415	1.63345e-19	Down	A1 vs. A3
LTCONS_00092007	-1.22737	1.69787e-19	Down	A1 vs. A3
LTCONS_00008775	-1.01414	3.26117e-19	Down	A1 vs. A3
LTCONS_00070936	-3.82032	3.3678e-19	Down	A1 vs. A3
LTCONS_00002296	-1.27947	4.20208e-19	Down	A1 vs. A3
LTCONS_00013025	-2.30834	4.24388e-19	Down	A1 vs. A3
LTCONS_00078124	-1.7707	5.63147e-19	Down	A1 vs. A3
LTCONS_00039170	-1.74276	6.83269e-19	Down	A1 vs. A3
LTCONS_00011664	1.1836	1.1214e-18	Up	A1 vs. A3
LTCONS_00030127	-1.66757	1.15843e-18	Down	A1 vs. A3
LTCONS_00010265	-1.09493	1.91714e-18	Down	A1 vs. A3
LTCONS_00077167	-1.03741	2.96388e-18	Down	A1 vs. A3
LTCONS_00079227	-1.91466	7.28737e-18	Down	A1 vs. A3
LTCONS_00031990	-1.12414	1.21061e-17	Down	A1 vs. A3
LTCONS_00092309	-1.42844	1.41474e-17	Down	A1 vs. A3
LTCONS_00100400	-1.04918	1.51283e-17	Down	A1 vs. A3
LTCONS_00093051	-1.17678	1.54283e-17	Down	A1 vs. A3
LTCONS_00029674	-1.93679	2.0662e-17	Down	A1 vs. A3
LTCONS_00058864	-1.26251	2.47879e-17	Down	A1 vs. A3
LTCONS_00051118	7.06293	2.55899e-17	Up	A1 vs. A3
LTCONS_00069121	-1.95065	3.27516e-17	Down	A1 vs. A3
LTCONS_00034149	1.85549	3.31303e-17	Up	A1 vs. A3
LTCONS_00052589	-1.0952	3.34733e-17	Down	A1 vs. A3
LTCONS_00097635	-1.05423	4.30322e-17	Down	A1 vs. A3
LTCONS_00042545	-1.17007	4.51491e-17	Down	A1 vs. A3
LTCONS_00059541	-1.11173	5.92388e-17	Down	A1 vs. A3
LTCONS_00030651	-1.07012	6.0068e-17	Down	A1 vs. A3
LTCONS_00005279	-1.33952	6.68466e-17	Down	A1 vs. A3
LTCONS_00037875	-1.20607	7.39726e-17	Down	A1 vs. A3
LTCONS_00051658	1.52381	7.39905e-17	Up	A1 vs. A3
LTCONS_00077719	-1.07733	8.98448e-17	Down	A1 vs. A3
LTCONS_00042633	-1.74587	1.15777e-16	Down	A1 vs. A3
LTCONS_00002362	-1.39105	1.22258e-16	Down	A1 vs. A3
LTCONS_00018125	-1.62927	1.4123e-16	Down	A1 vs. A3
LTCONS_00018016	-1.03609	1.43364e-16	Down	A1 vs. A3
LTCONS_00059527	-1.07741	1.7555e-16	Down	A1 vs. A3
LTCONS_00094199	-1.10174	1.84379e-16	Down	A1 vs. A3
LTCONS_00013049	-1.78782	2.02603e-16	Down	A1 vs. A3
LTCONS_00061966	-1.13623	2.04845e-16	Down	A1 vs. A3
LTCONS_00013173	3.43374	2.14694e-16	Up	A1 vs. A3
LTCONS_00024267	-7.06246	2.77408e-16	Down	A1 vs. A3
LTCONS_00010374	-1.52818	3.2725e-16	Down	A1 vs. A3
LTCONS_00033316	1.14777	1.21322e-15	Up	A1 vs. A3
LTCONS_00086723	-1.066	1.29082e-15	Down	A1 vs. A3
LTCONS_00052573	-1.24213	1.31943e-15	Down	A1 vs. A3
LTCONS_00024256	-1.68559	1.40708e-15	Down	A1 vs. A3
LTCONS_00007795	-2.67569	1.89148e-15	Down	A1 vs. A3
LTCONS_00098798	-1.88528	2.09475e-15	Down	A1 vs. A3
LTCONS_00003812	-1.06806	5.13209e-15	Down	A1 vs. A3
LTCONS_00024177	-2.29753	1.00114e-14	Down	A1 vs. A3
LTCONS_00012576	-2.60486	1.2068e-14	Down	A1 vs. A3
LTCONS_00022851	-1.08838	1.23538e-14	Down	A1 vs. A3
LTCONS_00035639	1.68722	1.25798e-14	Up	A1 vs. A3
LTCONS_00030459	-2.17137	1.28063e-14	Down	A1 vs. A3
LTCONS_00037347	-1.09666	1.31701e-14	Down	A1 vs. A3
LTCONS_00085613	-1.30775	1.71013e-14	Down	A1 vs. A3
LTCONS_00037490	-1.2547	1.73415e-14	Down	A1 vs. A3
LTCONS_00052851	-1.30328	1.79829e-14	Down	A1 vs. A3
LTCONS_00024566	6.73692	2.1365e-14	Up	A1 vs. A3
LTCONS_00078014	-1.93568	2.3191e-14	Down	A1 vs. A3
LTCONS_00037362	-1.26868	2.43815e-14	Down	A1 vs. A3
LTCONS_00011662	-6.80445	4.40305e-14	Down	A1 vs. A3
LTCONS_00002494	3.37495	4.60751e-14	Up	A1 vs. A3
LTCONS_00008630	-1.78308	6.18484e-14	Down	A1 vs. A3
LTCONS_00032557	1.03467	8.15368e-14	Up	A1 vs. A3
LTCONS_00093231	-1.34053	8.40552e-14	Down	A1 vs. A3
LTCONS_00030948	1.271	8.4161e-14	Up	A1 vs. A3
LTCONS_00067819	-3.17188	8.68748e-14	Down	A1 vs. A3
LTCONS_00052586	-1.82994	1.33743e-13	Down	A1 vs. A3
LTCONS_00069325	-1.89393	1.35048e-13	Down	A1 vs. A3
LTCONS_00091798	-1.14645	1.78539e-13	Down	A1 vs. A3
LTCONS_00068296	-1.46936	1.99343e-13	Down	A1 vs. A3
LTCONS_00011917	1.15992	2.06786e-13	Up	A1 vs. A3
LTCONS_00069105	-2.42068	2.31094e-13	Down	A1 vs. A3
LTCONS_00042490	1.00335	2.76736e-13	Up	A1 vs. A3
LTCONS_00013159	-1.07667	4.08817e-13	Down	A1 vs. A3
LTCONS_00013119	3.03053	4.43113e-13	Up	A1 vs. A3
LTCONS_00009922	1.86145	5.16941e-13	Up	A1 vs. A3
LTCONS_00069296	1.23794	8.34135e-13	Up	A1 vs. A3
LTCONS_00100411	1.70227	8.7183e-13	Up	A1 vs. A3
LTCONS_00041119	-1.34875	9.09762e-13	Down	A1 vs. A3
LTCONS_00007090	1.34792	9.23771e-13	Up	A1 vs. A3
LTCONS_00006741	-1.84626	1.02585e-12	Down	A1 vs. A3
LTCONS_00037487	-1.01423	1.10151e-12	Down	A1 vs. A3
LTCONS_00002476	-1.78747	1.70205e-12	Down	A1 vs. A3
LTCONS_00050433	-6.58964	1.75748e-12	Down	A1 vs. A3
LTCONS_00035821	-1.02288	3.34353e-12	Down	A1 vs. A3
LTCONS_00017237	-1.12392	3.48765e-12	Down	A1 vs. A3
LTCONS_00091715	-1.55293	3.76499e-12	Down	A1 vs. A3
LTCONS_00097493	-1.20603	6.46267e-12	Down	A1 vs. A3
LTCONS_00050439	-1.68287	7.13339e-12	Down	A1 vs. A3
LTCONS_00041617	1.78105	7.27404e-12	Up	A1 vs. A3
LTCONS_00050576	6.39246	7.57522e-12	Up	A1 vs. A3
LTCONS_00013078	-1.30644	9.22916e-12	Down	A1 vs. A3
LTCONS_00041623	-6.47205	1.10087e-11	Down	A1 vs. A3
LTCONS_00017735	-1.14057	1.14065e-11	Down	A1 vs. A3
LTCONS_00018571	-2.66169	1.27964e-11	Down	A1 vs. A3
LTCONS_00013158	-1.01062	1.32823e-11	Down	A1 vs. A3
LTCONS_00039196	-1.7734	1.80163e-11	Down	A1 vs. A3
LTCONS_00016225	-2.17275	2.45471e-11	Down	A1 vs. A3
LTCONS_00024262	3.05459	2.4817e-11	Up	A1 vs. A3
LTCONS_00042588	-1.00784	3.01568e-11	Down	A1 vs. A3
LTCONS_00036571	-1.2611	3.42819e-11	Down	A1 vs. A3
LTCONS_00030188	-1.96827	3.57994e-11	Down	A1 vs. A3
LTCONS_00050299	1.12901	3.60964e-11	Up	A1 vs. A3
LTCONS_00077252	-2.99776	3.92948e-11	Down	A1 vs. A3
LTCONS_00039503	-1.21711	4.53722e-11	Down	A1 vs. A3
LTCONS_00070229	-1.22358	4.54167e-11	Down	A1 vs. A3
LTCONS_00068547	-1.65748	5.12214e-11	Down	A1 vs. A3
LTCONS_00042518	-1.5136	8.16608e-11	Down	A1 vs. A3
LTCONS_00085085	-1.22124	8.41703e-11	Down	A1 vs. A3
LTCONS_00016858	-1.33445	8.66602e-11	Down	A1 vs. A3
LTCONS_00059595	1.67237	9.3914e-11	Up	A1 vs. A3
LTCONS_00093125	1.58406	1.21085e-10	Up	A1 vs. A3
LTCONS_00051345	-2.99184	1.22153e-10	Down	A1 vs. A3
LTCONS_00077129	-1.47382	1.30027e-10	Down	A1 vs. A3
LTCONS_00008893	-1.13351	1.39597e-10	Down	A1 vs. A3
LTCONS_00030026	-1.22742	1.56569e-10	Down	A1 vs. A3
LTCONS_00005689	-1.08609	2.08719e-10	Down	A1 vs. A3
LTCONS_00009034	-1.07379	2.21052e-10	Down	A1 vs. A3
LTCONS_00012971	-1.17583	2.55065e-10	Down	A1 vs. A3
LTCONS_00002388	-1.72781	2.92069e-10	Down	A1 vs. A3
LTCONS_00006740	-1.15676	2.92426e-10	Down	A1 vs. A3
LTCONS_00040462	-3.37826	3.03291e-10	Down	A1 vs. A3
LTCONS_00010370	2.29055	3.62343e-10	Up	A1 vs. A3
LTCONS_00036736	2.11196	4.14773e-10	Up	A1 vs. A3
LTCONS_00023753	-1.22125	4.25649e-10	Down	A1 vs. A3
LTCONS_00078141	-1.66939	4.28513e-10	Down	A1 vs. A3
LTCONS_00042535	-1.08802	4.57269e-10	Down	A1 vs. A3
LTCONS_00092004	-6.18452	5.98587e-10	Down	A1 vs. A3
LTCONS_00086212	-1.27504	7.12569e-10	Down	A1 vs. A3
LTCONS_00070228	1.22318	7.15708e-10	Up	A1 vs. A3
LTCONS_00035247	1.01832	7.92886e-10	Up	A1 vs. A3
LTCONS_00017651	-1.89712	8.85161e-10	Down	A1 vs. A3
LTCONS_00023524	-1.04363	1.04787e-09	Down	A1 vs. A3
LTCONS_00037876	-1.18512	1.48442e-09	Down	A1 vs. A3
LTCONS_00061529	-1.40861	1.51343e-09	Down	A1 vs. A3
LTCONS_00013105	1.71622	1.66461e-09	Up	A1 vs. A3
LTCONS_00029675	-1.00406	1.79458e-09	Down	A1 vs. A3
LTCONS_00041627	-1.73197	1.89757e-09	Down	A1 vs. A3
LTCONS_00009515	-1.83572	1.99822e-09	Down	A1 vs. A3
LTCONS_00001582	1.5953	2.04835e-09	Up	A1 vs. A3
LTCONS_00011698	3.70788	2.14123e-09	Up	A1 vs. A3
LTCONS_00031071	-1.73588	2.36803e-09	Down	A1 vs. A3
LTCONS_00009051	-6.06638	2.574e-09	Down	A1 vs. A3
LTCONS_00029289	-1.22804	3.61415e-09	Down	A1 vs. A3
LTCONS_00070446	-1.49985	3.69051e-09	Down	A1 vs. A3
LTCONS_00005124	-1.30608	3.69414e-09	Down	A1 vs. A3
LTCONS_00017269	1.24579	4.19472e-09	Up	A1 vs. A3
LTCONS_00042628	-3.13367	4.70907e-09	Down	A1 vs. A3
LTCONS_00038778	-6.01332	4.79265e-09	Down	A1 vs. A3
LTCONS_00006493	-6.01332	4.79265e-09	Down	A1 vs. A3
LTCONS_00024874	-1.37177	4.79533e-09	Down	A1 vs. A3
LTCONS_00017267	1.80187	5.06355e-09	Up	A1 vs. A3
LTCONS_00100404	1.57641	6.68651e-09	Up	A1 vs. A3
LTCONS_00097263	-1.24953	7.02052e-09	Down	A1 vs. A3
LTCONS_00012436	5.87624	7.31049e-09	Up	A1 vs. A3
LTCONS_00042549	-3.09875	8.38262e-09	Down	A1 vs. A3
LTCONS_00070701	-1.02404	8.6048e-09	Down	A1 vs. A3
LTCONS_00012575	-1.36354	1.01895e-08	Down	A1 vs. A3
LTCONS_00100296	-1.4422	1.14963e-08	Down	A1 vs. A3
LTCONS_00100432	-1.24077	1.22847e-08	Down	A1 vs. A3
LTCONS_00004164	-1.09875	1.41805e-08	Down	A1 vs. A3
LTCONS_00012937	4.85544	1.45324e-08	Up	A1 vs. A3
LTCONS_00092131	-3.06223	1.50956e-08	Down	A1 vs. A3
LTCONS_00090937	-5.90611	1.58991e-08	Down	A1 vs. A3
LTCONS_00068374	-1.29795	1.91965e-08	Down	A1 vs. A3
LTCONS_00042570	-1.71161	2.00761e-08	Down	A1 vs. A3
LTCONS_00041517	-1.15926	2.10051e-08	Down	A1 vs. A3
LTCONS_00010137	-1.17328	2.55445e-08	Down	A1 vs. A3
LTCONS_00059587	5.75225	2.85649e-08	Up	A1 vs. A3
LTCONS_00052847	-2.20714	2.94641e-08	Down	A1 vs. A3
LTCONS_00052571	-1.15863	2.98486e-08	Down	A1 vs. A3
LTCONS_00003556	-1.1532	3.2707e-08	Down	A1 vs. A3
LTCONS_00076802	-1.35357	3.28797e-08	Down	A1 vs. A3
LTCONS_00037418	-5.83102	3.52867e-08	Down	A1 vs. A3
LTCONS_00088188	-3.22804	3.82314e-08	Down	A1 vs. A3
LTCONS_00068254	3.75142	4.00083e-08	Up	A1 vs. A3
LTCONS_00009363	-2.21423	4.22562e-08	Down	A1 vs. A3
LTCONS_00093228	-1.11406	4.26754e-08	Down	A1 vs. A3
LTCONS_00012578	-1.47634	6.74651e-08	Down	A1 vs. A3
LTCONS_00011471	-1.10316	7.10852e-08	Down	A1 vs. A3
LTCONS_00052308	-2.51548	8.08365e-08	Down	A1 vs. A3
LTCONS_00016678	1.90846	8.65903e-08	Up	A1 vs. A3
LTCONS_00023082	-2.41028	1.00512e-07	Down	A1 vs. A3
LTCONS_00003611	-1.50504	1.02936e-07	Down	A1 vs. A3
LTCONS_00050693	2.86472	1.09795e-07	Up	A1 vs. A3
LTCONS_00003445	2.09764	1.32759e-07	Up	A1 vs. A3
LTCONS_00042513	-5.68372	1.52339e-07	Down	A1 vs. A3
LTCONS_00058761	-1.08734	1.93958e-07	Down	A1 vs. A3
LTCONS_00032868	-3.04247	1.94572e-07	Down	A1 vs. A3
LTCONS_00007873	1.78584	2.11461e-07	Up	A1 vs. A3
LTCONS_00059529	1.04784	2.49718e-07	Up	A1 vs. A3
LTCONS_00044279	-4.68372	2.61142e-07	Down	A1 vs. A3
LTCONS_00024240	-1.22511	2.61956e-07	Down	A1 vs. A3
LTCONS_00006495	-1.63895	3.13798e-07	Down	A1 vs. A3
LTCONS_00037484	-1.19576	3.82472e-07	Down	A1 vs. A3
LTCONS_00012967	-3.05295	4.08649e-07	Down	A1 vs. A3
LTCONS_00035807	-1.18121	4.20624e-07	Down	A1 vs. A3
LTCONS_00000883	5.46684	4.58781e-07	Up	A1 vs. A3
LTCONS_00009342	-1.00759	4.87169e-07	Down	A1 vs. A3
LTCONS_00059438	-2.18246	4.96749e-07	Down	A1 vs. A3
LTCONS_00024244	5.45153	5.25759e-07	Up	A1 vs. A3
LTCONS_00091117	-1.85364	5.74418e-07	Down	A1 vs. A3
LTCONS_00022706	-1.10952	6.27724e-07	Down	A1 vs. A3
LTCONS_00091971	5.42293	6.75914e-07	Up	A1 vs. A3
LTCONS_00091157	-1.14402	7.50804e-07	Down	A1 vs. A3
LTCONS_00076649	-1.28908	8.37847e-07	Down	A1 vs. A3
LTCONS_00059540	-1.82667	9.16355e-07	Down	A1 vs. A3
LTCONS_00034308	-4.49107	1.6335e-06	Down	A1 vs. A3
LTCONS_00035637	1.2602	1.72746e-06	Up	A1 vs. A3
LTCONS_00042500	-1.04512	1.80448e-06	Down	A1 vs. A3
LTCONS_00022705	-1.28162	1.81367e-06	Down	A1 vs. A3
LTCONS_00006744	2.63864	2.0372e-06	Up	A1 vs. A3
LTCONS_00011365	-1.55198	2.12438e-06	Down	A1 vs. A3
LTCONS_00041118	-5.37301	2.25144e-06	Down	A1 vs. A3
LTCONS_00042605	-2.90611	2.36992e-06	Down	A1 vs. A3
LTCONS_00013073	-2.78389	2.53109e-06	Down	A1 vs. A3
LTCONS_00059396	-2.03164	2.56815e-06	Down	A1 vs. A3
LTCONS_00017189	-1.49795	3.26099e-06	Down	A1 vs. A3
LTCONS_00036735	1.1164	3.27583e-06	Up	A1 vs. A3
LTCONS_00032536	1.05197	3.32025e-06	Up	A1 vs. A3
LTCONS_00038247	-1.06544	3.64025e-06	Down	A1 vs. A3
LTCONS_00002332	5.21594	3.66366e-06	Up	A1 vs. A3
LTCONS_00042602	1.64667	4.35094e-06	Up	A1 vs. A3
LTCONS_00016597	-1.18378	5.36114e-06	Down	A1 vs. A3
LTCONS_00068352	-1.08659	5.72204e-06	Down	A1 vs. A3
LTCONS_00078113	-1.05573	5.90207e-06	Down	A1 vs. A3
LTCONS_00097632	-5.24117	6.11438e-06	Down	A1 vs. A3
LTCONS_00011700	1.59702	6.69159e-06	Up	A1 vs. A3
LTCONS_00016598	-1.16968	7.21376e-06	Down	A1 vs. A3
LTCONS_00060619	1.32271	7.30059e-06	Up	A1 vs. A3
LTCONS_00002161	1.34781	7.36458e-06	Up	A1 vs. A3
LTCONS_00059586	-1.77243	7.81164e-06	Down	A1 vs. A3
LTCONS_00077723	-1.59145	8.8112e-06	Down	A1 vs. A3
LTCONS_00009040	1.66456	9.40506e-06	Up	A1 vs. A3
LTCONS_00024837	-1.2315	1.09193e-05	Down	A1 vs. A3
LTCONS_00018514	-1.05284	1.1334e-05	Down	A1 vs. A3
LTCONS_00003446	1.48621	1.14323e-05	Up	A1 vs. A3
LTCONS_00068293	-1.87334	1.15893e-05	Down	A1 vs. A3
LTCONS_00052595	-1.38578	1.32719e-05	Down	A1 vs. A3
LTCONS_00023477	-1.22937	1.34876e-05	Down	A1 vs. A3
LTCONS_00042568	-2.53171	1.46826e-05	Down	A1 vs. A3
LTCONS_00032375	-1.24398	1.62071e-05	Down	A1 vs. A3
LTCONS_00098070	-1.44668	1.66229e-05	Down	A1 vs. A3
LTCONS_00049202	1.90125	1.91764e-05	Up	A1 vs. A3
LTCONS_00091850	-1.21193	1.98805e-05	Down	A1 vs. A3
LTCONS_00052848	-3.31874	2.00109e-05	Down	A1 vs. A3
LTCONS_00076777	-5.05388	2.21278e-05	Down	A1 vs. A3
LTCONS_00013070	-1.09302	2.48465e-05	Down	A1 vs. A3
LTCONS_00078618	-1.12006	2.84436e-05	Down	A1 vs. A3
LTCONS_00013001	1.37255	2.86768e-05	Up	A1 vs. A3
LTCONS_00050441	4.9165	2.96881e-05	Up	A1 vs. A3
LTCONS_00016889	-5.00564	3.00932e-05	Down	A1 vs. A3
LTCONS_00094533	-1.03462	3.20678e-05	Down	A1 vs. A3
LTCONS_00016550	-1.6613	3.37594e-05	Down	A1 vs. A3
LTCONS_00004859	1.57932	3.70595e-05	Up	A1 vs. A3
LTCONS_00037536	-1.58031	3.77684e-05	Down	A1 vs. A3
LTCONS_00002153	1.59119	4.11344e-05	Up	A1 vs. A3
LTCONS_00042601	1.98871	4.57043e-05	Up	A1 vs. A3
LTCONS_00033408	-1.49636	5.60689e-05	Down	A1 vs. A3
LTCONS_00024257	4.80525	5.88574e-05	Up	A1 vs. A3
LTCONS_00050621	-1.03004	6.01101e-05	Down	A1 vs. A3
LTCONS_00077312	1.34207	6.53842e-05	Up	A1 vs. A3
LTCONS_00042517	-2.00564	6.54104e-05	Down	A1 vs. A3
LTCONS_00012365	1.41287	6.8978e-05	Up	A1 vs. A3
LTCONS_00024273	4.77211	7.15171e-05	Up	A1 vs. A3
LTCONS_00009344	-2.31765	7.19745e-05	Down	A1 vs. A3
LTCONS_00048781	-2.36179	7.5936e-05	Down	A1 vs. A3
LTCONS_00006812	-1.07912	8.16297e-05	Down	A1 vs. A3
LTCONS_00002786	-4.07005	8.3289e-05	Down	A1 vs. A3
LTCONS_00051113	-4.83102	8.53142e-05	Down	A1 vs. A3
LTCONS_00013156	-1.01022	0.000101094	Down	A1 vs. A3
LTCONS_00040794	4.70654	0.000103832	Up	A1 vs. A3
LTCONS_00042607	2.00078	0.000111254	Up	A1 vs. A3
LTCONS_00012710	1.26168	0.000118187	Up	A1 vs. A3
LTCONS_00004681	1.35879	0.000154065	Up	A1 vs. A3
LTCONS_00011364	-1.36035	0.000158866	Down	A1 vs. A3
LTCONS_00003027	4.62262	0.000163964	Up	A1 vs. A3
LTCONS_00039473	-1.71058	0.000173262	Down	A1 vs. A3
LTCONS_00077168	-1.37981	0.000203406	Down	A1 vs. A3
LTCONS_00053045	1.21058	0.000205038	Up	A1 vs. A3
LTCONS_00052583	-1.1812	0.000206844	Down	A1 vs. A3
LTCONS_00069451	-1.45029	0.000228743	Down	A1 vs. A3
LTCONS_00013103	1.12364	0.000231803	Up	A1 vs. A3
LTCONS_00006933	-1.15122	0.000247872	Down	A1 vs. A3
LTCONS_00013160	3.7086	0.000250081	Up	A1 vs. A3
LTCONS_00040004	3.7086	0.000250081	Up	A1 vs. A3
LTCONS_00023693	-1.26913	0.000268503	Down	A1 vs. A3
LTCONS_00013066	-1.85364	0.000281898	Down	A1 vs. A3
LTCONS_00007826	2.56421	0.000313608	Up	A1 vs. A3
LTCONS_00013151	-1.02017	0.000321419	Down	A1 vs. A3
LTCONS_00085711	1.06563	0.000327111	Up	A1 vs. A3
LTCONS_00058627	-4.5595	0.000349198	Down	A1 vs. A3
LTCONS_00038885	-1.17534	0.000358063	Down	A1 vs. A3
LTCONS_00042526	-1.44436	0.000373908	Down	A1 vs. A3
LTCONS_00059585	-4.52367	0.000413436	Down	A1 vs. A3
LTCONS_00039289	-1.36763	0.000429011	Down	A1 vs. A3
LTCONS_00053015	-1.12732	0.000533802	Down	A1 vs. A3
LTCONS_00053307	2.34974	0.000558301	Up	A1 vs. A3
LTCONS_00012044	1.57932	0.000586745	Up	A1 vs. A3
LTCONS_00025072	1.18519	0.000592459	Up	A1 vs. A3
LTCONS_00030670	-1.57039	0.000603242	Down	A1 vs. A3
LTCONS_00012952	-2.51379	0.00065152	Down	A1 vs. A3
LTCONS_00090847	-2.51379	0.00065152	Down	A1 vs. A3
LTCONS_00013111	-4.42068	0.000658019	Down	A1 vs. A3
LTCONS_00042573	-4.42068	0.000658019	Down	A1 vs. A3
LTCONS_00092168	-1.1285	0.000660053	Down	A1 vs. A3
LTCONS_00068203	2.03875	0.000666422	Up	A1 vs. A3
LTCONS_00034439	-1.33141	0.000675938	Down	A1 vs. A3
LTCONS_00012959	-1.7109	0.000894527	Down	A1 vs. A3
LTCONS_00012116	1.00078	0.000917484	Up	A1 vs. A3
LTCONS_00097854	4.25316	0.000938639	Up	A1 vs. A3
LTCONS_00024248	-4.33448	0.000950168	Down	A1 vs. A3
LTCONS_00030075	-1.19375	0.000959229	Down	A1 vs. A3
LTCONS_00042484	-1.62927	0.000970229	Down	A1 vs. A3
LTCONS_00018399	-1.666	0	Down	B1 vs. B2
LTCONS_00042456	-1.63718	0	Down	B1 vs. B2
LTCONS_00097256	-1.26372	0	Down	B1 vs. B2
LTCONS_00002316	1.60429	0	Up	B1 vs. B2
LTCONS_00013012	-1.46018	0	Down	B1 vs. B2
LTCONS_00002335	2.11887	0	Up	B1 vs. B2
LTCONS_00010543	-1.43141	0	Down	B1 vs. B2
LTCONS_00023272	-1.40772	0	Down	B1 vs. B2
LTCONS_00033360	-2.17385	0	Down	B1 vs. B2
LTCONS_00097846	-1.10557	0	Down	B1 vs. B2
LTCONS_00023667	-1.1617	0	Down	B1 vs. B2
LTCONS_00036063	-1.61205	0	Down	B1 vs. B2
LTCONS_00009340	-3.47315	0	Down	B1 vs. B2
LTCONS_00042190	-1.03399	0	Down	B1 vs. B2
LTCONS_00009986	-1.42434	1.23312e-290	Down	B1 vs. B2
LTCONS_00038757	-1.06735	1.93616e-287	Down	B1 vs. B2
LTCONS_00013034	-1.63433	2.72062e-271	Down	B1 vs. B2
LTCONS_00042584	-1.58705	4.76159e-269	Down	B1 vs. B2
LTCONS_00076967	1.89669	8.40833e-243	Up	B1 vs. B2
LTCONS_00010011	-1.29551	5.22425e-224	Down	B1 vs. B2
LTCONS_00050575	-1.04394	9.45775e-204	Down	B1 vs. B2
LTCONS_00033365	-1.37431	7.85086e-198	Down	B1 vs. B2
LTCONS_00097261	-1.3264	1.84488e-184	Down	B1 vs. B2
LTCONS_00091585	-1.27424	2.01562e-178	Down	B1 vs. B2
LTCONS_00052585	-1.05071	2.66429e-171	Down	B1 vs. B2
LTCONS_00042609	-1.26638	4.67534e-162	Down	B1 vs. B2
LTCONS_00040879	-1.10667	1.19188e-138	Down	B1 vs. B2
LTCONS_00002487	-1.08478	9.75312e-134	Down	B1 vs. B2
LTCONS_00034018	-1.35202	5.13385e-133	Down	B1 vs. B2
LTCONS_00042455	-1.48552	1.7867e-131	Down	B1 vs. B2
LTCONS_00034023	-1.02533	1.07052e-128	Down	B1 vs. B2
LTCONS_00016359	-1.20187	7.26668e-124	Down	B1 vs. B2
LTCONS_00077241	-1.29083	2.244e-114	Down	B1 vs. B2
LTCONS_00077721	-1.27394	3.46311e-113	Down	B1 vs. B2
LTCONS_00051310	-1.35584	1.97555e-111	Down	B1 vs. B2
LTCONS_00033364	-1.24477	1.52922e-109	Down	B1 vs. B2
LTCONS_00016532	-1.15449	3.12531e-107	Down	B1 vs. B2
LTCONS_00003049	-1.23635	4.33272e-101	Down	B1 vs. B2
LTCONS_00023614	-1.09296	2.59302e-98	Down	B1 vs. B2
LTCONS_00000514	-1.21417	5.77013e-97	Down	B1 vs. B2
LTCONS_00033368	-1.3532	6.43811e-96	Down	B1 vs. B2
LTCONS_00079224	-1.10548	2.62703e-94	Down	B1 vs. B2
LTCONS_00011696	2.55162	1.67148e-87	Up	B1 vs. B2
LTCONS_00036066	-1.70516	5.22741e-80	Down	B1 vs. B2
LTCONS_00097262	-1.565	3.9266e-79	Down	B1 vs. B2
LTCONS_00007690	-1.07895	5.53624e-79	Down	B1 vs. B2
LTCONS_00002309	3.60612	1.94623e-78	Up	B1 vs. B2
LTCONS_00075408	-1.30021	5.93919e-78	Down	B1 vs. B2
LTCONS_00002719	-1.70542	2.68081e-77	Down	B1 vs. B2
LTCONS_00024271	-1.04223	3.65438e-74	Down	B1 vs. B2
LTCONS_00042490	2.27073	2.72499e-72	Up	B1 vs. B2
LTCONS_00002296	2.33549	2.08492e-69	Up	B1 vs. B2
LTCONS_00034022	-1.04716	3.21163e-68	Down	B1 vs. B2
LTCONS_00002299	2.36139	7.16079e-68	Up	B1 vs. B2
LTCONS_00004556	1.59309	1.29439e-67	Up	B1 vs. B2
LTCONS_00012991	-2.30787	3.79395e-67	Down	B1 vs. B2
LTCONS_00077164	-1.17664	3.69273e-66	Down	B1 vs. B2
LTCONS_00003050	8.77437	9.71217e-66	Up	B1 vs. B2
LTCONS_00007689	-1.10207	2.91165e-63	Down	B1 vs. B2
LTCONS_00016523	-1.2468	5.01963e-63	Down	B1 vs. B2
LTCONS_00042466	-1.1773	1.96995e-62	Down	B1 vs. B2
LTCONS_00068526	-4.19319	3.02914e-62	Down	B1 vs. B2
LTCONS_00100412	-1.81878	7.33695e-62	Down	B1 vs. B2
LTCONS_00050431	-1.16079	5.94715e-61	Down	B1 vs. B2
LTCONS_00011558	-1.03837	8.6683e-59	Down	B1 vs. B2
LTCONS_00039367	9.25861	1.13439e-58	Up	B1 vs. B2
LTCONS_00036224	-1.01068	2.70538e-57	Down	B1 vs. B2
LTCONS_00050438	-1.92789	3.45678e-56	Down	B1 vs. B2
LTCONS_00077249	-1.19994	2.81147e-55	Down	B1 vs. B2
LTCONS_00077070	-1.35068	3.87965e-55	Down	B1 vs. B2
LTCONS_00013028	-1.04334	1.03467e-54	Down	B1 vs. B2
LTCONS_00009985	-1.12528	2.23959e-54	Down	B1 vs. B2
LTCONS_00042541	-1.04692	2.83693e-54	Down	B1 vs. B2
LTCONS_00041207	-1.20416	1.10559e-53	Down	B1 vs. B2
LTCONS_00001831	-1.06654	1.67608e-53	Down	B1 vs. B2
LTCONS_00032916	2.20213	3.878e-52	Up	B1 vs. B2
LTCONS_00059362	-1.02901	1.88441e-51	Down	B1 vs. B2
LTCONS_00042441	-1.00829	4.73245e-51	Down	B1 vs. B2
LTCONS_00052570	-1.25805	3.81193e-50	Down	B1 vs. B2
LTCONS_00033738	-1.14976	9.382e-50	Down	B1 vs. B2
LTCONS_00007187	-1.74794	2.02867e-48	Down	B1 vs. B2
LTCONS_00085145	1.45595	1.27765e-47	Up	B1 vs. B2
LTCONS_00079225	-1.84031	1.11322e-46	Down	B1 vs. B2
LTCONS_00038726	1.0543	1.50442e-46	Up	B1 vs. B2
LTCONS_00059358	-1.01133	4.83725e-46	Down	B1 vs. B2
LTCONS_00100397	-1.13632	5.66539e-46	Down	B1 vs. B2
LTCONS_00092307	-5.05606	1.73318e-45	Down	B1 vs. B2
LTCONS_00091149	-1.14878	4.2225e-45	Down	B1 vs. B2
LTCONS_00031313	-1.27991	5.55087e-45	Down	B1 vs. B2
LTCONS_00033029	-1.10578	1.33197e-43	Down	B1 vs. B2
LTCONS_00012993	-1.52045	6.05449e-43	Down	B1 vs. B2
LTCONS_00092005	-4.11744	4.73521e-42	Down	B1 vs. B2
LTCONS_00091600	-1.25104	3.99248e-41	Down	B1 vs. B2
LTCONS_00007872	-1.36307	5.96073e-41	Down	B1 vs. B2
LTCONS_00040634	1.05857	1.97371e-39	Up	B1 vs. B2
LTCONS_00023661	-1.15629	3.8559e-39	Down	B1 vs. B2
LTCONS_00009791	-1.03001	5.54179e-38	Down	B1 vs. B2
LTCONS_00002331	1.14351	1.88861e-36	Up	B1 vs. B2
LTCONS_00050577	-1.36279	3.62272e-35	Down	B1 vs. B2
LTCONS_00013041	-1.25009	4.40318e-35	Down	B1 vs. B2
LTCONS_00010136	-1.3584	7.24525e-35	Down	B1 vs. B2
LTCONS_00037418	-8.39398	4.28404e-34	Down	B1 vs. B2
LTCONS_00061964	-1.10774	4.93713e-34	Down	B1 vs. B2
LTCONS_00092016	-8.38828	5.48545e-34	Down	B1 vs. B2
LTCONS_00040454	-1.10223	5.64427e-34	Down	B1 vs. B2
LTCONS_00023475	-1.17577	5.91615e-34	Down	B1 vs. B2
LTCONS_00097634	-1.21524	2.62843e-33	Down	B1 vs. B2
LTCONS_00005689	-8.35065	2.78705e-33	Down	B1 vs. B2
LTCONS_00060409	-1.00788	2.1986e-32	Down	B1 vs. B2
LTCONS_00042574	-1.59586	4.14557e-32	Down	B1 vs. B2
LTCONS_00086724	-1.11071	1.68308e-31	Down	B1 vs. B2
LTCONS_00052568	-1.30019	2.44308e-31	Down	B1 vs. B2
LTCONS_00035803	-1.71874	3.65248e-31	Down	B1 vs. B2
LTCONS_00060764	-1.31302	9.90949e-31	Down	B1 vs. B2
LTCONS_00002306	1.18798	9.92388e-31	Up	B1 vs. B2
LTCONS_00002722	-2.13158	2.40293e-30	Down	B1 vs. B2
LTCONS_00037485	-3.17064	2.13984e-29	Down	B1 vs. B2
LTCONS_00084548	-1.04356	5.28931e-29	Down	B1 vs. B2
LTCONS_00024257	4.05421	6.79859e-29	Up	B1 vs. B2
LTCONS_00032864	-1.01084	1.00905e-28	Down	B1 vs. B2
LTCONS_00077129	2.92348	1.41949e-28	Up	B1 vs. B2
LTCONS_00022533	-1.02436	4.9956e-28	Down	B1 vs. B2
LTCONS_00016377	-1.44368	2.04966e-27	Down	B1 vs. B2
LTCONS_00008943	-1.27354	3.47932e-27	Down	B1 vs. B2
LTCONS_00091968	-7.96164	9.06649e-27	Down	B1 vs. B2
LTCONS_00052586	-1.60437	2.75538e-26	Down	B1 vs. B2
LTCONS_00037484	-2.7704	7.83501e-26	Down	B1 vs. B2
LTCONS_00035558	1.13522	1.17693e-25	Up	B1 vs. B2
LTCONS_00032376	-1.07277	1.17726e-25	Down	B1 vs. B2
LTCONS_00037483	-1.79878	2.13156e-25	Down	B1 vs. B2
LTCONS_00052574	-1.06211	5.71272e-25	Down	B1 vs. B2
LTCONS_00024268	-2.72153	5.74924e-25	Down	B1 vs. B2
LTCONS_00016090	-1.63487	9.52912e-25	Down	B1 vs. B2
LTCONS_00004658	-1.17743	1.12759e-24	Down	B1 vs. B2
LTCONS_00033804	-1.13188	1.2026e-24	Down	B1 vs. B2
LTCONS_00013044	-1.31697	1.63042e-24	Down	B1 vs. B2
LTCONS_00068258	2.10758	1.70849e-24	Up	B1 vs. B2
LTCONS_00078206	1.57288	1.82531e-24	Up	B1 vs. B2
LTCONS_00059587	-3.39909	6.76898e-24	Down	B1 vs. B2
LTCONS_00025035	-1.62284	7.8996e-24	Down	B1 vs. B2
LTCONS_00039195	2.76157	8.96647e-24	Up	B1 vs. B2
LTCONS_00010374	-1.64184	1.2323e-23	Down	B1 vs. B2
LTCONS_00100411	7.62749	1.27321e-23	Up	B1 vs. B2
LTCONS_00067756	-1.01335	1.66238e-23	Down	B1 vs. B2
LTCONS_00100400	-1.21744	2.57595e-23	Down	B1 vs. B2
LTCONS_00033316	1.27378	5.23616e-23	Up	B1 vs. B2
LTCONS_00067731	1.16217	5.24933e-23	Up	B1 vs. B2
LTCONS_00034091	-1.20388	7.9989e-23	Down	B1 vs. B2
LTCONS_00018514	-3.19719	9.79952e-23	Down	B1 vs. B2
LTCONS_00067826	-1.47678	1.22103e-22	Down	B1 vs. B2
LTCONS_00000883	7.54427	1.56653e-22	Up	B1 vs. B2
LTCONS_00029614	-1.18271	1.64019e-22	Down	B1 vs. B2
LTCONS_00029401	-1.1025	1.76737e-22	Down	B1 vs. B2
LTCONS_00042622	-1.19541	2.36973e-22	Down	B1 vs. B2
LTCONS_00007790	-1.37134	1.13268e-21	Down	B1 vs. B2
LTCONS_00022364	-1.7176	1.37764e-21	Down	B1 vs. B2
LTCONS_00038537	7.4532	2.13937e-21	Up	B1 vs. B2
LTCONS_00042630	-1.0269	2.28244e-21	Down	B1 vs. B2
LTCONS_00037487	-1.12382	2.68743e-21	Down	B1 vs. B2
LTCONS_00033735	1.5649	2.83412e-21	Up	B1 vs. B2
LTCONS_00097635	-1.0998	2.87952e-21	Down	B1 vs. B2
LTCONS_00069975	1.13329	1.48654e-20	Up	B1 vs. B2
LTCONS_00100410	-1.02089	1.31359e-19	Down	B1 vs. B2
LTCONS_00036882	-1.28679	2.50771e-19	Down	B1 vs. B2
LTCONS_00059590	-1.39144	2.93299e-19	Down	B1 vs. B2
LTCONS_00059151	-1.00405	4.71097e-19	Down	B1 vs. B2
LTCONS_00052851	-1.17255	4.8699e-19	Down	B1 vs. B2
LTCONS_00061966	-1.0869	5.15025e-19	Down	B1 vs. B2
LTCONS_00035707	3.60273	1.18577e-18	Up	B1 vs. B2
LTCONS_00038245	5.15022	1.27009e-18	Up	B1 vs. B2
LTCONS_00086723	-1.55232	1.95465e-18	Down	B1 vs. B2
LTCONS_00024266	-2.44007	1.99009e-18	Down	B1 vs. B2
LTCONS_00002479	-1.32543	2.4971e-18	Down	B1 vs. B2
LTCONS_00012575	-1.15139	4.1422e-18	Down	B1 vs. B2
LTCONS_00037788	-1.30456	9.42566e-18	Down	B1 vs. B2
LTCONS_00097792	-1.08924	9.51553e-18	Down	B1 vs. B2
LTCONS_00037337	1.27137	1.22355e-17	Up	B1 vs. B2
LTCONS_00068257	1.07726	1.26718e-17	Up	B1 vs. B2
LTCONS_00012576	1.70696	1.84024e-17	Up	B1 vs. B2
LTCONS_00016674	-1.3096	2.02191e-17	Down	B1 vs. B2
LTCONS_00011364	-3.58298	4.03594e-17	Down	B1 vs. B2
LTCONS_00041517	1.44399	5.58227e-17	Up	B1 vs. B2
LTCONS_00052571	-1.45527	6.93914e-17	Down	B1 vs. B2
LTCONS_00052595	-1.76955	8.378e-17	Down	B1 vs. B2
LTCONS_00010135	-1.1529	8.61035e-17	Down	B1 vs. B2
LTCONS_00053308	-1.14352	9.32284e-17	Down	B1 vs. B2
LTCONS_00050051	2.17042	1.43947e-16	Up	B1 vs. B2
LTCONS_00033367	1.82459	4.44552e-16	Up	B1 vs. B2
LTCONS_00003051	-1.02083	1.57832e-15	Down	B1 vs. B2
LTCONS_00008630	-1.98047	2.5697e-15	Down	B1 vs. B2
LTCONS_00059595	-3.23014	4.78014e-15	Down	B1 vs. B2
LTCONS_00012582	-1.62012	5.43974e-15	Down	B1 vs. B2
LTCONS_00050576	-6.88639	1.40226e-14	Down	B1 vs. B2
LTCONS_00053270	-1.10271	1.63069e-14	Down	B1 vs. B2
LTCONS_00007088	1.27793	1.81071e-14	Up	B1 vs. B2
LTCONS_00053310	-6.84456	3.075e-14	Down	B1 vs. B2
LTCONS_00093056	-1.03368	4.18453e-14	Down	B1 vs. B2
LTCONS_00092004	-6.82072	4.77961e-14	Down	B1 vs. B2
LTCONS_00030416	-1.79907	5.42498e-14	Down	B1 vs. B2
LTCONS_00059359	-6.80865	5.96161e-14	Down	B1 vs. B2
LTCONS_00035807	-1.48141	2.06104e-13	Down	B1 vs. B2
LTCONS_00024256	-2.08554	2.0648e-13	Down	B1 vs. B2
LTCONS_00022706	-1.33875	2.57884e-13	Down	B1 vs. B2
LTCONS_00012366	-1.19079	2.58847e-13	Down	B1 vs. B2
LTCONS_00079228	-1.00498	3.56191e-13	Down	B1 vs. B2
LTCONS_00052573	-1.2431	4.3473e-13	Down	B1 vs. B2
LTCONS_00003556	-1.25048	5.20177e-13	Down	B1 vs. B2
LTCONS_00042626	1.65594	7.13869e-13	Up	B1 vs. B2
LTCONS_00039368	1.46691	8.58285e-13	Up	B1 vs. B2
LTCONS_00024273	6.54326	9.82292e-13	Up	B1 vs. B2
LTCONS_00061529	-1.5934	1.06539e-12	Down	B1 vs. B2
LTCONS_00092007	1.64681	1.36219e-12	Up	B1 vs. B2
LTCONS_00013070	-1.55408	1.58238e-12	Down	B1 vs. B2
LTCONS_00037290	-1.87906	1.65981e-12	Down	B1 vs. B2
LTCONS_00016859	-1.44593	1.9449e-12	Down	B1 vs. B2
LTCONS_00024244	-6.60391	2.00762e-12	Down	B1 vs. B2
LTCONS_00037488	-1.27731	2.19176e-12	Down	B1 vs. B2
LTCONS_00013017	-1.15085	3.14987e-12	Down	B1 vs. B2
LTCONS_00017735	-1.00656	3.17553e-12	Down	B1 vs. B2
LTCONS_00078117	-1.17209	3.83785e-12	Down	B1 vs. B2
LTCONS_00041623	6.4578	3.96865e-12	Up	B1 vs. B2
LTCONS_00094173	6.45258	4.31327e-12	Up	B1 vs. B2
LTCONS_00024566	-6.5532	4.51634e-12	Down	B1 vs. B2
LTCONS_00069121	-1.3201	5.41305e-12	Down	B1 vs. B2
LTCONS_00077130	1.23326	5.44388e-12	Up	B1 vs. B2
LTCONS_00051771	-1.31719	8.70525e-12	Down	B1 vs. B2
LTCONS_00069325	-1.54908	1.0086e-11	Down	B1 vs. B2
LTCONS_00097263	-1.70776	1.11213e-11	Down	B1 vs. B2
LTCONS_00092019	1.22217	1.27566e-11	Up	B1 vs. B2
LTCONS_00013154	-1.4953	2.00688e-11	Down	B1 vs. B2
LTCONS_00093113	1.68549	2.68065e-11	Up	B1 vs. B2
LTCONS_00022947	-1.6228	3.90968e-11	Down	B1 vs. B2
LTCONS_00059586	6.27699	6.11461e-11	Up	B1 vs. B2
LTCONS_00097260	-6.36636	7.33707e-11	Down	B1 vs. B2
LTCONS_00006741	-1.36899	1.14498e-10	Down	B1 vs. B2
LTCONS_00079227	-1.371	1.45024e-10	Down	B1 vs. B2
LTCONS_00092010	-6.30482	1.7228e-10	Down	B1 vs. B2
LTCONS_00012116	2.02331	1.73705e-10	Up	B1 vs. B2
LTCONS_00024240	-1.46648	2.55607e-10	Down	B1 vs. B2
LTCONS_00030127	-1.15309	4.11585e-10	Down	B1 vs. B2
LTCONS_00025032	-2.05674	5.19033e-10	Down	B1 vs. B2
LTCONS_00097493	-1.00927	6.31192e-10	Down	B1 vs. B2
LTCONS_00004859	2.53456	6.35931e-10	Up	B1 vs. B2
LTCONS_00030026	-1.06522	6.6267e-10	Down	B1 vs. B2
LTCONS_00041617	-1.04183	7.53741e-10	Down	B1 vs. B2
LTCONS_00029674	-1.17827	7.69018e-10	Down	B1 vs. B2
LTCONS_00008497	-1.15872	7.80051e-10	Down	B1 vs. B2
LTCONS_00041260	6.07702	9.12289e-10	Up	B1 vs. B2
LTCONS_00067825	-1.22749	9.33222e-10	Down	B1 vs. B2
LTCONS_00040462	-6.16164	1.1163e-09	Down	B1 vs. B2
LTCONS_00083815	-1.71603	1.13793e-09	Down	B1 vs. B2
LTCONS_00033407	-1.33555	1.1767e-09	Down	B1 vs. B2
LTCONS_00050433	2.15619	1.63552e-09	Up	B1 vs. B2
LTCONS_00025216	-1.02457	1.68903e-09	Down	B1 vs. B2
LTCONS_00034090	-1.13894	1.83207e-09	Down	B1 vs. B2
LTCONS_00059396	-3.0046	2.57161e-09	Down	B1 vs. B2
LTCONS_00068374	-1.26002	2.84636e-09	Down	B1 vs. B2
LTCONS_00090936	-2.6592	3.61539e-09	Down	B1 vs. B2
LTCONS_00070935	-1.00654	3.91452e-09	Down	B1 vs. B2
LTCONS_00024267	-1.45189	4.49305e-09	Down	B1 vs. B2
LTCONS_00006740	-1.08068	4.65547e-09	Down	B1 vs. B2
LTCONS_00068350	-2.30994	5.86087e-09	Down	B1 vs. B2
LTCONS_00030850	-1.05308	7.28884e-09	Down	B1 vs. B2
LTCONS_00023043	-2.11695	1.13003e-08	Down	B1 vs. B2
LTCONS_00068547	-1.51576	1.3233e-08	Down	B1 vs. B2
LTCONS_00002717	5.83067	1.70519e-08	Up	B1 vs. B2
LTCONS_00011700	2.4437	1.75538e-08	Up	B1 vs. B2
LTCONS_00017651	-1.8843	1.86769e-08	Down	B1 vs. B2
LTCONS_00050439	-5.91891	1.90986e-08	Down	B1 vs. B2
LTCONS_00069973	1.11553	2.22412e-08	Up	B1 vs. B2
LTCONS_00092309	-1.1341	2.8671e-08	Down	B1 vs. B2
LTCONS_00011699	5.76623	3.42036e-08	Up	B1 vs. B2
LTCONS_00051462	1.11579	3.4356e-08	Up	B1 vs. B2
LTCONS_00078139	-1.13225	3.77513e-08	Down	B1 vs. B2
LTCONS_00011698	2.90848	3.9664e-08	Up	B1 vs. B2
LTCONS_00059530	-1.5378	4.70782e-08	Down	B1 vs. B2
LTCONS_00016598	-1.23019	5.00603e-08	Down	B1 vs. B2
LTCONS_00078182	-1.07781	8.7407e-08	Down	B1 vs. B2
LTCONS_00013151	-1.49065	8.80265e-08	Down	B1 vs. B2
LTCONS_00037486	-1.07358	8.91888e-08	Down	B1 vs. B2
LTCONS_00093231	-1.21497	8.97703e-08	Down	B1 vs. B2
LTCONS_00032148	2.28081	9.26005e-08	Up	B1 vs. B2
LTCONS_00059150	-1.18835	9.35686e-08	Down	B1 vs. B2
LTCONS_00091850	-1.80575	1.05045e-07	Down	B1 vs. B2
LTCONS_00091971	-5.75306	1.06278e-07	Down	B1 vs. B2
LTCONS_00037489	5.62858	1.39213e-07	Up	B1 vs. B2
LTCONS_00058761	-1.08616	1.4957e-07	Down	B1 vs. B2
LTCONS_00099230	1.29963	1.96637e-07	Up	B1 vs. B2
LTCONS_00011366	1.53324	2.06384e-07	Up	B1 vs. B2
LTCONS_00036735	1.0033	2.18997e-07	Up	B1 vs. B2
LTCONS_00041120	2.73978	2.22194e-07	Up	B1 vs. B2
LTCONS_00032533	-1.01779	2.62059e-07	Down	B1 vs. B2
LTCONS_00071192	2.39415	3.04818e-07	Up	B1 vs. B2
LTCONS_00003850	-3.24813	5.3845e-07	Down	B1 vs. B2
LTCONS_00006761	-1.61854	6.85829e-07	Down	B1 vs. B2
LTCONS_00042533	-2.4998	8.21189e-07	Down	B1 vs. B2
LTCONS_00069450	-1.16348	8.87761e-07	Down	B1 vs. B2
LTCONS_00076802	-1.0519	1.04627e-06	Down	B1 vs. B2
LTCONS_00059153	-1.10441	1.07324e-06	Down	B1 vs. B2
LTCONS_00030878	-1.13846	1.16858e-06	Down	B1 vs. B2
LTCONS_00058863	-1.07072	1.18842e-06	Down	B1 vs. B2
LTCONS_00078141	-1.06339	1.46317e-06	Down	B1 vs. B2
LTCONS_00039289	-1.75681	1.61126e-06	Down	B1 vs. B2
LTCONS_00008893	-1.05442	1.63925e-06	Down	B1 vs. B2
LTCONS_00091967	5.34987	1.70416e-06	Up	B1 vs. B2
LTCONS_00030670	-1.57403	1.94634e-06	Down	B1 vs. B2
LTCONS_00007873	5.3299	2.00731e-06	Up	B1 vs. B2
LTCONS_00007235	1.12306	2.17519e-06	Up	B1 vs. B2
LTCONS_00090592	2.22388	2.28546e-06	Up	B1 vs. B2
LTCONS_00024262	-1.17042	2.47022e-06	Down	B1 vs. B2
LTCONS_00002786	5.30352	2.48423e-06	Up	B1 vs. B2
LTCONS_00011433	5.28496	2.87953e-06	Up	B1 vs. B2
LTCONS_00009367	-1.08428	3.18723e-06	Down	B1 vs. B2
LTCONS_00012581	-2.2286	3.83905e-06	Down	B1 vs. B2
LTCONS_00091964	-1.96254	4.08329e-06	Down	B1 vs. B2
LTCONS_00069105	-1.11235	4.69414e-06	Down	B1 vs. B2
LTCONS_00038778	-5.29463	5.49236e-06	Down	B1 vs. B2
LTCONS_00003027	5.19949	5.57697e-06	Up	B1 vs. B2
LTCONS_00032868	-1.69888	5.75265e-06	Down	B1 vs. B2
LTCONS_00018571	-1.16329	5.9823e-06	Down	B1 vs. B2
LTCONS_00053306	5.1877	6.09258e-06	Up	B1 vs. B2
LTCONS_00033371	5.18622	6.16044e-06	Up	B1 vs. B2
LTCONS_00077252	3.88992	6.28898e-06	Up	B1 vs. B2
LTCONS_00042517	-1.68267	6.60478e-06	Down	B1 vs. B2
LTCONS_00030075	-1.27334	8.47638e-06	Down	B1 vs. B2
LTCONS_00007795	-1.27152	1.00259e-05	Down	B1 vs. B2
LTCONS_00018654	-2.0237	1.01623e-05	Down	B1 vs. B2
LTCONS_00009981	-1.24583	1.08751e-05	Down	B1 vs. B2
LTCONS_00067819	-1.3597	1.09501e-05	Down	B1 vs. B2
LTCONS_00013073	-1.96785	1.16614e-05	Down	B1 vs. B2
LTCONS_00013128	-2.29035	1.19351e-05	Down	B1 vs. B2
LTCONS_00086549	-1.32719	1.23676e-05	Down	B1 vs. B2
LTCONS_00035676	-1.09771	1.8374e-05	Down	B1 vs. B2
LTCONS_00006933	-1.43212	1.85261e-05	Down	B1 vs. B2
LTCONS_00008945	1.2306	1.89976e-05	Up	B1 vs. B2
LTCONS_00069974	-5.1049	2.09605e-05	Down	B1 vs. B2
LTCONS_00091965	1.76155	2.12881e-05	Up	B1 vs. B2
LTCONS_00012579	1.2682	2.31616e-05	Up	B1 vs. B2
LTCONS_00002476	-1.02141	2.43532e-05	Down	B1 vs. B2
LTCONS_00024977	-1.22699	2.89079e-05	Down	B1 vs. B2
LTCONS_00053015	-1.17788	3.12639e-05	Down	B1 vs. B2
LTCONS_00003876	-2.09771	3.20527e-05	Down	B1 vs. B2
LTCONS_00059585	-1.21494	3.37477e-05	Down	B1 vs. B2
LTCONS_00001469	-1.45382	4.01644e-05	Down	B1 vs. B2
LTCONS_00003612	-2.0455	4.18519e-05	Down	B1 vs. B2
LTCONS_00000770	1.25593	4.25039e-05	Up	B1 vs. B2
LTCONS_00077512	-1.06376	4.29006e-05	Down	B1 vs. B2
LTCONS_00030459	1.08897	4.32776e-05	Up	B1 vs. B2
LTCONS_00038346	-1.25294	4.37314e-05	Down	B1 vs. B2
LTCONS_00002158	1.6673	5.43836e-05	Up	B1 vs. B2
LTCONS_00090937	4.85928	5.61785e-05	Up	B1 vs. B2
LTCONS_00034439	-1.09887	7.50324e-05	Down	B1 vs. B2
LTCONS_00058627	4.76425	9.8525e-05	Up	B1 vs. B2
LTCONS_00051118	-1.16472	0.000102119	Down	B1 vs. B2
LTCONS_00092310	4.74829	0.000107932	Up	B1 vs. B2
LTCONS_00042549	-1.82017	0.000111589	Down	B1 vs. B2
LTCONS_00013001	1.24807	0.00011989	Up	B1 vs. B2
LTCONS_00039473	-1.65309	0.000124884	Down	B1 vs. B2
LTCONS_00059754	-1.30657	0.000131914	Down	B1 vs. B2
LTCONS_00009922	-2.48917	0.000166601	Down	B1 vs. B2
LTCONS_00050301	1.03853	0.000180337	Up	B1 vs. B2
LTCONS_00013037	1.77676	0.000226946	Up	B1 vs. B2
LTCONS_00070830	2.36173	0.000293347	Up	B1 vs. B2
LTCONS_00000068	4.55765	0.000300258	Up	B1 vs. B2
LTCONS_00083652	-1.78576	0.00032418	Down	B1 vs. B2
LTCONS_00038848	-1.00293	0.000350801	Down	B1 vs. B2
LTCONS_00012710	1.75981	0.000369176	Up	B1 vs. B2
LTCONS_00067569	-1.20233	0.000389772	Down	B1 vs. B2
LTCONS_00097632	1.83655	0.000411559	Up	B1 vs. B2
LTCONS_00052848	-2.72597	0.000414954	Down	B1 vs. B2
LTCONS_00016230	1.33936	0.000460636	Up	B1 vs. B2
LTCONS_00024837	-1.16556	0.000464722	Down	B1 vs. B2
LTCONS_00052027	-1.82974	0.000480826	Down	B1 vs. B2
LTCONS_00077843	1.28696	0.00049024	Up	B1 vs. B2
LTCONS_00016378	1.84692	0.000501481	Up	B1 vs. B2
LTCONS_00012983	-1.73514	0.000513495	Down	B1 vs. B2
LTCONS_00058749	-1.29642	0.000555726	Down	B1 vs. B2
LTCONS_00009037	2.48033	0.000563138	Up	B1 vs. B2
LTCONS_00093654	-1.1566	0.000614844	Down	B1 vs. B2
LTCONS_00027597	-2.90506	0.00075804	Down	B1 vs. B2
LTCONS_00099834	-1.2105	0.00075877	Down	B1 vs. B2
LTCONS_00012965	-1.62177	0.000762564	Down	B1 vs. B2
LTCONS_00006493	-1.50006	0.000781106	Down	B1 vs. B2
LTCONS_00038885	-1.04898	0.000798501	Down	B1 vs. B2
LTCONS_00010458	-1.44166	0.000925765	Down	B1 vs. B2
LTCONS_00034184	1.13801	0.000951299	Up	B1 vs. B2
LTCONS_00060151	1.78238	0.000977925	Up	B1 vs. B2
LTCONS_00018399	2.6494	0	Up	B2 vs. B3
LTCONS_00042456	2.52275	0	Up	B2 vs. B3
LTCONS_00034094	-1.82343	0	Down	B2 vs. B3
LTCONS_00023668	-2.30616	0	Down	B2 vs. B3
LTCONS_00097256	1.74576	0	Up	B2 vs. B3
LTCONS_00034016	-1.3889	0	Down	B2 vs. B3
LTCONS_00002316	-1.499	0	Down	B2 vs. B3
LTCONS_00039474	-1.91924	0	Down	B2 vs. B3
LTCONS_00002390	-1.50565	0	Down	B2 vs. B3
LTCONS_00042455	2.30192	0	Up	B2 vs. B3
LTCONS_00002335	-1.77471	0	Down	B2 vs. B3
LTCONS_00097261	1.66375	0	Up	B2 vs. B3
LTCONS_00097262	1.92642	9.82404e-142	Up	B2 vs. B3
LTCONS_00009984	-2.38225	2.1386e-134	Down	B2 vs. B3
LTCONS_00036063	-1.56038	5.69928e-120	Down	B2 vs. B3
LTCONS_00033365	-1.78505	5.24369e-118	Down	B2 vs. B3
LTCONS_00002374	-1.27263	1.50649e-116	Down	B2 vs. B3
LTCONS_00029399	-1.00408	4.69898e-115	Down	B2 vs. B3
LTCONS_00004741	-3.82476	1.04701e-100	Down	B2 vs. B3
LTCONS_00052577	-1.16238	3.02919e-99	Down	B2 vs. B3
LTCONS_00059591	-1.56091	8.41087e-92	Down	B2 vs. B3
LTCONS_00002306	-2.58992	4.11067e-91	Down	B2 vs. B3
LTCONS_00000245	-1.46603	1.1281e-87	Down	B2 vs. B3
LTCONS_00032915	-1.19485	4.74782e-79	Down	B2 vs. B3
LTCONS_00034145	-1.29581	8.40141e-79	Down	B2 vs. B3
LTCONS_00034023	-1.08348	2.28355e-73	Down	B2 vs. B3
LTCONS_00034089	-1.13517	2.73303e-73	Down	B2 vs. B3
LTCONS_00051116	-3.06102	2.04159e-61	Down	B2 vs. B3
LTCONS_00039472	-1.08789	3.65066e-61	Down	B2 vs. B3
LTCONS_00040852	-2.30308	6.84595e-61	Down	B2 vs. B3
LTCONS_00039367	-9.41005	2.33396e-60	Down	B2 vs. B3
LTCONS_00004742	-1.61981	7.72106e-57	Down	B2 vs. B3
LTCONS_00058535	-1.54569	1.67888e-56	Down	B2 vs. B3
LTCONS_00024255	-2.44539	1.8536e-56	Down	B2 vs. B3
LTCONS_00042490	-1.70272	2.00625e-52	Down	B2 vs. B3
LTCONS_00032912	-2.18492	1.73575e-50	Down	B2 vs. B3
LTCONS_00061885	-1.82041	8.4259e-49	Down	B2 vs. B3
LTCONS_00002299	-1.74568	1.11649e-48	Down	B2 vs. B3
LTCONS_00002296	-1.65926	4.99859e-47	Down	B2 vs. B3
LTCONS_00012582	2.49778	7.36968e-47	Up	B2 vs. B3
LTCONS_00032916	-1.87593	1.0257e-44	Down	B2 vs. B3
LTCONS_00059359	8.77447	4.01258e-44	Up	B2 vs. B3
LTCONS_00011696	-1.43882	9.08281e-44	Down	B2 vs. B3
LTCONS_00023083	-1.0338	2.37827e-41	Down	B2 vs. B3
LTCONS_00083815	2.96682	1.19149e-40	Up	B2 vs. B3
LTCONS_00077586	-1.42345	4.35455e-39	Down	B2 vs. B3
LTCONS_00024271	-1.05053	4.52524e-39	Down	B2 vs. B3
LTCONS_00035805	-1.19393	7.23111e-39	Down	B2 vs. B3
LTCONS_00068509	1.65059	5.08572e-38	Up	B2 vs. B3
LTCONS_00035461	1.09483	1.52128e-36	Up	B2 vs. B3
LTCONS_00032148	2.34386	1.45245e-35	Up	B2 vs. B3
LTCONS_00007187	-8.43138	3.56888e-35	Down	B2 vs. B3
LTCONS_00038664	-1.03668	1.33298e-34	Down	B2 vs. B3
LTCONS_00003049	-1.01704	6.06559e-34	Down	B2 vs. B3
LTCONS_00040454	1.07689	9.79192e-34	Up	B2 vs. B3
LTCONS_00060153	-1.23626	2.5228e-33	Down	B2 vs. B3
LTCONS_00012577	-1.10995	3.67758e-32	Down	B2 vs. B3
LTCONS_00005692	-1.6647	1.30064e-31	Down	B2 vs. B3
LTCONS_00038245	1.93674	5.06749e-31	Up	B2 vs. B3
LTCONS_00009985	-1.23319	5.77371e-31	Down	B2 vs. B3
LTCONS_00002309	-1.50378	1.20667e-30	Down	B2 vs. B3
LTCONS_00037419	-1.05202	7.65296e-30	Down	B2 vs. B3
LTCONS_00007688	-3.64202	2.7245e-28	Down	B2 vs. B3
LTCONS_00037418	7.94886	8.73684e-28	Up	B2 vs. B3
LTCONS_00025072	-3.17325	2.3815e-27	Down	B2 vs. B3
LTCONS_00091559	-1.18371	5.62007e-27	Down	B2 vs. B3
LTCONS_00006476	-1.0058	6.63192e-27	Down	B2 vs. B3
LTCONS_00041641	1.73529	7.06696e-27	Up	B2 vs. B3
LTCONS_00024251	-1.09962	3.29502e-26	Down	B2 vs. B3
LTCONS_00050577	1.17498	4.12723e-26	Up	B2 vs. B3
LTCONS_00005689	7.78206	2.78758e-25	Up	B2 vs. B3
LTCONS_00012575	-2.49131	1.66e-24	Down	B2 vs. B3
LTCONS_00052583	-2.88664	3.11596e-24	Down	B2 vs. B3
LTCONS_00038777	7.70249	3.65347e-24	Up	B2 vs. B3
LTCONS_00018513	-1.31326	5.12041e-24	Down	B2 vs. B3
LTCONS_00012366	1.5203	5.19308e-24	Up	B2 vs. B3
LTCONS_00032860	-2.54141	1.10333e-23	Down	B2 vs. B3
LTCONS_00011664	-1.48188	3.50568e-23	Down	B2 vs. B3
LTCONS_00024257	-2.83022	6.73174e-23	Down	B2 vs. B3
LTCONS_00041517	-1.72286	2.07293e-22	Down	B2 vs. B3
LTCONS_00011364	3.85579	2.77452e-22	Up	B2 vs. B3
LTCONS_00038537	-7.60464	4.4812e-22	Down	B2 vs. B3
LTCONS_00035639	1.50889	1.29288e-21	Up	B2 vs. B3
LTCONS_00092011	-1.12234	2.20954e-21	Down	B2 vs. B3
LTCONS_00099288	-1.05672	2.68194e-21	Down	B2 vs. B3
LTCONS_00024261	-2.43445	6.18712e-21	Down	B2 vs. B3
LTCONS_00024270	-1.30155	9.64461e-21	Down	B2 vs. B3
LTCONS_00007870	-1.67547	1.06843e-20	Down	B2 vs. B3
LTCONS_00006747	-1.05961	1.17506e-20	Down	B2 vs. B3
LTCONS_00012993	-1.76798	2.47839e-20	Down	B2 vs. B3
LTCONS_00059585	2.24169	3.98249e-20	Up	B2 vs. B3
LTCONS_00024262	1.95867	6.14537e-20	Up	B2 vs. B3
LTCONS_00010505	-1.38304	6.15419e-20	Down	B2 vs. B3
LTCONS_00042424	-1.15343	7.55724e-20	Down	B2 vs. B3
LTCONS_00010134	-1.47045	4.53167e-19	Down	B2 vs. B3
LTCONS_00092004	7.26114	8.6836e-19	Up	B2 vs. B3
LTCONS_00018512	-1.3114	8.89687e-19	Down	B2 vs. B3
LTCONS_00010033	-1.01119	1.02447e-18	Down	B2 vs. B3
LTCONS_00006060	-1.08121	4.19834e-18	Down	B2 vs. B3
LTCONS_00036736	2.41963	7.9277e-18	Up	B2 vs. B3
LTCONS_00037492	-7.21703	1.04898e-17	Down	B2 vs. B3
LTCONS_00032557	1.00698	3.23541e-17	Up	B2 vs. B3
LTCONS_00003613	-1.07175	7.48464e-17	Down	B2 vs. B3
LTCONS_00003850	4.37466	8.88469e-17	Up	B2 vs. B3
LTCONS_00036066	-1.19124	2.87035e-16	Down	B2 vs. B3
LTCONS_00030633	1.0508	4.64496e-16	Up	B2 vs. B3
LTCONS_00024566	6.98409	4.95979e-16	Up	B2 vs. B3
LTCONS_00051658	1.06499	9.46541e-16	Up	B2 vs. B3
LTCONS_00012364	-1.01817	1.40029e-15	Down	B2 vs. B3
LTCONS_00035821	-1.25036	2.78967e-15	Down	B2 vs. B3
LTCONS_00092005	2.86736	6.75079e-15	Up	B2 vs. B3
LTCONS_00012581	3.16212	6.89751e-15	Up	B2 vs. B3
LTCONS_00052574	-1.14721	7.5627e-15	Down	B2 vs. B3
LTCONS_00091968	6.80001	1.99997e-14	Up	B2 vs. B3
LTCONS_00076775	2.57631	2.95061e-14	Up	B2 vs. B3
LTCONS_00017189	6.7603	4.22913e-14	Up	B2 vs. B3
LTCONS_00009921	3.09286	5.27755e-14	Up	B2 vs. B3
LTCONS_00024254	6.7399	6.17122e-14	Up	B2 vs. B3
LTCONS_00050638	-1.04777	8.54146e-14	Down	B2 vs. B3
LTCONS_00031527	1.917	1.19651e-13	Up	B2 vs. B3
LTCONS_00034184	-6.71907	2.54171e-13	Down	B2 vs. B3
LTCONS_00094533	-2.80376	3.70361e-13	Down	B2 vs. B3
LTCONS_00024273	-6.6947	3.88922e-13	Down	B2 vs. B3
LTCONS_00041621	1.41712	5.285e-13	Up	B2 vs. B3
LTCONS_00091846	-1.23623	9.00972e-13	Down	B2 vs. B3
LTCONS_00059527	-1.09308	1.96705e-12	Down	B2 vs. B3
LTCONS_00069722	-2.37967	2.17446e-12	Down	B2 vs. B3
LTCONS_00022496	1.02516	3.88064e-12	Up	B2 vs. B3
LTCONS_00037788	-1.75117	4.02144e-12	Down	B2 vs. B3
LTCONS_00092016	6.48294	5.0225e-12	Up	B2 vs. B3
LTCONS_00033367	-1.3959	7.59272e-12	Down	B2 vs. B3
LTCONS_00022706	1.24152	9.4638e-12	Up	B2 vs. B3
LTCONS_00023524	-1.32591	1.19753e-11	Down	B2 vs. B3
LTCONS_00093113	-1.66986	1.42289e-11	Down	B2 vs. B3
LTCONS_00067826	-1.73135	1.63267e-11	Down	B2 vs. B3
LTCONS_00013173	2.55113	1.63429e-11	Up	B2 vs. B3
LTCONS_00010373	6.39748	1.88691e-11	Up	B2 vs. B3
LTCONS_00059154	-1.05767	2.65297e-11	Down	B2 vs. B3
LTCONS_00042547	-1.04771	3.65068e-11	Down	B2 vs. B3
LTCONS_00070807	-1.1753	3.86776e-11	Down	B2 vs. B3
LTCONS_00024268	1.93515	5.68385e-11	Up	B2 vs. B3
LTCONS_00067825	-2.41686	6.45972e-11	Down	B2 vs. B3
LTCONS_00059595	2.82504	6.59059e-11	Up	B2 vs. B3
LTCONS_00002389	-1.25039	6.63689e-11	Down	B2 vs. B3
LTCONS_00003922	-1.68986	8.81318e-11	Down	B2 vs. B3
LTCONS_00024244	6.28398	9.88869e-11	Up	B2 vs. B3
LTCONS_00018125	-1.27031	1.40162e-10	Down	B2 vs. B3
LTCONS_00016376	-1.6339	2.0502e-10	Down	B2 vs. B3
LTCONS_00094195	-2.26777	2.10811e-10	Down	B2 vs. B3
LTCONS_00077250	1.37647	2.69943e-10	Up	B2 vs. B3
LTCONS_00099230	-1.6387	3.33141e-10	Down	B2 vs. B3
LTCONS_00037362	-1.05373	4.52942e-10	Down	B2 vs. B3
LTCONS_00070935	-1.65133	5.30374e-10	Down	B2 vs. B3
LTCONS_00077129	-1.17978	5.79049e-10	Down	B2 vs. B3
LTCONS_00052564	3.45535	1.04376e-09	Up	B2 vs. B3
LTCONS_00012991	-1.54969	1.12502e-09	Down	B2 vs. B3
LTCONS_00008945	-1.97911	1.15206e-09	Down	B2 vs. B3
LTCONS_00039191	2.03913	1.26834e-09	Up	B2 vs. B3
LTCONS_00016858	-1.32985	1.65173e-09	Down	B2 vs. B3
LTCONS_00010370	6.06604	1.78957e-09	Up	B2 vs. B3
LTCONS_00042571	-1.0021	2.13621e-09	Down	B2 vs. B3
LTCONS_00059594	6.02223	3.06534e-09	Up	B2 vs. B3
LTCONS_00012578	-1.73882	3.08681e-09	Down	B2 vs. B3
LTCONS_00000770	-2.0748	3.67617e-09	Down	B2 vs. B3
LTCONS_00035871	-1.05699	3.79301e-09	Down	B2 vs. B3
LTCONS_00069974	6.00198	3.91581e-09	Up	B2 vs. B3
LTCONS_00009981	1.56338	3.9289e-09	Up	B2 vs. B3
LTCONS_00098798	-1.22686	4.41341e-09	Down	B2 vs. B3
LTCONS_00007235	-1.45429	4.48181e-09	Down	B2 vs. B3
LTCONS_00040794	-1.99891	6.6622e-09	Down	B2 vs. B3
LTCONS_00029674	-1.80933	9.23599e-09	Down	B2 vs. B3
LTCONS_00031526	-5.96351	1.155e-08	Down	B2 vs. B3
LTCONS_00006744	5.88784	1.46634e-08	Up	B2 vs. B3
LTCONS_00012365	1.2779	1.60495e-08	Up	B2 vs. B3
LTCONS_00011699	-5.91767	1.92363e-08	Down	B2 vs. B3
LTCONS_00016089	-1.04248	2.09228e-08	Down	B2 vs. B3
LTCONS_00013185	-1.09073	2.56769e-08	Down	B2 vs. B3
LTCONS_00002722	1.18889	2.74915e-08	Up	B2 vs. B3
LTCONS_00010372	1.15001	4.48355e-08	Up	B2 vs. B3
LTCONS_00016378	-6.02476	4.52432e-08	Down	B2 vs. B3
LTCONS_00085136	5.769	5.28892e-08	Up	B2 vs. B3
LTCONS_00059529	1.02628	5.7781e-08	Up	B2 vs. B3
LTCONS_00039195	-1.08141	6.67131e-08	Down	B2 vs. B3
LTCONS_00033406	1.68027	9.32349e-08	Up	B2 vs. B3
LTCONS_00041260	1.41222	1.02273e-07	Up	B2 vs. B3
LTCONS_00009922	3.13565	1.1053e-07	Up	B2 vs. B3
LTCONS_00092007	-1.09345	1.13815e-07	Down	B2 vs. B3
LTCONS_00006713	1.10538	2.21759e-07	Up	B2 vs. B3
LTCONS_00024266	-5.64529	3.04748e-07	Down	B2 vs. B3
LTCONS_00092309	1.0315	4.21002e-07	Up	B2 vs. B3
LTCONS_00085711	1.27521	5.5536e-07	Up	B2 vs. B3
LTCONS_00071192	-2.22366	6.10154e-07	Down	B2 vs. B3
LTCONS_00090983	-3.49045	8.03444e-07	Down	B2 vs. B3
LTCONS_00003445	1.80425	1.22049e-06	Up	B2 vs. B3
LTCONS_00007873	-5.48134	1.314e-06	Down	B2 vs. B3
LTCONS_00013025	-1.50825	1.4789e-06	Down	B2 vs. B3
LTCONS_00004681	1.74697	1.51951e-06	Up	B2 vs. B3
LTCONS_00002786	-5.45496	1.63977e-06	Down	B2 vs. B3
LTCONS_00013059	-2.96063	1.78485e-06	Down	B2 vs. B3
LTCONS_00005964	-3.22366	2.40952e-06	Down	B2 vs. B3
LTCONS_00058863	1.02601	2.5961e-06	Up	B2 vs. B3
LTCONS_00032859	1.7343	2.96017e-06	Up	B2 vs. B3
LTCONS_00042475	-1.3321	3.64448e-06	Down	B2 vs. B3
LTCONS_00000070	3.48507	3.76535e-06	Up	B2 vs. B3
LTCONS_00100432	-1.05373	3.92757e-06	Down	B2 vs. B3
LTCONS_00011659	-2.12828	4.19199e-06	Down	B2 vs. B3
LTCONS_00033371	-5.33766	4.21647e-06	Down	B2 vs. B3
LTCONS_00097260	5.27826	4.48187e-06	Up	B2 vs. B3
LTCONS_00025032	1.59006	5.5624e-06	Up	B2 vs. B3
LTCONS_00100411	-1.06249	7.45894e-06	Down	B2 vs. B3
LTCONS_00009040	1.42192	8.13199e-06	Up	B2 vs. B3
LTCONS_00032974	-2.2853	9.27755e-06	Down	B2 vs. B3
LTCONS_00060619	1.3171	1.11188e-05	Up	B2 vs. B3
LTCONS_00032862	-5.19533	1.21318e-05	Down	B2 vs. B3
LTCONS_00018654	1.98189	1.312e-05	Up	B2 vs. B3
LTCONS_00052027	2.14266	1.61192e-05	Up	B2 vs. B3
LTCONS_00042536	-1.00882	1.84088e-05	Down	B2 vs. B3
LTCONS_00002159	-1.28139	1.87671e-05	Down	B2 vs. B3
LTCONS_00059530	1.23664	1.95029e-05	Up	B2 vs. B3
LTCONS_00041118	1.69404	2.5394e-05	Up	B2 vs. B3
LTCONS_00032556	1.12643	2.70171e-05	Up	B2 vs. B3
LTCONS_00004859	-1.36407	2.81424e-05	Down	B2 vs. B3
LTCONS_00037870	-2.69759	2.98593e-05	Down	B2 vs. B3
LTCONS_00003036	1.07173	3.36243e-05	Up	B2 vs. B3
LTCONS_00091730	1.40354	3.46389e-05	Up	B2 vs. B3
LTCONS_00041623	-1.61648	3.48692e-05	Down	B2 vs. B3
LTCONS_00011697	4.98365	3.63272e-05	Up	B2 vs. B3
LTCONS_00051118	-2.17901	3.93108e-05	Down	B2 vs. B3
LTCONS_00012937	2.13891	5.04478e-05	Up	B2 vs. B3
LTCONS_00050693	1.32959	7.0963e-05	Up	B2 vs. B3
LTCONS_00003581	2.00198	7.35344e-05	Up	B2 vs. B3
LTCONS_00058627	-4.91569	7.56022e-05	Down	B2 vs. B3
LTCONS_00012983	1.90562	8.23535e-05	Up	B2 vs. B3
LTCONS_00059592	2.56246	8.30093e-05	Up	B2 vs. B3
LTCONS_00070936	-1.15253	9.57454e-05	Down	B2 vs. B3
LTCONS_00050436	4.81811	0.000100653	Up	B2 vs. B3
LTCONS_00024177	-1.11428	0.000101243	Down	B2 vs. B3
LTCONS_00093223	1.84646	0.000103542	Up	B2 vs. B3
LTCONS_00099834	1.34678	0.000124492	Up	B2 vs. B3
LTCONS_00059540	-1.20058	0.000140884	Down	B2 vs. B3
LTCONS_00037484	1.2565	0.000146291	Up	B2 vs. B3
LTCONS_00013119	1.64671	0.00016694	Up	B2 vs. B3
LTCONS_00091850	1.34521	0.00016766	Up	B2 vs. B3
LTCONS_00088188	3.11619	0.00017533	Up	B2 vs. B3
LTCONS_00052848	2.81165	0.00019995	Up	B2 vs. B3
LTCONS_00018514	1.55373	0.000200135	Up	B2 vs. B3
LTCONS_00090937	-3.40665	0.000220729	Down	B2 vs. B3
LTCONS_00000068	-4.70909	0.000241328	Down	B2 vs. B3
LTCONS_00097420	1.09938	0.000262432	Up	B2 vs. B3
LTCONS_00039364	4.60047	0.00033041	Up	B2 vs. B3
LTCONS_00011472	2.71119	0.00033889	Up	B2 vs. B3
LTCONS_00013064	-2.6387	0.000419361	Down	B2 vs. B3
LTCONS_00037251	2.58066	0.000439353	Up	B2 vs. B3
LTCONS_00013164	-2.05373	0.000448528	Down	B2 vs. B3
LTCONS_00016894	-1.55623	0.000551927	Down	B2 vs. B3
LTCONS_00092209	-1.31007	0.000637243	Down	B2 vs. B3
LTCONS_00012933	-2.55623	0.00072901	Down	B2 vs. B3
LTCONS_00068350	1.48482	0.000762765	Up	B2 vs. B3
LTCONS_00002161	1.16185	0.000771398	Up	B2 vs. B3
LTCONS_00075473	1.03678	0.000776706	Up	B2 vs. B3
LTCONS_00041885	2.26819	0.000789771	Up	B2 vs. B3
LTCONS_00042556	-1.18232	0.000881537	Down	B2 vs. B3
LTCONS_00092008	-4.43778	0.000895659	Down	B2 vs. B3
LTCONS_00003446	1.0458	0.000914351	Up	B2 vs. B3
LTCONS_00090592	-1.28145	0.000930508	Down	B2 vs. B3
LTCONS_00077063	1.38603	0.000938309	Up	B2 vs. B3
LTCONS_00012363	1.1355	0.000973729	Up	B2 vs. B3
LTCONS_00094173	-1.18179	0.000979216	Down	B2 vs. B3
LTCONS_00032565	-1.23973	0	Down	B1 vs. B3
LTCONS_00034094	-2.46702	0	Down	B1 vs. B3
LTCONS_00023668	-2.92153	0	Down	B1 vs. B3
LTCONS_00034016	-2.16246	0	Down	B1 vs. B3
LTCONS_00039474	-2.71796	0	Down	B1 vs. B3
LTCONS_00038043	-1.28434	0	Down	B1 vs. B3
LTCONS_00002390	-2.16264	0	Down	B1 vs. B3
LTCONS_00013012	-2.37681	0	Down	B1 vs. B3
LTCONS_00036063	-3.17243	0	Down	B1 vs. B3
LTCONS_00010543	-2.10913	0	Down	B1 vs. B3
LTCONS_00023667	-1.80923	0	Down	B1 vs. B3
LTCONS_00042190	-1.60832	0	Down	B1 vs. B3
LTCONS_00097846	-1.49683	0	Down	B1 vs. B3
LTCONS_00033365	-3.15935	0	Down	B1 vs. B3
LTCONS_00033360	-2.98853	0	Down	B1 vs. B3
LTCONS_00050578	-1.22713	0	Down	B1 vs. B3
LTCONS_00038757	-1.49234	0	Down	B1 vs. B3
LTCONS_00013034	-2.48866	0	Down	B1 vs. B3
LTCONS_00059142	-1.36524	0	Down	B1 vs. B3
LTCONS_00013026	-1.38645	0	Down	B1 vs. B3
LTCONS_00078712	-1.20352	0	Down	B1 vs. B3
LTCONS_00042584	-2.36473	0	Down	B1 vs. B3
LTCONS_00052585	-1.99291	0	Down	B1 vs. B3
LTCONS_00076967	2.34513	0	Up	B1 vs. B3
LTCONS_00040450	-1.6094	0	Down	B1 vs. B3
LTCONS_00023272	-1.38795	0	Down	B1 vs. B3
LTCONS_00050575	-1.59823	0	Down	B1 vs. B3
LTCONS_00052577	-2.04244	0	Down	B1 vs. B3
LTCONS_00009340	-3.89306	0	Down	B1 vs. B3
LTCONS_00034023	-2.1088	0	Down	B1 vs. B3
LTCONS_00097909	-1.25285	0	Down	B1 vs. B3
LTCONS_00040451	-1.65941	0	Down	B1 vs. B3
LTCONS_00091847	-1.42037	0	Down	B1 vs. B3
LTCONS_00003059	-1.42903	0	Down	B1 vs. B3
LTCONS_00029399	-1.531	0	Down	B1 vs. B3
LTCONS_00077165	-1.5443	1.14462e-299	Down	B1 vs. B3
LTCONS_00002487	-1.78525	1.57903e-288	Down	B1 vs. B3
LTCONS_00079180	-1.67551	2.54742e-264	Down	B1 vs. B3
LTCONS_00010011	-1.42191	1.50518e-263	Down	B1 vs. B3
LTCONS_00041226	-1.14426	9.01054e-257	Down	B1 vs. B3
LTCONS_00034018	-2.10829	6.6332e-253	Down	B1 vs. B3
LTCONS_00068255	-1.44939	1.24499e-251	Down	B1 vs. B3
LTCONS_00003049	-2.25339	4.09304e-239	Down	B1 vs. B3
LTCONS_00023614	-1.9678	2.74555e-238	Down	B1 vs. B3
LTCONS_00077248	-1.21512	3.72993e-230	Down	B1 vs. B3
LTCONS_00051310	-2.25958	1.36629e-229	Down	B1 vs. B3
LTCONS_00075452	-1.33426	6.03104e-225	Down	B1 vs. B3
LTCONS_00008334	-1.04338	5.85844e-220	Down	B1 vs. B3
LTCONS_00024271	-2.09276	1.66139e-209	Down	B1 vs. B3
LTCONS_00009987	-1.36188	3.24851e-204	Down	B1 vs. B3
LTCONS_00002869	-1.08325	4.82889e-204	Down	B1 vs. B3
LTCONS_00042609	-1.44095	1.87798e-201	Down	B1 vs. B3
LTCONS_00091585	-1.35705	9.6346e-201	Down	B1 vs. B3
LTCONS_00040880	-1.28976	5.75146e-193	Down	B1 vs. B3
LTCONS_00000245	-2.01214	3.05019e-192	Down	B1 vs. B3
LTCONS_00030723	-1.50093	9.88302e-192	Down	B1 vs. B3
LTCONS_00000248	-1.75976	3.1933e-190	Down	B1 vs. B3
LTCONS_00040471	-1.55019	2.20908e-188	Down	B1 vs. B3
LTCONS_00039472	-1.74157	4.78784e-188	Down	B1 vs. B3
LTCONS_00077244	-1.55349	2.89832e-186	Down	B1 vs. B3
LTCONS_00040459	-1.23072	2.95733e-183	Down	B1 vs. B3
LTCONS_00000241	-1.45809	1.52748e-181	Down	B1 vs. B3
LTCONS_00077124	-1.35361	8.89511e-181	Down	B1 vs. B3
LTCONS_00016532	-1.58716	2.5139e-177	Down	B1 vs. B3
LTCONS_00002374	-1.51908	4.63666e-175	Down	B1 vs. B3
LTCONS_00009033	-1.73959	8.8524e-175	Down	B1 vs. B3
LTCONS_00023752	-1.37145	8.51263e-170	Down	B1 vs. B3
LTCONS_00092308	-1.27172	8.66278e-168	Down	B1 vs. B3
LTCONS_00007690	-1.73157	3.19624e-164	Down	B1 vs. B3
LTCONS_00060187	-1.47	1.62833e-161	Down	B1 vs. B3
LTCONS_00079224	-1.54773	4.49258e-161	Down	B1 vs. B3
LTCONS_00059591	-1.95959	1.90501e-160	Down	B1 vs. B3
LTCONS_00092374	-1.43123	8.39872e-157	Down	B1 vs. B3
LTCONS_00009985	-2.35846	2.54752e-156	Down	B1 vs. B3
LTCONS_00029394	-1.56943	3.08928e-156	Down	B1 vs. B3
LTCONS_00030183	-1.43944	5.60476e-155	Down	B1 vs. B3
LTCONS_00036066	-2.8964	9.01395e-155	Down	B1 vs. B3
LTCONS_00067490	-1.17759	3.48231e-154	Down	B1 vs. B3
LTCONS_00039120	-1.28408	6.82276e-152	Down	B1 vs. B3
LTCONS_00034145	-1.69191	1.31892e-148	Down	B1 vs. B3
LTCONS_00052928	-1.48553	2.32125e-146	Down	B1 vs. B3
LTCONS_00030852	-1.07724	4.38303e-145	Down	B1 vs. B3
LTCONS_00033368	-1.73461	1.50464e-140	Down	B1 vs. B3
LTCONS_00077721	-1.43922	3.41267e-139	Down	B1 vs. B3
LTCONS_00077724	-1.53673	1.53326e-138	Down	B1 vs. B3
LTCONS_00052930	-1.51531	3.85829e-136	Down	B1 vs. B3
LTCONS_00058535	-2.19111	4.64677e-136	Down	B1 vs. B3
LTCONS_00001151	-1.47851	3.04282e-135	Down	B1 vs. B3
LTCONS_00098343	-1.16752	9.33546e-130	Down	B1 vs. B3
LTCONS_00041935	-1.0901	2.92473e-129	Down	B1 vs. B3
LTCONS_00013063	-1.24053	2.34256e-127	Down	B1 vs. B3
LTCONS_00092018	-1.61756	3.41203e-127	Down	B1 vs. B3
LTCONS_00035805	-1.94582	7.35148e-127	Down	B1 vs. B3
LTCONS_00009984	-2.35365	1.89893e-126	Down	B1 vs. B3
LTCONS_00040879	-1.02999	2.48799e-126	Down	B1 vs. B3
LTCONS_00059147	-1.62637	4.48353e-126	Down	B1 vs. B3
LTCONS_00077586	-2.26479	1.79882e-125	Down	B1 vs. B3
LTCONS_00016359	-1.15264	1.17082e-118	Down	B1 vs. B3
LTCONS_00002186	-1.26898	8.37662e-115	Down	B1 vs. B3
LTCONS_00085138	-1.02288	2.02147e-112	Down	B1 vs. B3
LTCONS_00042441	-1.67181	3.30213e-112	Down	B1 vs. B3
LTCONS_00034089	-1.36908	8.47002e-112	Down	B1 vs. B3
LTCONS_00012991	-3.85756	3.33297e-111	Down	B1 vs. B3
LTCONS_00040093	-1.03519	1.14006e-109	Down	B1 vs. B3
LTCONS_00052570	-2.16476	4.19486e-109	Down	B1 vs. B3
LTCONS_00012993	-3.28843	6.46223e-109	Down	B1 vs. B3
LTCONS_00058786	-1.00086	1.84701e-104	Down	B1 vs. B3
LTCONS_00024255	-3.04954	3.58334e-104	Down	B1 vs. B3
LTCONS_00039106	-1.13331	3.13012e-103	Down	B1 vs. B3
LTCONS_00033364	-1.17273	3.51304e-102	Down	B1 vs. B3
LTCONS_00034022	-1.32815	3.41334e-101	Down	B1 vs. B3
LTCONS_00075408	-1.52427	4.71543e-101	Down	B1 vs. B3
LTCONS_00051618	-1.48589	1.32878e-100	Down	B1 vs. B3
LTCONS_00031313	-2.21096	1.21086e-97	Down	B1 vs. B3
LTCONS_00097840	-1.09059	2.62302e-95	Down	B1 vs. B3
LTCONS_00077164	-1.46389	2.7524e-94	Down	B1 vs. B3
LTCONS_00013028	-1.45903	9.49279e-94	Down	B1 vs. B3
LTCONS_00084567	-1.00283	1.53717e-92	Down	B1 vs. B3
LTCONS_00035558	1.89855	2.18282e-91	Up	B1 vs. B3
LTCONS_00094198	-1.36481	3.42267e-91	Down	B1 vs. B3
LTCONS_00052578	-1.56998	1.48849e-89	Down	B1 vs. B3
LTCONS_00007187	-10.1793	3.53509e-89	Down	B1 vs. B3
LTCONS_00023083	-1.44419	6.72127e-89	Down	B1 vs. B3
LTCONS_00004741	-3.70524	1.46005e-88	Down	B1 vs. B3
LTCONS_00016523	-1.54181	1.63508e-88	Down	B1 vs. B3
LTCONS_00023661	-2.00203	1.26945e-87	Down	B1 vs. B3
LTCONS_00068256	-1.09217	2.53189e-87	Down	B1 vs. B3
LTCONS_00039536	-1.02868	1.06631e-86	Down	B1 vs. B3
LTCONS_00059362	-1.41631	3.09349e-86	Down	B1 vs. B3
LTCONS_00051116	-3.43925	1.3284e-85	Down	B1 vs. B3
LTCONS_00007689	-1.31042	9.69904e-85	Down	B1 vs. B3
LTCONS_00050438	-2.6682	1.577e-84	Down	B1 vs. B3
LTCONS_00042541	-1.36673	5.70307e-84	Down	B1 vs. B3
LTCONS_00041909	-1.06592	2.25088e-82	Down	B1 vs. B3
LTCONS_00077241	-1.01939	8.70437e-81	Down	B1 vs. B3
LTCONS_00091559	-1.87377	1.4572e-80	Down	B1 vs. B3
LTCONS_00017325	-1.03869	5.45641e-80	Down	B1 vs. B3
LTCONS_00091600	-1.94947	7.6251e-79	Down	B1 vs. B3
LTCONS_00100397	-1.60226	1.43624e-78	Down	B1 vs. B3
LTCONS_00002331	1.55811	3.53408e-78	Up	B1 vs. B3
LTCONS_00001831	-1.33941	5.78049e-78	Down	B1 vs. B3
LTCONS_00042466	-1.33575	1.31116e-77	Down	B1 vs. B3
LTCONS_00060409	-1.79122	1.4213e-77	Down	B1 vs. B3
LTCONS_00024251	-1.74189	4.84441e-77	Down	B1 vs. B3
LTCONS_00041207	-1.48916	1.32548e-75	Down	B1 vs. B3
LTCONS_00035461	1.79782	9.16761e-74	Up	B1 vs. B3
LTCONS_00012575	-3.6427	5.19045e-73	Down	B1 vs. B3
LTCONS_00068483	-1.21033	8.71106e-73	Down	B1 vs. B3
[truncated: 1,104 more rows]
