# Supplementary material for: Identification of lncRNAs involved in rice ovule development and female gametophyte abortion by genome-wide screening and functional analysis
Source: BMC Genomics. 2019 Jan 28;20:90. doi: 10.1186/s12864-019-5442-6 (PMC6348626; doi:10.1186/s12864-019-5442-6)
Supplement: Supplementary file 5 — Table S5. The coherent target genes of significantly differentially expressed lncRNAs in all comparisons (GO annotation of these genes were listed). (XLSX 180 kb) [file 12864_2019_5442_MOESM5_ESM.xlsx]

## Sheet: Sheet2
	Table S5 The coherent target genes of differentially expressed lncRNAs in all comparisons (GO annotation of these genes were listed). The comparisons in which the expression levels of genes were significantly different were labeled with "*" between fsv1 and Gui 99 and between rice female sterile line and its maintainer line.
	lncRNA	Expression level of lncRNA	Coherent target gene	Expression level of coherent target gene	Comparison	GO classification
	LTCONS_00034016	Down	LOC_Os10g11100.1	Down	A1 vs. A2	GO:0009536
	LTCONS_00034016	Down	LOC_Os11g22150.3*	Down	A1 vs. A2
	LTCONS_00010543	Down	LOC_Os01g50830.2	Down	A1 vs. A2	GO:0016021	GO:0009536
	LTCONS_00010543	Down	LOC_Os01g50849.2	Down	A1 vs. A2	GO:0016021
	LTCONS_00033365	Down	LOC_Os02g15230.1	Up	A1 vs. A2	GO:0000272	GO:0008270	GO:0016161	GO:0009536
	LTCONS_00033365	Down	LOC_Os02g15310.1	Up	A1 vs. A2
	LTCONS_00033365	Down	LOC_Os02g15310.2	Down	A1 vs. A2	GO:0000166	GO:0003676
	LTCONS_00033365	Down	LOC_Os02g15270.1	Up	A1 vs. A2
	LTCONS_00033364	Down	LOC_Os02g15230.1	Up	A1 vs. A2	GO:0000272	GO:0008270	GO:0016161	GO:0009536
	LTCONS_00033364	Down	LOC_Os02g15270.1	Up	A1 vs. A2
	LTCONS_00052577	Down	LOC_Os03g51910.1	Down	A1 vs. A2	GO:0003677	GO:0005634	GO:0046983
	LTCONS_00052577	Down	LOC_Os03g51890.1	Down	A1 vs. A2	GO:0003677	GO:0005634	GO:0046983
	LTCONS_00052577	Down	LOC_Os03g51880.1	Down	A1 vs. A2	GO:0016021
	LTCONS_00007690	Down	LOC_Os01g12080.3	Down	A1 vs. A2	GO:0016021	GO:0009536
	LTCONS_00007690	Down	LOC_Os01g12070.1	Down	A1 vs. A2
	LTCONS_00012991	Down	LOC_Os01g17320.1	Up	A1 vs. A2	GO:0003723
	LTCONS_00012993	Down	LOC_Os01g17320.1	Up	A1 vs. A2	GO:0003723
	LTCONS_00009984	Down	LOC_Os01g44310.2	Down	A1 vs. A2	GO:0003677	GO:0005783	GO:0008061	GO:0006032	GO:0016021	GO:0005576	GO:0004568	GO:0005975
	LTCONS_00041885	Up	LOC_Os02g53620.1*	Up	A1 vs. A2	GO:0000149	GO:0000145	GO:0051601	GO:0006887
	LTCONS_00041885	Up	LOC_Os02g53600.1*	Up	A1 vs. A2
	LTCONS_00041885	Up	LOC_Os02g53590.1*	Up	A1 vs. A2
	LTCONS_00040852	Down	LOC_Os02g43840.1	Up	A1 vs. A2	GO:0006820	GO:0005774	GO:0055085	GO:0016021	GO:0022857
	LTCONS_00040852	Down	LOC_Os02g43850.3*	Down	A1 vs. A2
	LTCONS_00040852	Down	LOC_Os02g43860.1	Up	A1 vs. A2
	LTCONS_00040852	Down	LOC_Os02g43830.1	Up	A1 vs. A2	GO:0015807	GO:0005774	GO:1902475	GO:0005887	GO:0015179	GO:0015297
	LTCONS_00037242	Down	LOC_Os02g01740.1	Up	A1 vs. A2
	LTCONS_00037242	Down	LOC_Os02g01790.1	Down	A1 vs. A2	GO:0005524	GO:0030529	GO:0004386	GO:0019013	GO:0003676
	LTCONS_00034145	Down	LOC_Os02g26550.1*	Down	A1 vs. A2	GO:0009536
	LTCONS_00022582	Down	LOC_Os11g06130.2	Down	A1 vs. A2	GO:0010229	GO:0048510	GO:0008429
	LTCONS_00042441	Down	LOC_Os02g58600.1	Down	A1 vs. A2	GO:0008270
	LTCONS_00042441	Down	LOC_Os02g58670.1	Down	A1 vs. A2
	LTCONS_00042441	Down	LOC_Os02g58670.2*	Down	A1 vs. A2	GO:0005634	GO:0006355	GO:0043565	GO:0003700
	LTCONS_00001817	Down	LOC_Os01g21820.1	Down	A1 vs. A2	GO:0006605	GO:0016020	GO:0005524	GO:0005622	GO:0017038
	LTCONS_00024251	Down	LOC_Os11g32369.1	Down	A1 vs. A2
	LTCONS_00024251	Down	LOC_Os11g32360.2	Down	A1 vs. A2	GO:0008152	GO:0016798
	LTCONS_00052578	Down	LOC_Os03g51910.1	Down	A1 vs. A2	GO:0003677	GO:0005634	GO:0046983
	LTCONS_00052578	Down	LOC_Os03g51890.1	Down	A1 vs. A2	GO:0003677	GO:0005634	GO:0046983
	LTCONS_00052578	Down	LOC_Os03g51880.1	Down	A1 vs. A2	GO:0016021
	LTCONS_00068526	Down	LOC_Os05g18160.1*	Down	A1 vs. A2	GO:0015074	GO:0003677	GO:0003723	GO:0004190	GO:0003964	GO:0006508	GO:0008270	GO:0006310	GO:0006278
	LTCONS_00010374	Down	LOC_Os01g49010.2	Up	A1 vs. A2
	LTCONS_00010374	Down	LOC_Os01g49026.2	Down	A1 vs. A2	GO:0009744	GO:0003688	GO:0005524	GO:0005664	GO:0006270	GO:0009536
	LTCONS_00051589	Down	LOC_Os03g40070.1*	Up	A1 vs. A2	GO:0003964	GO:0003723	GO:0000398	GO:0006278	GO:0071013
	LTCONS_00041207	Down	LOC_Os02g46720.2	Down	A1 vs. A2	GO:0046872
	LTCONS_00041207	Down	LOC_Os02g46720.3	Down	A1 vs. A2	GO:0016567	GO:0008270	GO:0004842
	LTCONS_00041207	Down	LOC_Os02g46720.1	Down	A1 vs. A2	GO:0016567	GO:0005488	GO:0005737
	LTCONS_00041207	Down	LOC_Os02g46750.5	Down	A1 vs. A2
	LTCONS_00008942	Down	LOC_Os01g29507.1	Down	A1 vs. A2	GO:0009536
	LTCONS_00035461	Up	LOC_Os02g42270.1*	Down	A1 vs. A2
	LTCONS_00035461	Up	LOC_Os02g42220.1	Down	A1 vs. A2
	LTCONS_00035461	Up	LOC_Os02g42250.1*	Up	A1 vs. A2	GO:0055085	GO:0016021
	LTCONS_00035461	Up	LOC_Os02g42230.1	Up	A1 vs. A2
	LTCONS_00018512	Down	LOC_Os10g39950.1	Down	A1 vs. A2	GO:0016021
	LTCONS_00023661	Down	LOC_Os11g22350.1	Up	A1 vs. A2	GO:0015074	GO:0006508	GO:0008270	GO:0004190	GO:0003676
	LTCONS_00002299	Down	LOC_Os01g28690.1	Up	A1 vs. A2	GO:0080008	GO:0000166	GO:0005737
	LTCONS_00009985	Down	LOC_Os01g44310.1	Down	A1 vs. A2
	LTCONS_00033317	Down	LOC_Os02g14840.1*	Up	A1 vs. A2
	LTCONS_00067489	Down	LOC_Os05g03390.3	Down	A1 vs. A2	GO:0003677	GO:0005634	GO:0006355	GO:0009536
	LTCONS_00024270	Down	LOC_Os11g32369.1	Down	A1 vs. A2
	LTCONS_00024270	Down	LOC_Os11g32360.2	Down	A1 vs. A2	GO:0008152	GO:0016798
	LTCONS_00003613	Down	LOC_Os01g44210.1	Up	A1 vs. A2	GO:0004721	GO:0006470
	LTCONS_00052574	Down	LOC_Os03g51910.1	Down	A1 vs. A2	GO:0003677	GO:0005634	GO:0046983
	LTCONS_00052574	Down	LOC_Os03g51890.1	Down	A1 vs. A2	GO:0003677	GO:0005634	GO:0046983
	LTCONS_00052574	Down	LOC_Os03g51880.1	Down	A1 vs. A2	GO:0016021
	LTCONS_00012365	Up	LOC_Os01g68230.2	Down	A1 vs. A2	GO:0009055	GO:0020037	GO:0046872	GO:0006123	GO:0005758	GO:0006122	GO:0005746
	LTCONS_00061885	Down	LOC_Os04g49230.1	Down	A1 vs. A2	GO:0004028	GO:0006081	GO:0055114	GO:0004030	GO:0004029
	LTCONS_00077250	Up	LOC_Os06g25500.1	Down	A1 vs. A2	GO:0016021
	LTCONS_00077060	Up	LOC_Os06g22829.3	Down	A1 vs. A2	GO:0015074	GO:0003677	GO:0005524	GO:0008270	GO:0016021	GO:0005739	GO:0046983	GO:0016887
	LTCONS_00000883	Up	LOC_Os01g10380.1*	Down	A1 vs. A2	GO:0010268	GO:0016709	GO:0020037	GO:0016132	GO:0005506	GO:0022900	GO:0007275	GO:0016021	GO:0016125
	LTCONS_00002493	Down	LOC_Os01g29804.1*	Down	A1 vs. A2	GO:0005739
	LTCONS_00002493	Down	LOC_Os01g29830.2	Down	A1 vs. A2	GO:0009536
	LTCONS_00051569	Down	LOC_Os03g39890.1	Down	A1 vs. A2
	LTCONS_00051569	Down	LOC_Os02g24000.1	Down	A1 vs. A2	GO:0000398	GO:0071013
	LTCONS_00051569	Down	LOC_Os04g44370.1*	Down	A1 vs. A2	GO:0000398	GO:0071013
	LTCONS_00016089	Down	LOC_Os10g02630.1	Up	A1 vs. A2	GO:0000166	GO:0005739
	LTCONS_00035821	Down	LOC_Os02g46610.1	Up	A1 vs. A2	GO:0009826	GO:0010074	GO:0006355	GO:0004722	GO:0009933	GO:0005543	GO:0046872	GO:0006470	GO:0005886
	LTCONS_00037788	Down	LOC_Os02g06930.3	Up	A1 vs. A2
	LTCONS_00037788	Down	LOC_Os02g06910.1	Up	A1 vs. A2	GO:0004674	GO:0005524	GO:0006468	GO:0005739	GO:0005886
	LTCONS_00037788	Down	LOC_Os02g06920.2	Down	A1 vs. A2	GO:0003677	GO:0005634	GO:0006355	GO:0009734
	LTCONS_00052595	Down	LOC_Os03g51910.1	Down	A1 vs. A2	GO:0003677	GO:0005634	GO:0046983
	LTCONS_00052595	Down	LOC_Os03g51890.1	Down	A1 vs. A2	GO:0003677	GO:0005634	GO:0046983
	LTCONS_00016858	Down	ChrSy.fgenesh.mRNA.4	Down	A1 vs. A2	GO:0006368	GO:0070449	GO:0003676
	LTCONS_00092307	Down	LOC_Os01g35789.1	Down	A1 vs. A2	GO:0015074	GO:0003723	GO:0003677	GO:0004190	GO:0003964	GO:0006508	GO:0008270	GO:0006310	GO:0006278
	LTCONS_00039367	Down	LOC_Os02g26310.1	-	A1 vs. A2	GO:0005886
	LTCONS_00007090	Up	LOC_Os01g06454.1	Up	A1 vs. A2	GO:0005654	GO:0005643	GO:0006607	GO:0008565	GO:0005829	GO:0008139
	LTCONS_00003922	Down	LOC_Os01g47710.1*	Down	A1 vs. A2	GO:0005840	GO:0006412	GO:0003735	GO:0009536
	LTCONS_00003922	Down	LOC_Os01g47700.1	Down	A1 vs. A2	GO:0003677	GO:0005634	GO:0006355	GO:0007275
	LTCONS_00003922	Down	LOC_Os01g47680.1	Up	A1 vs. A2
	LTCONS_00070935	Down	LOC_Os05g49380.2	Down	A1 vs. A2	GO:0003677
	LTCONS_00070935	Down	LOC_Os05g49380.1	Down	A1 vs. A2	GO:0004252	GO:0006508	GO:0009536
	LTCONS_00070935	Down	LOC_Os05g49390.1	Down	A1 vs. A2	GO:0004252	GO:0006508	GO:0009536
	LTCONS_00070935	Down	LOC_Os05g49320.1	Down	A1 vs. A2
	LTCONS_00030416	Down	LOC_Os12g25830.1*	Down	A1 vs. A2
	LTCONS_00012578	Down	LOC_Os02g45820.1	Up	A1 vs. A2	GO:0016021	GO:0005739
	LTCONS_00013025	Down	LOC_Os01g27520.1	Up	A1 vs. A2	GO:0061630	GO:0031625	GO:0042787	GO:0031461
	LTCONS_00024177	Down	LOC_Os11g31800.1	Down	A1 vs. A2	GO:0043531
	LTCONS_00002476	Down	LOC_Os01g29680.1*	Down	A1 vs. A2	GO:0015074	GO:0008270	GO:0016021	GO:0003676
	LTCONS_00002476	Down	LOC_Os01g29650.1*	Down	A1 vs. A2	GO:0015074	GO:0008270	GO:0016021	GO:0003676
	LTCONS_00002476	Down	LOC_Os05g08210.1	Down	A1 vs. A2
	LTCONS_00017651	Down	LOC_Os10g28510.1	Down	A1 vs. A2	GO:0000398	GO:0071013
	LTCONS_00042628	Down	LOC_Os02g52990.1	Up	A1 vs. A2	GO:0010629	GO:0010608	GO:0009737	GO:0016874
	LTCONS_00042628	Down	LOC_Os02g53000.1*	Down	A1 vs. A2	GO:0009734	GO:0005516	GO:0005739
	LTCONS_00042628	Down	LOC_Os02g53000.2*	Down	A1 vs. A2	GO:0016020
	LTCONS_00003445	Up	LOC_Os01g42350.1*	Up	A1 vs. A2	GO:0055085	GO:0005524	GO:0042626	GO:0016021	GO:0005886
	LTCONS_00067819	Down	LOC_Os05g07500.1	Down	A1 vs. A2	GO:0005739
	LTCONS_00036736	Up	LOC_Os02g55120.1	Up	A1 vs. A2
	LTCONS_00036736	Up	LOC_Os02g55060.1	Up	A1 vs. A2	GO:0006413	GO:0003743
	LTCONS_00036736	Up	LOC_Os02g55110.1	Down	A1 vs. A2
	LTCONS_00051345	Down	LOC_Os03g36790.1	Up	A1 vs. A2
	LTCONS_00038214	Up	LOC_Os02g11940.1	Up	A1 vs. A2	GO:0003677	GO:0005634
	LTCONS_00044279	Down	LOC_Os03g15020.1*	Down	A1 vs. A2
	LTCONS_00013012	Down	LOC_Os01g21536.1	Down	A2 vs. A3	GO:0015074	GO:0003723	GO:0003677	GO:0004190	GO:0003964	GO:0006508	GO:0008270	GO:0006310	GO:0006278
	LTCONS_00033360	Down	LOC_Os02g15310.3	Down	A2 vs. A3	GO:0000166	GO:0003676
	LTCONS_00033360	Down	LOC_Os02g15240.1	Down	A2 vs. A3	GO:0000272	GO:0008270	GO:0016161	GO:0009536
	LTCONS_00013034	Down	LOC_Os01g31800.1	Down	A2 vs. A3	GO:0006342	GO:0003677	GO:0006334	GO:0046982	GO:0000790	GO:0000786
	LTCONS_00042584	Down	LOC_Os02g41650.1	Up	A2 vs. A3	GO:0045548	GO:0009800	GO:0005737	GO:0006559
	LTCONS_00038757	Down	LOC_Os02g18515.1	Down	A2 vs. A3	GO:0015074	GO:0003723	GO:0003677	GO:0004190	GO:0003964	GO:0006508	GO:0008270	GO:0006310	GO:0006278
	LTCONS_00038757	Down	LOC_Os02g18550.1	Up	A2 vs. A3	GO:0006412	GO:0003735	GO:0022627
	LTCONS_00050575	Down	LOC_Os03g23800.1*	Down	A2 vs. A3	GO:0015074	GO:0006508	GO:0008270	GO:0004190	GO:0003676
	LTCONS_00050575	Down	LOC_Os03g23770.1*	Down	A2 vs. A3	GO:0008270	GO:0003676
	LTCONS_00036063	Down	LOC_Os02g48400.1	Up	A2 vs. A3									0
	LTCONS_00036063	Down	LOC_Os02g48430.1*	Down	A2 vs. A3	GO:0003677	GO:0005634	GO:0005694	GO:0032508	GO:0009378	GO:0043140	GO:0005739	GO:0000724
	LTCONS_00036063	Down	LOC_Os02g48450.1*	Down	A2 vs. A3	GO:0005615	GO:0051603	GO:0004197	GO:0005764
	LTCONS_00040450	Down	LOC_Os02g39630.3	Up	A2 vs. A3	GO:0016021
	LTCONS_00009984	Down	LOC_Os01g44310.2	Down	A2 vs. A3
	LTCONS_00052585	Down	LOC_Os03g51910.1	Down	A2 vs. A3	GO:0003677	GO:0005634	GO:0046983
	LTCONS_00052585	Down	LOC_Os03g51890.1	Down	A2 vs. A3	GO:0016021
	LTCONS_00052585	Down	LOC_Os03g51880.1	Down	A2 vs. A3
	LTCONS_00034018	Down	LOC_Os02g24550.1	Down	A2 vs. A3	GO:0003964	GO:0003723	GO:0003677	GO:0006310	GO:0006278
	LTCONS_00001151	Down	LOC_Os01g13140.1*	Up	A2 vs. A3
	LTCONS_00001151	Down	LOC_Os01g13100.3*	Down	A2 vs. A3	GO:0003723	GO:0005739
	LTCONS_00001151	Down	LOC_Os01g13120.1	Down	A2 vs. A3	GO:0006833	GO:0034220	GO:0015254	GO:0009992	GO:0009705	GO:0042807	GO:0015250	GO:0005887	GO:0015840	GO:0015793
	LTCONS_00007690	Down	LOC_Os01g12080.3*	Down	A2 vs. A3
	LTCONS_00007690	Down	LOC_Os01g12070.1*	Down	A2 vs. A3	GO:0030246	GO:0030245	GO:0005576	GO:0071555	GO:0008810
	LTCONS_00011558	Down	LOC_Os01g60700.1	Down	A2 vs. A3	GO:0005524	GO:0004672	GO:0006468
	LTCONS_00002306	Down	LOC_Os01g28680.13	Up	A2 vs. A3	GO:0080008	GO:0000166	GO:0005737
	LTCONS_00002306	Down	LOC_Os01g28680.9	Down	A2 vs. A3	GO:0080008	GO:0000166	GO:0005737
	LTCONS_00002306	Down	LOC_Os01g28690.1	Down	A2 vs. A3	GO:0034398	GO:0003723	GO:0005487	GO:0006405	GO:0008139	GO:0000973	GO:0006606	GO:0009536	GO:0017056	GO:0044614
	LTCONS_00002306	Down	LOC_Os01g28690.2	Down	A2 vs. A3	GO:0034398	GO:0003723	GO:0005487	GO:0006405	GO:0008139	GO:0000973	GO:0006606	GO:0009536	GO:0017056	GO:0044614
	LTCONS_00036066	Down	LOC_Os02g48430.1*	Down	A2 vs. A3	GO:0003677	GO:0005634	GO:0005694	GO:0032508	GO:0009378	GO:0043140	GO:0005739	GO:0000724
	LTCONS_00036066	Down	LOC_Os02g48450.1*	Down	A2 vs. A3	GO:0005615	GO:0051603	GO:0004197	GO:0005764
	LTCONS_00007830	Down	LOC_Os01g13630.1*	Down	A2 vs. A3
	LTCONS_00011696	Up	LOC_Os01g61990.1	Up	A2 vs. A3	GO:0007165	GO:0016021	GO:0005886
	LTCONS_00016523	Down	LOC_Os10g09460.1*	Down	A2 vs. A3	GO:0015074	GO:0006508	GO:0008270	GO:0004190	GO:0003676
	LTCONS_00016523	Down	LOC_Os10g09440.1*	Down	A2 vs. A3	GO:0015074	GO:0006508	GO:0008270	GO:0004190	GO:0003676
	LTCONS_00100397	Down	LOC_Os06g03370.1	Down	A2 vs. A3	GO:0015074	GO:0003723	GO:0003677	GO:0016853	GO:0004190	GO:0003964	GO:0006508	GO:0008270	GO:0009536	GO:0006310	GO:0006278
	LTCONS_00003049	Down	LOC_Os05g27290.1	Down	A2 vs. A3
	LTCONS_00003049	Down	LOC_Os07g04480.1	Down	A2 vs. A3
	LTCONS_00003049	Down	LOC_Os08g19600.1	Up	A2 vs. A3
	LTCONS_00009033	Down	LOC_Os01g31800.1	Down	A2 vs. A3	GO:0006342	GO:0003677	GO:0006334	GO:0046982	GO:0000790	GO:0000786
	LTCONS_00009921	Up	LOC_Os01g43250.1	Up	A2 vs. A3	GO:0005635
	LTCONS_00009921	Up	LOC_Os01g43230.1*	Up	A2 vs. A3	GO:0005783	GO:0006032	GO:0008061	GO:0005975	GO:0004568	GO:0005576	GO:0016021
	LTCONS_00009921	Up	LOC_Os01g43230.3*	Up	A2 vs. A3	GO:0003677	GO:0005783	GO:0008061	GO:0006032	GO:0016021	GO:0005576	GO:0004568	GO:0005975
	LTCONS_00024271	Down	LOC_Os11g32369.1	Down	A2 vs. A3	GO:0008152	GO:0016798
	LTCONS_00024271	Down	LOC_Os11g32360.2	Down	A2 vs. A3
	LTCONS_00002493	Up	LOC_Os01g29804.1*	Up	A2 vs. A3	GO:0009536
	LTCONS_00002493	Up	LOC_Os01g29830.2	Up	A2 vs. A3
	LTCONS_00069853	Down	LOC_Os05g36010.1*	Up	A2 vs. A3	GO:0004252	GO:0006508	GO:0005618
	LTCONS_00069853	Down	LOC_Os05g35980.1	Down	A2 vs. A3	GO:0016021
	LTCONS_00069853	Down	LOC_Os05g35970.1*	Down	A2 vs. A3
	LTCONS_00041885	Down	LOC_Os02g53620.1	Down	A2 vs. A3
	LTCONS_00041885	Down	LOC_Os02g53600.1	Down	A2 vs. A3
	LTCONS_00041885	Down	LOC_Os02g53590.1*	Down	A2 vs. A3
	LTCONS_00008711	Down	LOC_Os01g25440.1	Down	A2 vs. A3	GO:0016310	GO:0030975	GO:0005524	GO:0016301	GO:0004788	GO:0005829	GO:0006772	GO:0009229
	LTCONS_00037788	Down	LOC_Os02g06930.3	Up	A2 vs. A3	GO:0004674	GO:0005524	GO:0006468	GO:0005739	GO:0005886
	LTCONS_00037788	Down	LOC_Os02g06910.1	Up	A2 vs. A3	GO:0003677	GO:0005634	GO:0006355	GO:0009734
	LTCONS_00037788	Down	LOC_Os02g06920.2	Down	A2 vs. A3	GO:0008270	GO:0016021	GO:0009536
	LTCONS_00039169	Down	LOC_Os02g23890.1	Up	A2 vs. A3	GO:0008565	GO:0016021	GO:0015031	GO:0005886
	LTCONS_00039169	Down	LOC_Os10g11100.1	Down	A2 vs. A3
	LTCONS_00035871	Down	LOC_Os02g46860.1	Up	A2 vs. A3	GO:0055085	GO:0016021
	LTCONS_00035871	Down	LOC_Os02g46850.1	Up	A2 vs. A3	GO:0055085	GO:0016021
	LTCONS_00035871	Down	LOC_Os02g46839.1	Down	A2 vs. A3	GO:0055085	GO:0016021
	LTCONS_00007688	Down	LOC_Os01g12080.3*	Down	A2 vs. A3
	LTCONS_00079227	Down	LOC_Os06g50679.1	Down	A2 vs. A3	GO:0003677	GO:0005634	GO:0009965	GO:0010075	GO:0008289	GO:0010014	GO:0048263	GO:0080060	GO:0010087
	LTCONS_00040831	Down	LOC_Os02g43594.1*	Down	A2 vs. A3	GO:0016021	GO:0005789	GO:0005886
	LTCONS_00040831	Down	LOC_Os02g43594.2*	Down	A2 vs. A3	GO:0016021	GO:0005789	GO:0005886
	LTCONS_00040831	Down	LOC_Os02g43620.1	Down	A2 vs. A3	GO:0006820	GO:0005774	GO:0055085	GO:0016021	GO:0022857
	LTCONS_00042593	Down	LOC_Os02g44810.1	Up	A2 vs. A3	GO:0003723	GO:0009536	GO:0001522	GO:0009982
	LTCONS_00042593	Down	LOC_Os02g44860.1	Down	A2 vs. A3	GO:0016788
	LTCONS_00042593	Down	LOC_Os02g44820.3	Up	A2 vs. A3
	LTCONS_00035806	Down	LOC_Os02g46490.1	Down	A2 vs. A3	GO:0009826	GO:0010074	GO:0006355	GO:0004722	GO:0009933	GO:0005543	GO:0046872	GO:0006470	GO:0005886
	LTCONS_00042626	Up	LOC_Os02g52130.4*	Down	A2 vs. A3	GO:0010629	GO:0010608	GO:0009737	GO:0016874
	LTCONS_00042626	Up	LOC_Os02g52130.9	Up	A2 vs. A3	GO:0010629	GO:0010608	GO:0009737	GO:0016874
	LTCONS_00070935	Down	LOC_Os05g49380.2	Down	A2 vs. A3	GO:0004252	GO:0006508	GO:0009536
	LTCONS_00070935	Down	LOC_Os05g49380.1	Down	A2 vs. A3	GO:0004252	GO:0006508	GO:0009536
	LTCONS_00070935	Down	LOC_Os05g49390.1	Down	A2 vs. A3
	LTCONS_00070935	Down	LOC_Os05g49320.1	Down	A2 vs. A3	GO:0005840	GO:0006412	GO:0003735	GO:0009536
	LTCONS_00035803	Down	LOC_Os02g46480.1	Up	A2 vs. A3	GO:0009536
	LTCONS_00061558	Down	LOC_Os04g45720.1	Down	A2 vs. A3	GO:0004028	GO:0006081	GO:0055114	GO:0004030	GO:0004029
	LTCONS_00059541	Down	LOC_Os04g20590.1	Down	A2 vs. A3	GO:0006338	GO:0006355	GO:0031011
	LTCONS_00100412	Down	ChrUn.fgenesh.mRNA.47*	Down	A2 vs. A3	GO:0008270	GO:0003676
	LTCONS_00100412	Down	ChrUn.fgenesh.mRNA.51	Down	A2 vs. A3	GO:0015074	GO:0008270	GO:0003676
	LTCONS_00100412	Down	LOC_Os11g22060.1	Down	A2 vs. A3	GO:0015074	GO:0003677	GO:0003723	GO:0005634	GO:0016929	GO:0004190	GO:0003964	GO:0008270	GO:0006278	GO:0006310	GO:0016926
	LTCONS_00010374	Up	LOC_Os01g49010.2	Down	A2 vs. A3	GO:0009744	GO:0003688	GO:0005524	GO:0005664	GO:0006270	GO:0009536
	LTCONS_00010374	Up	LOC_Os01g49026.2	Down	A2 vs. A3	GO:0072546	GO:0005840	GO:0034975	GO:0006412	GO:0003735	GO:0000045
	LTCONS_00024255	Down	LOC_Os11g32369.1	Down	A2 vs. A3	GO:0008152	GO:0016798
	LTCONS_00024255	Down	LOC_Os11g32360.2	Down	A2 vs. A3
	LTCONS_00042490	Up	LOC_Os02g13300.1	Up	A2 vs. A3	GO:0035349	GO:0006412	GO:0015228	GO:0016021	GO:0003735	GO:0005739
	LTCONS_00009922	Up	LOC_Os01g43230.1*	Up	A2 vs. A3	GO:0005783	GO:0006032	GO:0008061	GO:0005975	GO:0004568	GO:0005576	GO:0016021
	LTCONS_00009922	Up	LOC_Os01g43230.3*	Up	A2 vs. A3	GO:0003677	GO:0005783	GO:0008061	GO:0006032	GO:0016021	GO:0005576	GO:0004568	GO:0005975
	LTCONS_00003406	Up	LOC_Os08g31980.1*	Up	A2 vs. A3	GO:0005992	GO:0003824
	LTCONS_00052586	Down	LOC_Os03g51910.1	Down	A2 vs. A3	GO:0003677	GO:0005634	GO:0046983
	LTCONS_00052586	Down	LOC_Os03g51890.1	Down	A2 vs. A3	GO:0016021
	LTCONS_00052586	Down	LOC_Os03g51880.1	Down	A2 vs. A3
	LTCONS_00008630	Down	LOC_Os05g17590.1	Down	A2 vs. A3	GO:0015074	GO:0003677	GO:0006415	GO:0005737	GO:0004190	GO:0003964	GO:0006508	GO:0008270	GO:0016149	GO:0006310	GO:0006278
	LTCONS_00008630	Down	LOC_Os09g09090.1	Down	A2 vs. A3	GO:0015074	GO:0003723	GO:0003677	GO:0004190	GO:0003964	GO:0006508	GO:0008270	GO:0006310	GO:0006278
	LTCONS_00079228	Down	LOC_Os06g50679.1	Down	A2 vs. A3	GO:0003677	GO:0005634	GO:0009965	GO:0010075	GO:0008289	GO:0010014	GO:0048263	GO:0080060	GO:0010087
	LTCONS_00084825	Down	LOC_Os07g22320.1	Down	A2 vs. A3	GO:0046872
	LTCONS_00037487	Down	LOC_Os02g03850.1	Down	A2 vs. A3	GO:0003922	GO:0016757	GO:0006177	GO:0005829	GO:0003921
	LTCONS_00037487	Down	LOC_Os02g03840.2	Down	A2 vs. A3
	LTCONS_00070936	Down	LOC_Os05g49380.2	Down	A2 vs. A3	GO:0004252	GO:0006508	GO:0009536
	LTCONS_00070936	Down	LOC_Os05g49380.1	Down	A2 vs. A3	GO:0004252	GO:0006508	GO:0009536
	LTCONS_00070936	Down	LOC_Os05g49320.1	Down	A2 vs. A3	GO:0005840	GO:0006412	GO:0003735	GO:0009536
	LTCONS_00078124	Down	LOC_Os06g38770.1	Down	A2 vs. A3	GO:0004674	GO:0005524	GO:0006468	GO:0016021
	LTCONS_00052227	Down	LOC_Os03g48430.1*	Down	A2 vs. A3	GO:0046872	GO:0055114	GO:0051213
	LTCONS_00009342	Down	LOC_Os01g29104.1*	Down	A2 vs. A3	GO:0043231	GO:0044444
	LTCONS_00009342	Down	LOC_Os04g24804.1*	Down	A2 vs. A3	GO:0005739
	LTCONS_00009342	Down	LOC_Os07g15959.1*	Down	A2 vs. A3	GO:0009536	GO:0005739
	LTCONS_00009342	Down	LOC_Os10g33190.1*	Down	A2 vs. A3	GO:0005739
	LTCONS_00009342	Down	LOC_Os12g22489.1*	Down	A2 vs. A3	GO:0005739
	LTCONS_00037490	Down	LOC_Os02g03850.1	Down	A2 vs. A3	GO:0003922	GO:0016757	GO:0006177	GO:0005829	GO:0003921
	LTCONS_00018516	Down	LOC_Os10g39950.1	Down	A2 vs. A3
	LTCONS_00003922	Down	LOC_Os01g47710.1	Up	A2 vs. A3	GO:0003677	GO:0005634	GO:0006355	GO:0007275
	LTCONS_00003922	Down	LOC_Os01g47700.1	Down	A2 vs. A3
	LTCONS_00003922	Down	LOC_Os01g47680.1	Down	A2 vs. A3	GO:0006412	GO:0016021	GO:0022625	GO:0003735
	LTCONS_00012993	Down	LOC_Os01g17320.1	Up	A2 vs. A3	GO:0003677	GO:0005739
	LTCONS_00078130	Down	LOC_Os06g38770.1	Down	A2 vs. A3	GO:0004674	GO:0005524	GO:0006468	GO:0016021
	LTCONS_00012365	Down	LOC_Os01g68230.2	Down	A2 vs. A3
	LTCONS_00094058	Down	LOC_Os08g43880.1	Down	A2 vs. A3
	LTCONS_00037362	Down	LOC_Os02g02880.1	Up	A2 vs. A3	GO:0005634	GO:0052907	GO:0005739	GO:0070475
	LTCONS_00037362	Down	LOC_Os02g02860.1	Up	A2 vs. A3	GO:0010105	GO:0051740	GO:0005783	GO:0005524	GO:0070127	GO:0004872	GO:0000049	GO:0009658	GO:0004818	GO:0004673	GO:0048481	GO:0005515	GO:0006424	GO:0005739	GO:0009570
	LTCONS_00004362	Down	LOC_Os01g52160.1*	Down	A2 vs. A3	GO:0046914	GO:0005739	GO:0030001	GO:0046916
	LTCONS_00007795	Down	LOC_Os01g13270.2*	Down	A2 vs. A3	GO:0005634	GO:0004674	GO:0005524	GO:0006468	GO:0035556	GO:0005886	GO:0005737
	LTCONS_00007795	Down	LOC_Os01g13300.1	Down	A2 vs. A3	GO:0003677	GO:0005634	GO:0006355
	LTCONS_00012116	Up	LOC_Os01g66190.1	Up	A2 vs. A3	GO:0016021
	LTCONS_00012116	Up	LOC_Os01g66180.2	Up	A2 vs. A3	GO:0009055	GO:0020037	GO:0046872	GO:0006123	GO:0005758	GO:0006122	GO:0005746
	LTCONS_00007790	Down	LOC_Os01g13260.1	Down	A2 vs. A3	GO:0005634	GO:0051301	GO:0007067
	LTCONS_00007790	Down	LOC_Os01g13229.1	Down	A2 vs. A3	GO:0005634	GO:0051301	GO:0007067
	LTCONS_00007790	Down	LOC_Os12g20324.1	Down	A2 vs. A3	GO:0005634	GO:0051301	GO:0007067
	LTCONS_00068295	Down	LOC_Os05g14820.1*	Up	A2 vs. A3	GO:0003333	GO:0016021	GO:0005886	GO:0015171
	LTCONS_00092307	Down	LOC_Os01g35789.1	Down	A2 vs. A3
	LTCONS_00070807	Down	LOC_Os05g48050.1	Up	A2 vs. A3	GO:0005840	GO:0072546	GO:0006412	GO:0003735	GO:0005739
	LTCONS_00070807	Down	LOC_Os05g48010.1*	Down	A2 vs. A3	GO:0003677
	LTCONS_00009051	Down	LOC_Os01g31800.1	Down	A2 vs. A3	GO:0006342	GO:0003677	GO:0006334	GO:0046982	GO:0000790	GO:0000786
	LTCONS_00086212	Down	LOC_Os07g41060.1	Up	A2 vs. A3	GO:0003824	GO:0050662
	LTCONS_00013154	Down	LOC_Os01g63080.1*	Down	A2 vs. A3	GO:0015074	GO:0008270	GO:0003676
	LTCONS_00013154	Down	LOC_Os01g63060.1	Up	A2 vs. A3	GO:0006665	GO:0006952	GO:0005794	GO:0016021	GO:0016740
	LTCONS_00000883	Down	LOC_Os01g10380.1*	Up	A2 vs. A3
	LTCONS_00023042	Down	LOC_Os11g12130.1*	Down	A2 vs. A3	GO:0015074	GO:0006508	GO:0008270	GO:0004190	GO:0003676
	LTCONS_00039367	Down	LOC_Os02g26310.1	-	A2 vs. A3	GO:0004674	GO:0005524	GO:0006468	GO:0016021
	LTCONS_00078014	Down	LOC_Os06g36940.1	Down	A2 vs. A3
	LTCONS_00078014	Down	LOC_Os06g36920.1	Down	A2 vs. A3	GO:0009653	GO:0020037	GO:0005506	GO:0055114	GO:0044767	GO:0016705	GO:0016021	GO:0004497	GO:0065007
	LTCONS_00078014	Down	LOC_Os06g36900.1	Down	A2 vs. A3	GO:0008270	GO:0003676
	LTCONS_00011471	Down	LOC_Os01g59760.1	Up	A2 vs. A3	GO:0006355	GO:0043565	GO:0003700
	LTCONS_00011471	Down	LOC_Os01g59730.1	Up	A2 vs. A3	GO:0003723	GO:0006412	GO:0022625	GO:0003735
	LTCONS_00039170	Down	LOC_Os02g23890.1	Up	A2 vs. A3	GO:0008565	GO:0016021	GO:0015031	GO:0005886
	LTCONS_00069722	Down	LOC_Os05g34450.1*	Down	A2 vs. A3	GO:0005515	GO:0009536
	LTCONS_00077063	Down	LOC_Os06g22829.3*	Down	A2 vs. A3	GO:0005739
	LTCONS_00059438	Down	LOC_Os04g18930.1	-	A2 vs. A3	GO:0005739
	LTCONS_00069121	Down	LOC_Os05g26990.2	Down	A2 vs. A3	GO:0005488
	LTCONS_00069121	Down	LOC_Os05g26990.3	Down	A2 vs. A3	GO:0005737
	LTCONS_00069121	Down	LOC_Os05g26990.4	Down	A2 vs. A3	GO:0005737
	LTCONS_00069121	Down	LOC_Os05g26954.1	Down	A2 vs. A3	GO:0001664	GO:0008047	GO:0006629
	LTCONS_00013025	Down	LOC_Os01g27520.1	Up	A2 vs. A3	GO:0006421	GO:0005524	GO:0004816	GO:0005737	GO:0003676
	LTCONS_00078141	Down	LOC_Os06g38950.1*	Down	A2 vs. A3	GO:0043231	GO:0055085	GO:0005524	GO:0006869	GO:0042626	GO:0016021
	LTCONS_00078141	Down	LOC_Os06g38910.1	-	A2 vs. A3
	LTCONS_00042526	Down	LOC_Os02g26080.1*	Down	A2 vs. A3	GO:0052689	GO:0005576	GO:0016021	GO:0005739
	LTCONS_00031071	Down	LOC_Os12g35440.1	Down	A2 vs. A3
	LTCONS_00067819	Down	LOC_Os05g07500.1*	Down	A2 vs. A3	GO:0015074	GO:0003723	GO:0003677	GO:0004190	GO:0003964	GO:0006508	GO:0008270	GO:0006310	GO:0006278
	LTCONS_00068350	Down	LOC_Os05g15490.1	Down	A2 vs. A3
	LTCONS_00042549	Down	LOC_Os02g33460.1	Down	A2 vs. A3	GO:0019538
	LTCONS_00077312	Up	LOC_Os08g29630.1*	Up	A2 vs. A3
	LTCONS_00006741	Down	LOC_Os01g02430.1	Down	A2 vs. A3	GO:0016020	GO:0004674	GO:0005524	GO:0006468
	LTCONS_00006741	Down	LOC_Os01g02450.1	Down	A2 vs. A3	GO:0006281	GO:0003682	GO:0007064
	LTCONS_00006741	Down	LOC_Os01g02390.1	Down	A2 vs. A3	GO:0016020	GO:0004674	GO:0005524	GO:0030247	GO:0006468
	LTCONS_00009515	Down	LOC_Os01g37960.1	Up	A2 vs. A3	GO:0005788	GO:0008152	GO:0016787
	LTCONS_00009515	Down	LOC_Os01g37930.1*	Down	A2 vs. A3
	LTCONS_00009515	Down	LOC_Os06g46040.1	Down	A2 vs. A3
	LTCONS_00032565	Down	LOC_Os02g06420.1*	Down	A1 vs. A3	GO:0044260	GO:0044699	GO:0090304	GO:0005488	GO:0065007
	LTCONS_00032565	Down	LOC_Os02g06360.1	Up	A1 vs. A3	GO:0030246	GO:0019146	GO:0005975
	LTCONS_00013012	Down	LOC_Os01g21536.1*	Down	A1 vs. A3	GO:0015074	GO:0003723	GO:0003677	GO:0004190	GO:0003964	GO:0006508	GO:0008270	GO:0006310	GO:0006278
	LTCONS_00038043	Down	LOC_Os02g10090.1*	Down	A1 vs. A3	GO:0030915	GO:0005634	GO:0006281
	LTCONS_00038043	Down	LOC_Os02g10020.1*	Down	A1 vs. A3	GO:0007094
	LTCONS_00038043	Down	LOC_Os02g10070.2*	Up	A1 vs. A3	GO:0006099	GO:0006101	GO:0005739	GO:0004108
	LTCONS_00038043	Down	LOC_Os02g10060.1	Up	A1 vs. A3	GO:0003677	GO:0005634
	LTCONS_00034016	Down	LOC_Os01g32864.1*	Down	A1 vs. A3	GO:0009536
	LTCONS_00034016	Down	LOC_Os10g11100.1*	Down	A1 vs. A3
	LTCONS_00034016	Down	LOC_Os11g22150.3*	Down	A1 vs. A3	GO:0009536
	LTCONS_00039474	Down	LOC_Os02g27380.1*	Down	A1 vs. A3	GO:0015074	GO:0008270	GO:0003676
	LTCONS_00042584	Down	LOC_Os02g41650.1	Up	A1 vs. A3	GO:0045548	GO:0009800	GO:0005737	GO:0006559
	LTCONS_00013034	Down	LOC_Os01g31800.1*	Down	A1 vs. A3	GO:0006342	GO:0003677	GO:0006334	GO:0046982	GO:0000790	GO:0000786
	LTCONS_00036063	Down	LOC_Os02g48400.1	Down	A1 vs. A3
	LTCONS_00036063	Down	LOC_Os02g48430.1*	Down	A1 vs. A3	GO:0003677	GO:0005634	GO:0005694	GO:0032508	GO:0009378	GO:0043140	GO:0005739	GO:0000724
	LTCONS_00036063	Down	LOC_Os02g48450.1*	Down	A1 vs. A3	GO:0005615	GO:0051603	GO:0004197	GO:0005764
	LTCONS_00050575	Down	LOC_Os03g23800.1*	Down	A1 vs. A3	GO:0015074	GO:0006508	GO:0008270	GO:0004190	GO:0003676
	LTCONS_00050575	Down	LOC_Os03g23770.1*	Down	A1 vs. A3	GO:0008270	GO:0003676
	LTCONS_00078712	Down	LOC_Os06g45670.1	Up	A1 vs. A3	GO:0019464	GO:0005960	GO:0005524	GO:0005739
	LTCONS_00038757	Down	LOC_Os02g18515.1	Down	A1 vs. A3	GO:0015074	GO:0003723	GO:0003677	GO:0004190	GO:0003964	GO:0006508	GO:0008270	GO:0006310	GO:0006278
	LTCONS_00038757	Down	LOC_Os02g18550.1	Up	A1 vs. A3	GO:0006412	GO:0003735	GO:0022627
	LTCONS_00059142	Down	LOC_Os04g14130.2*	Down	A1 vs. A3	GO:0008270
	LTCONS_00040450	Down	LOC_Os02g39630.3	Up	A1 vs. A3	GO:0016021
	LTCONS_00009984	Down	LOC_Os01g44310.2*	Down	A1 vs. A3
	LTCONS_00052585	Down	LOC_Os03g51910.1*	Down	A1 vs. A3	GO:0003677	GO:0005634	GO:0046983
	LTCONS_00052585	Down	LOC_Os03g51890.1*	Down	A1 vs. A3	GO:0016021
	LTCONS_00052585	Down	LOC_Os03g51880.1	Down	A1 vs. A3
	LTCONS_00052577	Down	LOC_Os03g51910.1*	Down	A1 vs. A3	GO:0003677	GO:0005634	GO:0046983
	LTCONS_00052577	Down	LOC_Os03g51890.1*	Down	A1 vs. A3	GO:0016021
	LTCONS_00052577	Down	LOC_Os03g51880.1	Down	A1 vs. A3
	LTCONS_00033365	Down	LOC_Os02g15230.1	Up	A1 vs. A3	GO:0005739	GO:0016788
	LTCONS_00033365	Down	LOC_Os02g15310.1	Down	A1 vs. A3	GO:0000166	GO:0003676
	LTCONS_00033365	Down	LOC_Os02g15310.2	Down	A1 vs. A3	GO:0000166	GO:0003676
	LTCONS_00033365	Down	LOC_Os02g15270.1	Up	A1 vs. A3
	LTCONS_00033360	Down	LOC_Os02g15310.3	Down	A1 vs. A3	GO:0000166	GO:0003676
	LTCONS_00033360	Down	LOC_Os02g15240.1	Down	A1 vs. A3	GO:0000272	GO:0008270	GO:0016161	GO:0009536
	LTCONS_00079180	Down	LOC_Os06g50060.1*	Down	A1 vs. A3	GO:0005768	GO:0007264	GO:0005525
	LTCONS_00034018	Down	LOC_Os02g24550.1*	Down	A1 vs. A3	GO:0003964	GO:0003723	GO:0003677	GO:0006310	GO:0006278
	LTCONS_00007690	Down	LOC_Os01g12080.3*	Down	A1 vs. A3
	LTCONS_00007690	Down	LOC_Os01g12070.1*	Down	A1 vs. A3	GO:0030246	GO:0030245	GO:0005576	GO:0071555	GO:0008810
	LTCONS_00013026	Down	LOC_Os05g15820.1	Down	A1 vs. A3	GO:0003964	GO:0006278	GO:0003676
	LTCONS_00013026	Down	LOC_Os07g23030.2*	Down	A1 vs. A3	GO:0009536
	LTCONS_00013026	Down	LOC_Os10g07582.1	Down	A1 vs. A3	GO:0015074	GO:0004523	GO:0090502	GO:0003676
	LTCONS_00001151	Down	LOC_Os01g13140.1*	Up	A1 vs. A3
	LTCONS_00001151	Down	LOC_Os01g13100.3*	Down	A1 vs. A3	GO:0003723	GO:0005739
	LTCONS_00001151	Down	LOC_Os01g13120.1*	Down	A1 vs. A3	GO:0006833	GO:0034220	GO:0015254	GO:0009992	GO:0009705	GO:0042807	GO:0015250	GO:0005887	GO:0015840	GO:0015793
	LTCONS_00042190	Down	LOC_Os02g10080.1	Down	A1 vs. A3	GO:0003723	GO:0003677	GO:0046872
	LTCONS_00042190	Down	LOC_Os02g06480.2	Down	A1 vs. A3	GO:0033617	GO:0005507	GO:0016021	GO:0005739	GO:0009793
	LTCONS_00042190	Down	LOC_Os07g48620.1	Down	A1 vs. A3
	LTCONS_00010011	Down	LOC_Os01g45040.1	Down	A1 vs. A3	GO:0016021	GO:0009507
	LTCONS_00010543	Down	LOC_Os01g50830.2	Down	A1 vs. A3
	LTCONS_00010543	Down	LOC_Os01g50849.2	Down	A1 vs. A3
	LTCONS_00009986	Down	LOC_Os01g44310.1	Down	A1 vs. A3
	LTCONS_00009986	Down	LOC_Os01g44310.2*	Down	A1 vs. A3
	LTCONS_00000241	Down	LOC_Os01g02890.1	Down	A1 vs. A3	GO:0005634	GO:0006659	GO:0016021	GO:0005789
	LTCONS_00060562	Down	LOC_Os04g35650.1*	Up	A1 vs. A3	GO:0009536
	LTCONS_00024271	Down	LOC_Os11g32369.1*	Down	A1 vs. A3	GO:0008152	GO:0016798
	LTCONS_00024271	Down	LOC_Os11g32360.2	Down	A1 vs. A3
	LTCONS_00067490	Down	LOC_Os05g03390.3*	Down	A1 vs. A3	GO:0005739
	LTCONS_00002487	Down	LOC_Os01g27449.1*	Down	A1 vs. A3	GO:0016021
	LTCONS_00002487	Down	LOC_Os04g24804.1*	Down	A1 vs. A3	GO:0005739
	LTCONS_00003059	Down	LOC_Os01g37560.1	Up	A1 vs. A3
	LTCONS_00003059	Down	LOC_Os01g37560.3	Up	A1 vs. A3
	LTCONS_00003059	Down	LOC_Os05g15820.1	Down	A1 vs. A3	GO:0003964	GO:0006278	GO:0003676
	LTCONS_00003059	Down	LOC_Os07g23030.2*	Down	A1 vs. A3	GO:0009536
	LTCONS_00034023	Down	LOC_Os02g24576.1	Down	A1 vs. A3	GO:0000287	GO:0003729	GO:0030686	GO:0005763	GO:0006364	GO:0010333	GO:0000028	GO:0032040	GO:0006412	GO:0003735	GO:0022627	GO:0009507	GO:0019843
	LTCONS_00034023	Down	LOC_Os02g24550.1*	Down	A1 vs. A3	GO:0003964	GO:0003723	GO:0003677	GO:0006310	GO:0006278
	LTCONS_00092374	Down	LOC_Os08g23000.1*	Down	A1 vs. A3
	LTCONS_00092374	Down	LOC_Os08g22990.1*	Down	A1 vs. A3	GO:0015074	GO:0003723	GO:0003677	GO:0004190	GO:0003964	GO:0006508	GO:0008270	GO:0006310	GO:0006278
	LTCONS_00092374	Down	LOC_Os01g32864.1*	Down	A1 vs. A3	GO:0009536
	LTCONS_00092374	Down	LOC_Os11g22150.1	Down	A1 vs. A3	GO:0009536
	LTCONS_00060187	Down	LOC_Os04g31120.5	Up	A1 vs. A3	GO:0016567	GO:0031463	GO:0004842
	LTCONS_00060187	Down	LOC_Os04g31120.6	Up	A1 vs. A3	GO:0016567	GO:0031463	GO:0004842
	LTCONS_00023752	Down	LOC_Os11g24170.1	Down	A1 vs. A3	GO:0043531
	LTCONS_00077248	Down	LOC_Os06g25500.1	Down	A1 vs. A3	GO:0009536
	LTCONS_00042609	Down	LOC_Os02g47020.1*	Up	A1 vs. A3	GO:0016310	GO:0005524	GO:0004849	GO:0043097	GO:0006222	GO:0005829	GO:0019253	GO:0006206	GO:0009507	GO:0008974
	LTCONS_00060172	Down	LOC_Os04g31120.6	Up	A1 vs. A3	GO:0016567	GO:0031463	GO:0004842
	LTCONS_00058786	Down	LOC_Os04g07980.1*	Down	A1 vs. A3	GO:0009536
	LTCONS_00000245	Down	LOC_Os01g02890.1	Down	A1 vs. A3	GO:0005634	GO:0006659	GO:0016021	GO:0005789
	LTCONS_00009033	Down	LOC_Os01g31800.1*	Down	A1 vs. A3	GO:0006342	GO:0003677	GO:0006334	GO:0046982	GO:0000790	GO:0000786
	LTCONS_00002186	Down	LOC_Os01g27210.1	Up	A1 vs. A3	GO:0004364	GO:0006749	GO:0005737
	LTCONS_00002186	Down	LOC_Os01g27160.1	Up	A1 vs. A3	GO:0061630	GO:0031625	GO:0042787	GO:0031461
	LTCONS_00077721	Down	LOC_Os02g39530.1	Down	A1 vs. A3
	LTCONS_00039120	Down	LOC_Os02g22374.4*	Down	A1 vs. A3
	LTCONS_00039536	Down	LOC_Os02g28040.1	Down	A1 vs. A3	GO:0016020
	LTCONS_00039536	Down	LOC_Os02g28030.1*	Down	A1 vs. A3
	LTCONS_00039536	Down	LOC_Os02g28010.1*	Down	A1 vs. A3	GO:0015074	GO:0008270	GO:0009536	GO:0003676
	LTCONS_00033364	Down	LOC_Os02g15230.1	Up	A1 vs. A3	GO:0005739	GO:0016788
	LTCONS_00033364	Down	LOC_Os02g15270.1	Up	A1 vs. A3
	LTCONS_00041935	Down	LOC_Os02g54130.2	Up	A1 vs. A3
	LTCONS_00041935	Down	LOC_Os02g54120.1	Up	A1 vs. A3	GO:0005634	GO:0017148	GO:0006355	GO:0000288	GO:0009536	GO:0000932	GO:0030015
	LTCONS_00041935	Down	LOC_Os03g52594.5	Down	A1 vs. A3	GO:0005634	GO:0017148	GO:0006355	GO:0000288	GO:0009536	GO:0000932	GO:0030015
	LTCONS_00012993	Down	LOC_Os01g17320.1	Up	A1 vs. A3	GO:0003677	GO:0005739
	LTCONS_00007830	Down	LOC_Os01g13630.1*	Down	A1 vs. A3
	LTCONS_00092308	Down	LOC_Os01g35789.1	Down	A1 vs. A3
	LTCONS_00092308	Down	LOC_Os01g35789.2*	Down	A1 vs. A3
	LTCONS_00024251	Down	LOC_Os11g32369.1*	Down	A1 vs. A3	GO:0008152	GO:0016798
	LTCONS_00024251	Down	LOC_Os11g32360.2	Down	A1 vs. A3
	LTCONS_00034145	Down	LOC_Os02g26550.1*	Down	A1 vs. A3
	LTCONS_00002374	Down	LOC_Os01g28989.3	Down	A1 vs. A3
	LTCONS_00077244	Down	LOC_Os06g25500.1	Down	A1 vs. A3	GO:0009536
	LTCONS_00100397	Down	LOC_Os06g03370.1*	Down	A1 vs. A3	GO:0015074	GO:0003723	GO:0003677	GO:0016853	GO:0004190	GO:0003964	GO:0006508	GO:0008270	GO:0009536	GO:0006310	GO:0006278
	LTCONS_00040093	Down	LOC_Os02g35750.2	Down	A1 vs. A3	GO:0009536
	LTCONS_00003049	Down	LOC_Os05g27290.1	Down	A1 vs. A3
	LTCONS_00003049	Down	LOC_Os07g04480.1	Down	A1 vs. A3
	LTCONS_00003049	Down	LOC_Os08g19600.1	Down	A1 vs. A3
	LTCONS_00077124	Down	LOC_Os06g23790.2	Down	A1 vs. A3
	LTCONS_00077124	Down	LOC_Os08g26700.1	Down	A1 vs. A3	GO:0016021
	LTCONS_00034273	Down	LOC_Os02g27380.1*	Down	A1 vs. A3	GO:0015074	GO:0008270	GO:0003676
	LTCONS_00034273	Down	LOC_Os02g27400.1*	Down	A1 vs. A3
	LTCONS_00005518	Up	LOC_Os01g63060.1	Up	A1 vs. A3	GO:0006665	GO:0006952	GO:0005794	GO:0016021	GO:0016740
	LTCONS_00036066	Down	LOC_Os02g48430.1*	Down	A1 vs. A3	GO:0003677	GO:0005634	GO:0005694	GO:0032508	GO:0009378	GO:0043140	GO:0005739	GO:0000724
	LTCONS_00036066	Down	LOC_Os02g48450.1*	Down	A1 vs. A3	GO:0005615	GO:0051603	GO:0004197	GO:0005764
	LTCONS_00016359	Down	LOC_Os10g06260.1*	Down	A1 vs. A3	GO:0008270	GO:0003676
	LTCONS_00037242	Down	LOC_Os02g01740.1	Up	A1 vs. A3	GO:0005524	GO:0030529	GO:0004386	GO:0019013	GO:0003676
	LTCONS_00037242	Down	LOC_Os02g01790.1	Down	A1 vs. A3	GO:0005739
	LTCONS_00042441	Down	LOC_Os02g58600.1	Down	A1 vs. A3
	LTCONS_00042441	Down	LOC_Os02g58670.1	Down	A1 vs. A3	GO:0005634	GO:0006355	GO:0043565	GO:0003700
	LTCONS_00042441	Down	LOC_Os02g58670.2*	Down	A1 vs. A3	GO:0005634	GO:0006355	GO:0043565	GO:0003700
	LTCONS_00040852	Down	LOC_Os02g43840.1	Up	A1 vs. A3
	LTCONS_00040852	Down	LOC_Os02g43850.3	Down	A1 vs. A3	GO:0044255	GO:0052689
	LTCONS_00040852	Down	LOC_Os02g43860.1*	Up	A1 vs. A3	GO:0015807	GO:0005774	GO:1902475	GO:0005887	GO:0015179	GO:0015297
	LTCONS_00040852	Down	LOC_Os02g43830.1	Up	A1 vs. A3	GO:0008152	GO:0009536
	LTCONS_00042541	Down	LOC_Os02g31960.1	Down	A1 vs. A3
	LTCONS_00042541	Down	LOC_Os02g31940.1*	Up	A1 vs. A3	GO:0016021	GO:0071805	GO:0015079
	LTCONS_00042541	Down	LOC_Os03g36130.1*	Down	A1 vs. A3	GO:0016070	GO:0016020	GO:0005739
	LTCONS_00059358	Down	LOC_Os04g17720.1	-	A1 vs. A3	GO:0003755	GO:0005528	GO:0005789	GO:0061077
	LTCONS_00059358	Down	LOC_Os01g41440.1	Down	A1 vs. A3
	LTCONS_00007689	Down	LOC_Os01g12080.3*	Down	A1 vs. A3
	LTCONS_00007689	Down	LOC_Os01g12070.1*	Down	A1 vs. A3	GO:0030246	GO:0030245	GO:0005576	GO:0071555	GO:0008810
	LTCONS_00008942	Down	LOC_Os01g29507.1*	Down	A1 vs. A3	GO:0009536
	LTCONS_00012991	Down	LOC_Os01g17320.1	Up	A1 vs. A3	GO:0003677	GO:0005739
	LTCONS_00022582	Down	LOC_Os11g06130.2*	Down	A1 vs. A3
	LTCONS_00036224	Down	LOC_Os02g50070.1*	Down	A1 vs. A3
	LTCONS_00036224	Down	LOC_Os02g50040.1*	Down	A1 vs. A3	GO:0030245	GO:0005576	GO:0071555	GO:0008810
	LTCONS_00036224	Down	LOC_Os02g50050.1	Down	A1 vs. A3
	LTCONS_00041207	Down	LOC_Os02g46720.2*	Down	A1 vs. A3	GO:0016567	GO:0008270	GO:0004842
	LTCONS_00041207	Down	LOC_Os02g46720.3*	Down	A1 vs. A3	GO:0016567	GO:0005488	GO:0005737
	LTCONS_00041207	Down	LOC_Os02g46720.1	Down	A1 vs. A3	GO:0046872	GO:0016567	GO:0004842
	LTCONS_00041207	Down	LOC_Os02g46750.5	Down	A1 vs. A3	GO:0005524	GO:0004672	GO:0006468
	LTCONS_00016554	Down	LOC_Os10g09970.1*	Down	A1 vs. A3	GO:0015074	GO:0006508	GO:0008270	GO:0005739	GO:0004190	GO:0003676
	LTCONS_00016554	Down	LOC_Os10g09950.1*	Down	A1 vs. A3	GO:0015074	GO:0008270	GO:0003676
	LTCONS_00016554	Down	LOC_Os10g09940.1	Down	A1 vs. A3	GO:0015074	GO:0008270	GO:0016021	GO:0003676
	LTCONS_00051115	Down	LOC_Os03g31706.2*	Down	A1 vs. A3
	LTCONS_00023661	Down	LOC_Os11g22350.1	Up	A1 vs. A3	GO:0055085	GO:0005524	GO:0042626	GO:0016021	GO:0005886
	LTCONS_00001506	Down	LOC_Os01g16890.1	Up	A1 vs. A3	GO:0003723	GO:0006412	GO:0022625	GO:0003735
	LTCONS_00094030	Down	LOC_Os08g43654.1*	Up	A1 vs. A3	GO:0016021	GO:0015238	GO:0015297	GO:0006855
	LTCONS_00035461	Up	LOC_Os02g42270.1*	Down	A1 vs. A3
	LTCONS_00035461	Up	LOC_Os02g42220.1	Down	A1 vs. A3	GO:0055085	GO:0016021
	LTCONS_00035461	Up	LOC_Os02g42250.1*	Up	A1 vs. A3
	LTCONS_00035461	Up	LOC_Os02g42230.1	Up	A1 vs. A3	GO:0003677	GO:0005634	GO:0006281	GO:0005515	GO:0006260	GO:0006310
	LTCONS_00008711	Down	LOC_Os01g25440.1	Down	A1 vs. A3	GO:0016310	GO:0030975	GO:0005524	GO:0016301	GO:0004788	GO:0005829	GO:0006772	GO:0009229
	LTCONS_00016523	Down	LOC_Os10g09460.1*	Down	A1 vs. A3	GO:0015074	GO:0006508	GO:0008270	GO:0004190	GO:0003676
	LTCONS_00016523	Down	LOC_Os10g09440.1*	Down	A1 vs. A3	GO:0015074	GO:0006508	GO:0008270	GO:0004190	GO:0003676
	LTCONS_00022138	Down	LOC_Os11g01270.1	Down	A1 vs. A3	GO:0055085	GO:0005509	GO:0006412	GO:0016021	GO:0003735	GO:0009941
	LTCONS_00022138	Down	LOC_Os11g01220.1*	Down	A1 vs. A3
	LTCONS_00037788	Down	LOC_Os02g06930.3*	Up	A1 vs. A3	GO:0004674	GO:0005524	GO:0006468	GO:0005739	GO:0005886
	LTCONS_00037788	Down	LOC_Os02g06910.1*	Up	A1 vs. A3	GO:0003677	GO:0005634	GO:0006355	GO:0009734
	LTCONS_00037788	Down	LOC_Os02g06920.2	Down	A1 vs. A3	GO:0008270	GO:0016021	GO:0009536
	LTCONS_00039169	Down	LOC_Os02g23890.1	Up	A1 vs. A3	GO:0008565	GO:0016021	GO:0015031	GO:0005886
	LTCONS_00039169	Down	LOC_Os10g11100.1*	Down	A1 vs. A3
	LTCONS_00003613	Down	LOC_Os01g44210.1	Up	A1 vs. A3	GO:0005840	GO:0006412	GO:0003735	GO:0009536
	LTCONS_00011558	Down	LOC_Os01g60700.1	Down	A1 vs. A3	GO:0005524	GO:0004672	GO:0006468
	LTCONS_00051589	Down	LOC_Os03g40070.1	Up	A1 vs. A3	GO:0016787	GO:0016021
	LTCONS_00035405	Down	LOC_Os02g41590.1	Up	A1 vs. A3	GO:0006167	GO:0016310	GO:0006166	GO:0004001
	LTCONS_00035405	Down	LOC_Os02g41550.4	Down	A1 vs. A3	GO:0009882	GO:0005634	GO:0006338	GO:0009414	GO:0010118	GO:0042802	GO:0009785	GO:0009911	GO:0010075	GO:0005773	GO:0010617
	LTCONS_00035405	Down	LOC_Os02g41560.1	Up	A1 vs. A3
	LTCONS_00007497	Down	LOC_Os01g10010.2*	Down	A1 vs. A3	GO:0016021	GO:0009536
	LTCONS_00007497	Down	LOC_Os01g10010.1	Down	A1 vs. A3	GO:0016021	GO:0009536
	LTCONS_00051117	Down	LOC_Os03g31706.2*	Down	A1 vs. A3
	LTCONS_00024255	Down	LOC_Os11g32369.1*	Down	A1 vs. A3	GO:0008152	GO:0016798
	LTCONS_00024255	Down	LOC_Os11g32360.2	Down	A1 vs. A3
	LTCONS_00041929	Down	LOC_Os02g54130.2	Up	A1 vs. A3
	LTCONS_00041929	Down	LOC_Os02g54130.3	Up	A1 vs. A3
	LTCONS_00041929	Down	LOC_Os02g54120.1	Up	A1 vs. A3	GO:0005634	GO:0017148	GO:0006355	GO:0000288	GO:0009536	GO:0000932	GO:0030015
	LTCONS_00041929	Down	LOC_Os03g52594.5	Down	A1 vs. A3	GO:0005634	GO:0017148	GO:0006355	GO:0000288	GO:0009536	GO:0000932	GO:0030015
	LTCONS_00034182	Down	LOC_Os02g26814.1	Up	A1 vs. A3	GO:0016758
	LTCONS_00034182	Down	LOC_Os02g26814.5*	Down	A1 vs. A3	GO:0016758
	LTCONS_00035804	Down	LOC_Os02g46490.1	Down	A1 vs. A3	GO:0009826	GO:0010074	GO:0006355	GO:0004722	GO:0009933	GO:0005543	GO:0046872	GO:0006470	GO:0005886
	LTCONS_00002364	Down	LOC_Os01g28950.1*	Down	A1 vs. A3	GO:0015074	GO:0003723	GO:0003677	GO:0004190	GO:0003964	GO:0006508	GO:0008270	GO:0006310	GO:0006278
	LTCONS_00002364	Down	LOC_Os01g28960.1	Down	A1 vs. A3
	LTCONS_00002364	Down	LOC_Os12g39820.1	Down	A1 vs. A3	GO:0006508	GO:0008270	GO:0005739	GO:0009536	GO:0004190	GO:0003676
	LTCONS_00013021	Down	LOC_Os03g29510.1*	Down	A1 vs. A3	GO:0005739
	LTCONS_00067489	Down	LOC_Os05g03390.3*	Down	A1 vs. A3	GO:0005739
	LTCONS_00009048	Down	LOC_Os01g31800.1*	Down	A1 vs. A3	GO:0006342	GO:0003677	GO:0006334	GO:0046982	GO:0000790	GO:0000786
	LTCONS_00042593	Down	LOC_Os02g44810.1	Up	A1 vs. A3	GO:0003723	GO:0009536	GO:0001522	GO:0009982
	LTCONS_00042593	Down	LOC_Os02g44860.1*	Down	A1 vs. A3	GO:0016788
	LTCONS_00042593	Down	LOC_Os02g44820.3	Up	A1 vs. A3
	LTCONS_00042466	Down	LOC_Os02g04924.2*	Down	A1 vs. A3	GO:0009055	GO:0022900	GO:0009536	GO:0003676
	LTCONS_00042466	Down	LOC_Os02g04940.1*	Down	A1 vs. A3	GO:0015074	GO:0008270	GO:0003676
	LTCONS_00042466	Down	LOC_Os11g22060.1	Down	A1 vs. A3	GO:0015074	GO:0003677	GO:0003723	GO:0005634	GO:0016929	GO:0004190	GO:0003964	GO:0008270	GO:0006278	GO:0006310	GO:0016926
	LTCONS_00018468	Down	LOC_Os10g39400.1*	Down	A1 vs. A3	GO:0016021
	LTCONS_00100412	Down	ChrUn.fgenesh.mRNA.47*	Down	A1 vs. A3	GO:0008270	GO:0003676
	LTCONS_00100412	Down	ChrUn.fgenesh.mRNA.51*	Down	A1 vs. A3	GO:0015074	GO:0008270	GO:0003676
	LTCONS_00100412	Down	LOC_Os11g22060.1	Down	A1 vs. A3	GO:0015074	GO:0003677	GO:0003723	GO:0005634	GO:0016929	GO:0004190	GO:0003964	GO:0008270	GO:0006278	GO:0006310	GO:0016926
	LTCONS_00091600	Down	LOC_Os08g11850.1*	Down	A1 vs. A3	GO:0015074	GO:0006508	GO:0008270	GO:0004190	GO:0003676
	LTCONS_00039098	Down	LOC_Os02g22140.1	Down	A1 vs. A3	GO:0007264	GO:0009558	GO:0005622	GO:0005525	GO:0009960	GO:0009793
	LTCONS_00000024	Down	LOC_Os01g01060.1*	Up	A1 vs. A3	GO:0000028	GO:0003729	GO:0006412	GO:0003735	GO:0022627	GO:0019843
	LTCONS_00000024	Down	LOC_Os01g01040.3	Down	A1 vs. A3	GO:0016021
	LTCONS_00000024	Down	LOC_Os01g01090.1*	Down	A1 vs. A3	GO:0003755	GO:0000413	GO:0005528	GO:0005789	GO:0061077
	LTCONS_00061053	Down	LOC_Os04g41040.2	Down	A1 vs. A3	GO:0003899	GO:0003677	GO:0005634	GO:0006351
	LTCONS_00061053	Down	LOC_Os04g41000.1	Down	A1 vs. A3	GO:0043229
	LTCONS_00024270	Down	LOC_Os11g32369.1*	Down	A1 vs. A3	GO:0008152	GO:0016798
	LTCONS_00024270	Down	LOC_Os11g32360.2	Down	A1 vs. A3
	LTCONS_00001831	Down	LOC_Os02g38530.1	Down	A1 vs. A3
	LTCONS_00035806	Down	LOC_Os02g46490.1	Down	A1 vs. A3	GO:0009826	GO:0010074	GO:0006355	GO:0004722	GO:0009933	GO:0005543	GO:0046872	GO:0006470	GO:0005886
	LTCONS_00022533	Down	LOC_Os11g05490.1*	Up	A1 vs. A3
	LTCONS_00022533	Down	LOC_Os11g05470.1*	Up	A1 vs. A3	GO:0010229	GO:0048510	GO:0008429
	LTCONS_00070935	Down	LOC_Os05g49380.2*	Down	A1 vs. A3	GO:0004252	GO:0006508	GO:0009536
	LTCONS_00070935	Down	LOC_Os05g49380.1	Down	A1 vs. A3	GO:0004252	GO:0006508	GO:0009536
	LTCONS_00070935	Down	LOC_Os05g49390.1	Down	A1 vs. A3
	LTCONS_00070935	Down	LOC_Os05g49320.1	Down	A1 vs. A3	GO:0005840	GO:0006412	GO:0003735	GO:0009536
	LTCONS_00002306	Down	LOC_Os01g28680.13	Up	A1 vs. A3	GO:0080008	GO:0000166	GO:0005737
	LTCONS_00002306	Down	LOC_Os01g28680.9	Up	A1 vs. A3	GO:0080008	GO:0000166	GO:0005737
	LTCONS_00002306	Down	LOC_Os01g28690.1	Down	A1 vs. A3	GO:0034398	GO:0003723	GO:0005487	GO:0006405	GO:0008139	GO:0000973	GO:0006606	GO:0009536	GO:0017056	GO:0044614
	LTCONS_00002306	Down	LOC_Os01g28690.2	Down	A1 vs. A3	GO:0034398	GO:0003723	GO:0005487	GO:0006405	GO:0008139	GO:0000973	GO:0006606	GO:0009536	GO:0017056	GO:0044614
	LTCONS_00042496	Down	LOC_Os02g17760.1*	Down	A1 vs. A3	GO:0016709	GO:0020037	GO:0005506	GO:0044550	GO:0016021	GO:0055114
	LTCONS_00030358	Down	LOC_Os12g24960.1	Down	A1 vs. A3
	LTCONS_00040634	Up	LOC_Os02g41530.1*	Up	A1 vs. A3
	LTCONS_00052570	Down	LOC_Os03g51910.1*	Down	A1 vs. A3	GO:0003677	GO:0005634	GO:0046983
	LTCONS_00052570	Down	LOC_Os03g51890.1*	Down	A1 vs. A3	GO:0016021
	LTCONS_00052570	Down	LOC_Os03g51880.1	Down	A1 vs. A3
	LTCONS_00052578	Down	LOC_Os03g51910.1*	Down	A1 vs. A3	GO:0003677	GO:0005634	GO:0046983
	LTCONS_00052578	Down	LOC_Os03g51890.1*	Down	A1 vs. A3	GO:0016021
	LTCONS_00052578	Down	LOC_Os03g51880.1	Down	A1 vs. A3
	LTCONS_00068526	Down	LOC_Os05g18160.1*	Down	A1 vs. A3	GO:0008270	GO:0009536	GO:0003676
	LTCONS_00040052	Down	LOC_Os02g35640.1	Down	A1 vs. A3	GO:0016021	GO:0016192
	LTCONS_00097634	Down	LOC_Os09g06230.1	Up	A1 vs. A3	GO:0004674	GO:0005524	GO:0006468	GO:0005737
	LTCONS_00005882	Down	LOC_Os01g66379.1	Down	A1 vs. A3	GO:0043022	GO:0016150	GO:0072344	GO:0004045	GO:0005762	GO:0070126	GO:0016149	GO:0009507
	LTCONS_00050531	Up	LOC_Os03g22680.1*	Up	A1 vs. A3	GO:0005634	GO:0016567	GO:1900425	GO:0005737	GO:0004842	GO:0008270	GO:1901485	GO:0008134
	LTCONS_00050531	Up	LOC_Os03g22670.1*	Up	A1 vs. A3
	LTCONS_00034132	Down	LOC_Os02g26390.1*	Up	A1 vs. A3
	LTCONS_00034132	Down	LOC_Os02g26370.2	Down	A1 vs. A3	GO:0009536
	LTCONS_00018512	Down	LOC_Os10g39950.1*	Down	A1 vs. A3
	LTCONS_00002721	Down	LOC_Os01g33784.1	Up	A1 vs. A3	GO:0016021
	LTCONS_00042583	Down	LOC_Os02g41650.1	Up	A1 vs. A3	GO:0045548	GO:0009800	GO:0005737	GO:0006559
	LTCONS_00042583	Down	LOC_Os02g41630.2	Down	A1 vs. A3	GO:0045548	GO:0009800	GO:0005737	GO:0006559
	LTCONS_00042583	Down	LOC_Os02g17760.1*	Down	A1 vs. A3	GO:0016709	GO:0020037	GO:0005506	GO:0044550	GO:0016021	GO:0055114
	LTCONS_00035872	Down	LOC_Os02g46860.1	Up	A1 vs. A3	GO:0055085	GO:0016021
	LTCONS_00035872	Down	LOC_Os02g46850.1*	Up	A1 vs. A3	GO:0055085	GO:0016021
	LTCONS_00035872	Down	LOC_Os02g46839.1*	Down	A1 vs. A3	GO:0055085	GO:0016021
	LTCONS_00007688	Down	LOC_Os01g12080.3*	Down	A1 vs. A3
	LTCONS_00059137	Down	LOC_Os04g14130.2*	Down	A1 vs. A3	GO:0008270
	LTCONS_00035871	Down	LOC_Os02g46860.1	Up	A1 vs. A3	GO:0055085	GO:0016021
	LTCONS_00035871	Down	LOC_Os02g46850.1*	Up	A1 vs. A3	GO:0055085	GO:0016021
	LTCONS_00035871	Down	LOC_Os02g46839.1*	Down	A1 vs. A3	GO:0055085	GO:0016021
	LTCONS_00009921	Up	LOC_Os01g43250.1	Up	A1 vs. A3	GO:0005635
	LTCONS_00009921	Up	LOC_Os01g43230.1*	Up	A1 vs. A3	GO:0005783	GO:0006032	GO:0008061	GO:0005975	GO:0004568	GO:0005576	GO:0016021
	LTCONS_00009921	Up	LOC_Os01g43230.3*	Up	A1 vs. A3	GO:0003677	GO:0005783	GO:0008061	GO:0006032	GO:0016021	GO:0005576	GO:0004568	GO:0005975
	LTCONS_00031313	Down	LOC_Os12g39160.1	Down	A1 vs. A3	GO:0016021
	LTCONS_00068295	Down	LOC_Os05g14820.1*	Up	A1 vs. A3	GO:0003333	GO:0016021	GO:0005886	GO:0015171
	LTCONS_00003922	Down	LOC_Os01g47710.1*	Down	A1 vs. A3	GO:0003677	GO:0005634	GO:0006355	GO:0007275
	LTCONS_00003922	Down	LOC_Os01g47700.1*	Down	A1 vs. A3
	LTCONS_00003922	Down	LOC_Os01g47680.1	Up	A1 vs. A3	GO:0006412	GO:0016021	GO:0022625	GO:0003735
	LTCONS_00040965	Down	LOC_Os02g44710.1*	Up	A1 vs. A3
	LTCONS_00025034	Down	LOC_Os03g54220.1	Down	A1 vs. A3	GO:0005739
	LTCONS_00034575	Down	LOC_Os02g31910.2*	Up	A1 vs. A3	GO:0016021	GO:0071805	GO:0015079
	LTCONS_00034575	Down	LOC_Os02g31874.1	Down	A1 vs. A3	GO:0015693	GO:1903830	GO:0016021	GO:0015095
	LTCONS_00011696	Up	LOC_Os01g61990.1	Up	A1 vs. A3	GO:0007165	GO:0016021	GO:0005886
	LTCONS_00006225	Down	LOC_Os01g70450.1	Up	A1 vs. A3	GO:0009536
	LTCONS_00006225	Down	LOC_Os01g70430.1*	Up	A1 vs. A3	GO:0055114	GO:0016491
	LTCONS_00006225	Down	LOC_Os01g70460.1	Down	A1 vs. A3	GO:0009536	GO:0005739
	LTCONS_00092307	Down	LOC_Os01g35789.1	Down	A1 vs. A3
	LTCONS_00069853	Down	LOC_Os05g36010.1*	Up	A1 vs. A3	GO:0004252	GO:0006508	GO:0005618
	LTCONS_00069853	Down	LOC_Os05g35980.1*	Down	A1 vs. A3	GO:0016021
	LTCONS_00069853	Down	LOC_Os05g35970.1	Down	A1 vs. A3
	LTCONS_00070807	Down	LOC_Os05g48050.1	Up	A1 vs. A3	GO:0005840	GO:0072546	GO:0006412	GO:0003735	GO:0005739
	LTCONS_00070807	Down	LOC_Os05g48010.1*	Down	A1 vs. A3	GO:0003677
	LTCONS_00049283	Down	LOC_Os03g10930.1	Up	A1 vs. A3	GO:0005762	GO:0003735
	LTCONS_00049283	Down	LOC_Os03g10900.1*	Down	A1 vs. A3
	LTCONS_00013041	Down	LOC_Os11g22060.1	Down	A1 vs. A3	GO:0015074	GO:0003677	GO:0003723	GO:0005634	GO:0016929	GO:0004190	GO:0003964	GO:0008270	GO:0006278	GO:0006310	GO:0016926
	LTCONS_00059138	Down	LOC_Os04g14130.2*	Down	A1 vs. A3	GO:0008270
	LTCONS_00091149	Down	LOC_Os08g05750.1	Down	A1 vs. A3	GO:0008270
	LTCONS_00013022	Down	LOC_Os01g26920.1	Down	A1 vs. A3	GO:0009536
	LTCONS_00009791	Down	LOC_Os01g42070.1*	Down	A1 vs. A3	GO:0007018	GO:0005524	GO:0005874	GO:0003777	GO:0008017	GO:0016887	GO:0005871
	LTCONS_00018513	Down	LOC_Os10g39950.1*	Down	A1 vs. A3
	LTCONS_00061558	Down	LOC_Os04g45720.1	Down	A1 vs. A3	GO:0004028	GO:0006081	GO:0055114	GO:0004030	GO:0004029
	LTCONS_00004658	Down	LOC_Os01g54740.1*	Down	A1 vs. A3
	LTCONS_00007790	Down	LOC_Os01g13260.1	Down	A1 vs. A3	GO:0005634	GO:0051301	GO:0007067
	LTCONS_00007790	Down	LOC_Os01g13229.1*	Down	A1 vs. A3	GO:0005634	GO:0051301	GO:0007067
	LTCONS_00007790	Down	LOC_Os12g20324.1	Down	A1 vs. A3	GO:0005634	GO:0051301	GO:0007067
	LTCONS_00008953	Down	LOC_Os01g29680.1*	Down	A1 vs. A3	GO:0015074	GO:0008270	GO:0016021	GO:0003676
	LTCONS_00008953	Down	LOC_Os01g29650.1*	Down	A1 vs. A3
	LTCONS_00008953	Down	LOC_Os05g08210.1*	Down	A1 vs. A3	GO:0015074	GO:0003676
	LTCONS_00008953	Down	LOC_Os05g15820.1	Down	A1 vs. A3	GO:0003964	GO:0006278	GO:0003676
	LTCONS_00092396	Down	LOC_Os08g23320.1	Down	A1 vs. A3	GO:0008299	GO:0002094	GO:0006744	GO:0031305
	LTCONS_00033029	Down	LOC_Os02g12200.1	Down	A1 vs. A3
	LTCONS_00033029	Down	LOC_Os02g12120.1*	Down	A1 vs. A3	GO:0003677	GO:0046872	GO:0005739	GO:0006310
	LTCONS_00042626	Up	LOC_Os02g52130.4*	Down	A1 vs. A3	GO:0010629	GO:0010608	GO:0009737	GO:0016874
	LTCONS_00042626	Up	LOC_Os02g52130.9	Up	A1 vs. A3	GO:0010629	GO:0010608	GO:0009737	GO:0016874
	LTCONS_00084825	Down	LOC_Os07g22320.1*	Down	A1 vs. A3	GO:0046872
	LTCONS_00035803	Down	LOC_Os02g46480.1	Up	A1 vs. A3	GO:0009536
	LTCONS_00012364	Down	LOC_Os01g68230.2	Down	A1 vs. A3
	LTCONS_00012364	Down	LOC_Os01g68260.1*	Up	A1 vs. A3	GO:0016021	GO:0005739
	LTCONS_00018516	Down	LOC_Os10g39950.1*	Down	A1 vs. A3
	LTCONS_00079228	Down	LOC_Os06g50679.1*	Down	A1 vs. A3	GO:0003677	GO:0005634	GO:0009965	GO:0010075	GO:0008289	GO:0010014	GO:0048263	GO:0080060	GO:0010087
	LTCONS_00003206	Down	LOC_Os03g19436.1	Down	A1 vs. A3	GO:0005739
	LTCONS_00018515	Down	LOC_Os10g39950.1*	Down	A1 vs. A3
	LTCONS_00068473	Down	LOC_Os05g17360.1*	Down	A1 vs. A3	GO:0015074	GO:0008270	GO:0003676
	LTCONS_00068473	Down	LOC_Os05g17370.1*	Down	A1 vs. A3	GO:0015074	GO:0003677	GO:0003723	GO:0004190	GO:0003964	GO:0006508	GO:0008270	GO:0006310	GO:0006278
	LTCONS_00079225	Down	LOC_Os06g50679.1*	Down	A1 vs. A3	GO:0003677	GO:0005634	GO:0009965	GO:0010075	GO:0008289	GO:0010014	GO:0048263	GO:0080060	GO:0010087
	LTCONS_00016089	Down	LOC_Os10g02630.1	Up	A1 vs. A3	GO:0005685	GO:0003729	GO:0000398	GO:0071004	GO:0030619	GO:0000166	GO:0071011	GO:0000243
	LTCONS_00077060	Up	LOC_Os06g22829.3*	Down	A1 vs. A3	GO:0005739
	LTCONS_00000849	Down	LOC_Os01g10040.1*	Up	A1 vs. A3	GO:0010268	GO:0016709	GO:0020037	GO:0016132	GO:0005506	GO:0022900	GO:0007275	GO:0016021	GO:0016125
	LTCONS_00000849	Down	LOC_Os01g10040.2*	Up	A1 vs. A3	GO:0010268	GO:0016709	GO:0020037	GO:0016132	GO:0005506	GO:0022900	GO:0007275	GO:0016021	GO:0016125
	LTCONS_00038357	Down	LOC_Os02g13150.2*	Down	A1 vs. A3	GO:0016021
	LTCONS_00038357	Down	LOC_Os02g13170.1	Up	A1 vs. A3	GO:0006810	GO:0006412	GO:0016021	GO:0003735	GO:0009536
	LTCONS_00002205	Down	LOC_Os01g27520.1	Up	A1 vs. A3	GO:0006421	GO:0005524	GO:0004816	GO:0005737	GO:0003676
	LTCONS_00002205	Down	LOC_Os01g27530.1*	Down	A1 vs. A3	GO:0009536
	LTCONS_00002205	Down	LOC_Os01g27449.1*	Down	A1 vs. A3	GO:0016021
	LTCONS_00042574	Down	LOC_Os02g39780.1	Down	A1 vs. A3	GO:0015074	GO:0004252	GO:0003677	GO:0006508	GO:0008270	GO:0006310
	LTCONS_00030633	Up	LOC_Os12g29520.1	Down	A1 vs. A3	GO:0003677	GO:0005634	GO:0006355	GO:0009734
	LTCONS_00030633	Up	LOC_Os12g29520.2	Down	A1 vs. A3	GO:0003677	GO:0005634	GO:0006355	GO:0009734
	LTCONS_00030633	Up	LOC_Os12g29520.3	Down	A1 vs. A3	GO:0003677	GO:0005634	GO:0006355	GO:0009734
	LTCONS_00030633	Up	LOC_Os12g29520.5*	Down	A1 vs. A3	GO:0003677	GO:0005634	GO:0006355	GO:0009734
	LTCONS_00091630	Down	LOC_Os08g12370.1	Down	A1 vs. A3	GO:0015074	GO:0003723	GO:0003677	GO:0004190	GO:0003964	GO:0006508	GO:0008270	GO:0006310	GO:0006278
	LTCONS_00040831	Down	LOC_Os02g43594.1*	Down	A1 vs. A3	GO:0016021	GO:0005789	GO:0005886
	LTCONS_00040831	Down	LOC_Os02g43594.2*	Down	A1 vs. A3	GO:0016021	GO:0005789	GO:0005886
	LTCONS_00040831	Down	LOC_Os02g43620.1*	Down	A1 vs. A3	GO:0006820	GO:0005774	GO:0055085	GO:0016021	GO:0022857
	LTCONS_00041670	Down	LOC_Os02g51410.1*	Up	A1 vs. A3	GO:0000287	GO:0016310	GO:0008652	GO:0009423	GO:0004765	GO:0005524	GO:0019632	GO:0009073	GO:0005739	GO:0009507
	LTCONS_00041670	Down	LOC_Os02g51410.3	Down	A1 vs. A3	GO:0000287	GO:0016310	GO:0008652	GO:0009423	GO:0004765	GO:0005524	GO:0019632	GO:0009073	GO:0005739	GO:0009507
	LTCONS_00041670	Down	LOC_Os02g51430.2	Up	A1 vs. A3	GO:0000149	GO:0000145	GO:0051601	GO:0006887
	LTCONS_00041670	Down	LOC_Os02g51430.1	Up	A1 vs. A3	GO:0000149	GO:0000145	GO:0051601	GO:0006887
	LTCONS_00039367	Down	LOC_Os02g26310.1	-	A1 vs. A3	GO:0004674	GO:0005524	GO:0006468	GO:0016021
	LTCONS_00078130	Down	LOC_Os06g38770.1*	Down	A1 vs. A3	GO:0004674	GO:0005524	GO:0006468	GO:0016021
	LTCONS_00042571	Down	LOC_Os02g38370.1*	Down	A1 vs. A3	GO:0016021
	LTCONS_00013154	Down	LOC_Os01g63080.1*	Down	A1 vs. A3	GO:0015074	GO:0008270	GO:0003676
	LTCONS_00013154	Down	LOC_Os01g63060.1	Up	A1 vs. A3	GO:0006665	GO:0006952	GO:0005794	GO:0016021	GO:0016740
	LTCONS_00041885	Up	LOC_Os02g53620.1*	Up	A1 vs. A3
	LTCONS_00041885	Up	LOC_Os02g53600.1*	Up	A1 vs. A3
	LTCONS_00041885	Up	LOC_Os02g53590.1*	Up	A1 vs. A3
	LTCONS_00034091	Down	LOC_Os02g25620.1*	Down	A1 vs. A3
	LTCONS_00023042	Down	LOC_Os11g12130.1*	Down	A1 vs. A3	GO:0015074	GO:0006508	GO:0008270	GO:0004190	GO:0003676
	LTCONS_00013086	Down	LOC_Os01g45190.1	Up	A1 vs. A3	GO:0010468	GO:0003723	GO:0005524	GO:0006364	GO:0071013	GO:0005730	GO:0004004	GO:0010501	GO:0008380	0
	LTCONS_00052227	Down	LOC_Os03g48430.1*	Down	A1 vs. A3	GO:0046872	GO:0055114	GO:0051213
	LTCONS_00069722	Down	LOC_Os05g34450.1*	Down	A1 vs. A3	GO:0005515	GO:0009536
	LTCONS_00070936	Down	LOC_Os05g49380.2*	Down	A1 vs. A3	GO:0004252	GO:0006508	GO:0009536
	LTCONS_00070936	Down	LOC_Os05g49380.1	Down	A1 vs. A3	GO:0004252	GO:0006508	GO:0009536
	LTCONS_00070936	Down	LOC_Os05g49320.1	Down	A1 vs. A3	GO:0005840	GO:0006412	GO:0003735	GO:0009536
	LTCONS_00002296	Down	LOC_Os01g28680.7	Down	A1 vs. A3	GO:0080008	GO:0000166	GO:0005737
	LTCONS_00013025	Down	LOC_Os01g27520.1	Up	A1 vs. A3	GO:0006421	GO:0005524	GO:0004816	GO:0005737	GO:0003676
	LTCONS_00078124	Down	LOC_Os06g38770.1*	Down	A1 vs. A3	GO:0004674	GO:0005524	GO:0006468	GO:0016021
	LTCONS_00039170	Down	LOC_Os02g23890.1	Up	A1 vs. A3	GO:0008565	GO:0016021	GO:0015031	GO:0005886
	LTCONS_00030127	Down	LOC_Os12g19680.1*	Down	A1 vs. A3	GO:0015074	GO:0003723	GO:0003677	GO:0004190	GO:0003964	GO:0006508	GO:0008270	GO:0006310	GO:0006278
	LTCONS_00079227	Down	LOC_Os06g50679.1*	Down	A1 vs. A3	GO:0003677	GO:0005634	GO:0009965	GO:0010075	GO:0008289	GO:0010014	GO:0048263	GO:0080060	GO:0010087
	LTCONS_00100400	Down	ChrUn.fgenesh.mRNA.30*	Down	A1 vs. A3	GO:0008270	GO:0003676
	LTCONS_00100400	Down	LOC_Os01g22170.1*	Down	A1 vs. A3	GO:0015074	GO:0003723	GO:0003677	GO:0004190	GO:0003964	GO:0006508	GO:0008270	GO:0006310	GO:0006278
	LTCONS_00100400	Down	LOC_Os01g30936.1*	Down	A1 vs. A3	GO:0015074	GO:0003723	GO:0003677	GO:0004190	GO:0003964	GO:0006508	GO:0008270	GO:0005739	GO:0006310	GO:0006278
	LTCONS_00100400	Down	LOC_Os01g31200.1	Down	A1 vs. A3	GO:0015074	GO:0003723	GO:0003677	GO:0004190	GO:0003964	GO:0006508	GO:0008270	GO:0006310	GO:0006278
	LTCONS_00100400	Down	LOC_Os01g32600.1	Down	A1 vs. A3	GO:0003677	GO:0006508	GO:0008234
	LTCONS_00100400	Down	LOC_Os01g34750.1	Down	A1 vs. A3	GO:0015074	GO:0003677	GO:0003723	GO:0004523	GO:0005351	GO:0003964	GO:0090502	GO:0006278	GO:0006310	GO:0009401
	LTCONS_00100400	Down	LOC_Os01g35400.1*	Down	A1 vs. A3	GO:0008270	GO:0003676
	LTCONS_00100400	Down	LOC_Os01g36170.1	Down	A1 vs. A3	GO:0015074	GO:0003723	GO:0003677	GO:0004190	GO:0003964	GO:0006508	GO:0008270	GO:0005739	GO:0006310	GO:0006278
	LTCONS_00100400	Down	LOC_Os01g47960.1*	Down	A1 vs. A3	GO:0008270	GO:0005739	GO:0003676
	LTCONS_00100400	Down	LOC_Os02g13470.1*	Down	A1 vs. A3	GO:0015074	GO:0003723	GO:0003677	GO:0004190	GO:0003964	GO:0006508	GO:0008270	GO:0006310	GO:0006278
	LTCONS_00100400	Down	LOC_Os02g16410.1	Down	A1 vs. A3	GO:0008270	GO:0003676
	LTCONS_00100400	Down	LOC_Os02g28620.1*	Down	A1 vs. A3	GO:0015074	GO:0003723	GO:0003677	GO:0004190	GO:0003964	GO:0006508	GO:0008270	GO:0006310	GO:0006278
	LTCONS_00100400	Down	LOC_Os02g38540.1*	Down	A1 vs. A3	GO:0015074	GO:0003723	GO:0003677	GO:0004190	GO:0003964	GO:0006508	GO:0008270	GO:0006310	GO:0006278
	LTCONS_00100400	Down	LOC_Os02g40580.1*	Down	A1 vs. A3	GO:0015074	GO:0003723	GO:0003677	GO:0004190	GO:0003964	GO:0006508	GO:0008270	GO:0005739	GO:0006310	GO:0006278
	LTCONS_00100400	Down	LOC_Os03g23200.1*	Down	A1 vs. A3	GO:0015074	GO:0003723	GO:0003677	GO:0004190	GO:0003964	GO:0006508	GO:0008270	GO:0006310	GO:0006278
	LTCONS_00100400	Down	LOC_Os04g16100.1	Down	A1 vs. A3	GO:0015074	GO:0003723	GO:0003677	GO:0004190	GO:0003964	GO:0006508	GO:0008270	GO:0006310	GO:0006278
	LTCONS_00100400	Down	LOC_Os04g19270.1*	Down	A1 vs. A3	GO:0015074	GO:0006508	GO:0008270	GO:0004190	GO:0003676
	LTCONS_00100400	Down	LOC_Os04g48640.1*	Down	A1 vs. A3	GO:0015074	GO:0003723	GO:0003677	GO:0004190	GO:0003964	GO:0006508	GO:0008270	GO:0005739	GO:0006310	GO:0006278
	LTCONS_00100400	Down	LOC_Os05g17260.1*	Down	A1 vs. A3	GO:0015074	GO:0006508	GO:0008270	GO:0005739	GO:0004190	GO:0003676
	LTCONS_00100400	Down	LOC_Os05g17720.1*	Down	A1 vs. A3	GO:0008270	GO:0003676
	LTCONS_00100400	Down	LOC_Os06g01060.1*	Down	A1 vs. A3	GO:0008270	GO:0003676
	LTCONS_00100400	Down	LOC_Os06g32050.1*	Down	A1 vs. A3	GO:0015074	GO:0006508	GO:0008270	GO:0005739	GO:0004190	GO:0003676
	LTCONS_00100400	Down	LOC_Os06g32090.1*	Down	A1 vs. A3	GO:0008270	GO:0009536	GO:0003676
	LTCONS_00100400	Down	LOC_Os06g32890.1	Down	A1 vs. A3	GO:0015074	GO:0003723	GO:0003677	GO:0004190	GO:0003964	GO:0006508	GO:0008270	GO:0006310	GO:0006278
	LTCONS_00100400	Down	LOC_Os07g16560.1*	Down	A1 vs. A3	GO:0015074	GO:0003723	GO:0003677	GO:0004190	GO:0003964	GO:0006508	GO:0008270	GO:0006310	GO:0006278
	LTCONS_00100400	Down	LOC_Os07g38340.1*	Down	A1 vs. A3	GO:0015074	GO:0003723	GO:0003677	GO:0004190	GO:0003964	GO:0006508	GO:0008270	GO:0005739	GO:0006310	GO:0006278
	LTCONS_00100400	Down	LOC_Os08g11780.1*	Down	A1 vs. A3	GO:0015074	GO:0003723	GO:0003677	GO:0004190	GO:0003964	GO:0006508	GO:0008270	GO:0005739	GO:0006310	GO:0006278
	LTCONS_00100400	Down	LOC_Os08g11790.1*	Down	A1 vs. A3	GO:0015074	GO:0003723	GO:0003677	GO:0004190	GO:0003964	GO:0006508	GO:0008270	GO:0005739	GO:0006310	GO:0006278
	LTCONS_00100400	Down	LOC_Os08g12280.1	-	A1 vs. A3	GO:0006351	GO:0009536	GO:0005739	GO:0005488
	LTCONS_00100400	Down	LOC_Os08g12290.1*	Down	A1 vs. A3	GO:0015074	GO:0003723	GO:0003677	GO:0004190	GO:0003964	GO:0006508	GO:0008270	GO:0005739	GO:0006310	GO:0006278
	LTCONS_00100400	Down	LOC_Os08g23080.1*	Down	A1 vs. A3	GO:0015074	GO:0003723	GO:0003677	GO:0004190	GO:0003964	GO:0006508	GO:0008270	GO:0006310	GO:0006278
	LTCONS_00100400	Down	LOC_Os09g01270.1*	Down	A1 vs. A3	GO:0015074	GO:0003723	GO:0003677	GO:0004190	GO:0003964	GO:0006508	GO:0008270	GO:0006310	GO:0006278
	LTCONS_00100400	Down	LOC_Os09g09000.1	Down	A1 vs. A3	GO:0003677	GO:0005634	GO:0006508	GO:0008234	GO:0006355	GO:0005739	GO:0046983
	LTCONS_00100400	Down	LOC_Os09g17250.1*	Down	A1 vs. A3	GO:0008270	GO:0005739	GO:0003676
	LTCONS_00100400	Down	LOC_Os09g17400.1*	Down	A1 vs. A3	GO:0015074	GO:0003723	GO:0003677	GO:0004190	GO:0003964	GO:0006508	GO:0008270	GO:0005739	GO:0006310	GO:0006278
	LTCONS_00100400	Down	LOC_Os09g24090.1*	Down	A1 vs. A3	GO:0015074	GO:0003723	GO:0003677	GO:0004190	GO:0003964	GO:0006508	GO:0008270	GO:0006310	GO:0006278
	LTCONS_00100400	Down	LOC_Os10g10660.1*	Down	A1 vs. A3	GO:0008270	GO:0005739	GO:0003676
	LTCONS_00100400	Down	LOC_Os10g14060.1*	Down	A1 vs. A3	GO:0015074	GO:0006508	GO:0008270	GO:0004190	GO:0003676
	LTCONS_00100400	Down	LOC_Os10g17360.1*	Down	A1 vs. A3	GO:0015074	GO:0003723	GO:0003677	GO:0004190	GO:0003964	GO:0006508	GO:0008270	GO:0006310	GO:0006278
	LTCONS_00100400	Down	LOC_Os11g12210.1*	Down	A1 vs. A3	GO:0015074	GO:0003723	GO:0003677	GO:0004190	GO:0003964	GO:0006508	GO:0008270	GO:0005739	GO:0006310	GO:0006278
	LTCONS_00100400	Down	LOC_Os12g18460.1*	Down	A1 vs. A3	GO:0015074	GO:0003723	GO:0003677	GO:0004190	GO:0003964	GO:0006508	GO:0008270	GO:0006310	GO:0006278
	LTCONS_00100400	Down	LOC_Os12g19980.1*	Down	A1 vs. A3	GO:0015074	GO:0003723	GO:0003677	GO:0004190	GO:0003964	GO:0006508	GO:0008270	GO:0006310	GO:0006278
	LTCONS_00069121	Down	LOC_Os05g26990.2*	Down	A1 vs. A3	GO:0005488
	LTCONS_00069121	Down	LOC_Os05g26990.3*	Down	A1 vs. A3	GO:0005737
	LTCONS_00069121	Down	LOC_Os05g26990.4*	Down	A1 vs. A3	GO:0005737
	LTCONS_00069121	Down	LOC_Os05g26954.1	Down	A1 vs. A3	GO:0001664	GO:0008047	GO:0006629
	LTCONS_00097635	Down	LOC_Os09g06230.1	Up	A1 vs. A3	GO:0004674	GO:0005524	GO:0006468	GO:0005737
	LTCONS_00042545	Down	LOC_Os02g32550.1*	Down	A1 vs. A3
	LTCONS_00042545	Down	LOC_Os02g32530.1	Up	A1 vs. A3	GO:0071806	GO:0015266	GO:0033365	GO:0016021	GO:0009941
	LTCONS_00042545	Down	LOC_Os02g32530.3*	Down	A1 vs. A3	GO:0071806	GO:0015266	GO:0033365	GO:0016021	GO:0009941
	LTCONS_00059541	Down	LOC_Os04g20590.1	Down	A1 vs. A3	GO:0006338	GO:0006355	GO:0031011
	LTCONS_00030651	Down	LOC_Os12g29660.1	Down	A1 vs. A3	GO:0010468	GO:0003723	GO:0007059	GO:0005524	GO:0006413	GO:0004004	GO:0036464	GO:0010501
	LTCONS_00005279	Down	LOC_Os01g60810.1	Up	A1 vs. A3	GO:0003677
	LTCONS_00005279	Down	LOC_Os01g60780.2*	Down	A1 vs. A3	GO:0016021
	LTCONS_00005279	Down	LOC_Os01g60790.1*	Up	A1 vs. A3	GO:0003729	GO:0006520	GO:0006412	GO:0003735	GO:0022627
	LTCONS_00037875	Down	LOC_Os02g07780.2*	Down	A1 vs. A3	GO:0003677	GO:0046872	GO:0005634	GO:0006355
	LTCONS_00013049	Down	LOC_Os01g36090.1*	Down	A1 vs. A3	GO:0005634	GO:0016853	GO:0005829	GO:0005975
	LTCONS_00013049	Down	LOC_Os01g36080.3	Down	A1 vs. A3	GO:0046872	GO:0004674	GO:0005524	GO:0004721	GO:0006470	GO:0006468
	LTCONS_00010374	Down	LOC_Os01g49010.2	Up	A1 vs. A3	GO:0009744	GO:0003688	GO:0005524	GO:0005664	GO:0006270	GO:0009536
	LTCONS_00010374	Down	LOC_Os01g49026.2	Down	A1 vs. A3	GO:0072546	GO:0005840	GO:0034975	GO:0006412	GO:0003735	GO:0000045
	LTCONS_00007795	Down	LOC_Os01g13270.2*	Down	A1 vs. A3	GO:0005634	GO:0004674	GO:0005524	GO:0006468	GO:0035556	GO:0005886	GO:0005737
	LTCONS_00007795	Down	LOC_Os01g13300.1*	Down	A1 vs. A3	GO:0003677	GO:0005634	GO:0006355
	LTCONS_00024177	Down	LOC_Os11g31800.1*	Down	A1 vs. A3
	LTCONS_00037347	Down	LOC_Os02g02710.4	Down	A1 vs. A3	GO:0005615	GO:0006508	GO:0008270	GO:0004181	GO:0016021
	LTCONS_00037347	Down	LOC_Os02g02750.2	Down	A1 vs. A3	GO:0008654	GO:0016780	GO:0016021	GO:0005739
	LTCONS_00037490	Down	LOC_Os02g03850.1	Down	A1 vs. A3	GO:0003922	GO:0016757	GO:0006177	GO:0005829	GO:0003921
	LTCONS_00078014	Down	LOC_Os06g36940.1	Down	A1 vs. A3
	LTCONS_00078014	Down	LOC_Os06g36920.1*	Down	A1 vs. A3	GO:0009653	GO:0020037	GO:0005506	GO:0055114	GO:0044767	GO:0016705	GO:0016021	GO:0004497	GO:0065007
	LTCONS_00078014	Down	LOC_Os06g36900.1*	Down	A1 vs. A3	GO:0008270	GO:0003676
	LTCONS_00037362	Down	LOC_Os02g02880.1	Up	A1 vs. A3	GO:0005634	GO:0052907	GO:0005739	GO:0070475
	LTCONS_00037362	Down	LOC_Os02g02860.1	Up	A1 vs. A3	GO:0010105	GO:0051740	GO:0005783	GO:0005524	GO:0070127	GO:0004872	GO:0000049	GO:0009658	GO:0004818	GO:0004673	GO:0048481	GO:0005515	GO:0006424	GO:0005739	GO:0009570
	LTCONS_00008630	Down	LOC_Os05g17590.1*	Down	A1 vs. A3	GO:0015074	GO:0003677	GO:0006415	GO:0005737	GO:0004190	GO:0003964	GO:0006508	GO:0008270	GO:0016149	GO:0006310	GO:0006278
	LTCONS_00008630	Down	LOC_Os09g09090.1*	Down	A1 vs. A3	GO:0015074	GO:0003723	GO:0003677	GO:0004190	GO:0003964	GO:0006508	GO:0008270	GO:0006310	GO:0006278
	LTCONS_00032557	Up	LOC_Os02g06300.1	Up	A1 vs. A3	GO:0003746	GO:0045727	GO:0006414	GO:0005525	GO:0003924	GO:0009507
	LTCONS_00067819	Down	LOC_Os05g07500.1*	Down	A1 vs. A3	GO:0015074	GO:0003723	GO:0003677	GO:0004190	GO:0003964	GO:0006508	GO:0008270	GO:0006310	GO:0006278
	LTCONS_00052586	Down	LOC_Os03g51910.1*	Down	A1 vs. A3	GO:0003677	GO:0005634	GO:0046983
	LTCONS_00052586	Down	LOC_Os03g51890.1*	Down	A1 vs. A3	GO:0016021
	LTCONS_00052586	Down	LOC_Os03g51880.1	Down	A1 vs. A3
	LTCONS_00068296	Down	LOC_Os05g14820.1*	Up	A1 vs. A3	GO:0003333	GO:0016021	GO:0005886	GO:0015171
	LTCONS_00042490	Up	LOC_Os02g13300.1*	Up	A1 vs. A3	GO:0035349	GO:0006412	GO:0015228	GO:0016021	GO:0003735	GO:0005739
	LTCONS_00009922	Up	LOC_Os01g43230.1*	Up	A1 vs. A3	GO:0005783	GO:0006032	GO:0008061	GO:0005975	GO:0004568	GO:0005576	GO:0016021
	LTCONS_00009922	Up	LOC_Os01g43230.3*	Up	A1 vs. A3	GO:0003677	GO:0005783	GO:0008061	GO:0006032	GO:0016021	GO:0005576	GO:0004568	GO:0005975
	LTCONS_00069296	Up	LOC_Os05g28980.6	Down	A1 vs. A3
	LTCONS_00069296	Up	LOC_Os05g29010.2	Up	A1 vs. A3	GO:0006269	GO:0003896	GO:1990077
	LTCONS_00007090	Up	LOC_Os01g06454.1	Up	A1 vs. A3
	LTCONS_00006741	Down	LOC_Os01g02430.1	Down	A1 vs. A3	GO:0016020	GO:0004674	GO:0005524	GO:0006468
	LTCONS_00006741	Down	LOC_Os01g02450.1*	Down	A1 vs. A3	GO:0006281	GO:0003682	GO:0007064	0
	LTCONS_00006741	Down	LOC_Os01g02390.1	Down	A1 vs. A3	GO:0016020	GO:0004674	GO:0005524	GO:0030247	GO:0006468
	LTCONS_00037487	Down	LOC_Os02g03850.1	Down	A1 vs. A3	GO:0003922	GO:0016757	GO:0006177	GO:0005829	GO:0003921
	LTCONS_00037487	Down	LOC_Os02g03840.2*	Down	A1 vs. A3
	LTCONS_00002476	Down	LOC_Os01g29680.1*	Down	A1 vs. A3	GO:0015074	GO:0008270	GO:0016021	GO:0003676
	LTCONS_00002476	Down	LOC_Os01g29650.1*	Down	A1 vs. A3
	LTCONS_00002476	Down	LOC_Os05g08210.1*	Down	A1 vs. A3	GO:0015074	GO:0003676
	LTCONS_00035821	Down	LOC_Os02g46610.1	Up	A1 vs. A3
	LTCONS_00013078	Down	LOC_Os01g43160.1	Up	A1 vs. A3	GO:0016020	GO:0005975	GO:0005576	GO:0071555	GO:0004650
	LTCONS_00013078	Down	LOC_Os08g17750.1*	Down	A1 vs. A3	GO:0015074	GO:0008270	GO:0003676
	LTCONS_00017735	Down	LOC_Os10g29850.1*	Down	A1 vs. A3
	LTCONS_00039196	Down	LOC_Os02g24080.3*	Up	A1 vs. A3	GO:0005886
	LTCONS_00039196	Down	LOC_Os02g24080.2*	Up	A1 vs. A3	GO:0005886
	LTCONS_00039196	Down	LOC_Os02g24080.5*	Up	A1 vs. A3	GO:0005886
	LTCONS_00042588	Down	LOC_Os02g41910.1*	Down	A1 vs. A3	GO:0031146	GO:0016567	GO:0004842	GO:0019005
	LTCONS_00016858	Down	ChrSy.fgenesh.mRNA.4	Down	A1 vs. A3	GO:0000398	GO:0071013
	LTCONS_00051345	Down	LOC_Os03g36790.1	Up	A1 vs. A3	GO:0009705	GO:0046786	GO:0016021
	LTCONS_00008893	Down	LOC_Os01g28744.1*	Down	A1 vs. A3	GO:0009536
	LTCONS_00009034	Down	LOC_Os01g31770.2*	Down	A1 vs. A3	GO:0016705	GO:0005506	GO:0055114	GO:0031418
	LTCONS_00009034	Down	LOC_Os01g31800.1*	Down	A1 vs. A3	GO:0006342	GO:0003677	GO:0006334	GO:0046982	GO:0000790	GO:0000786
	LTCONS_00012971	Down	LOC_Os01g13470.1	Down	A1 vs. A3	GO:0003723
	LTCONS_00036736	Up	LOC_Os02g55120.1	Up	A1 vs. A3	GO:0006413	GO:0003743
	LTCONS_00036736	Up	LOC_Os02g55060.1	Up	A1 vs. A3	GO:0016020	GO:0012505	GO:0005829
	LTCONS_00036736	Up	LOC_Os02g55110.1	Down	A1 vs. A3
	LTCONS_00078141	Down	LOC_Os06g38950.1*	Down	A1 vs. A3	GO:0043231	GO:0055085	GO:0005524	GO:0006869	GO:0042626	GO:0016021
	LTCONS_00078141	Down	LOC_Os06g38910.1	-	A1 vs. A3
	LTCONS_00042535	Down	LOC_Os02g05370.1	Down	A1 vs. A3	GO:0015074	GO:0005634	GO:0051276	GO:0042023	GO:0030307	GO:0010090	GO:0048364	GO:0003690	GO:0009330	GO:0008270	GO:0048367
	LTCONS_00042535	Down	LOC_Os01g24260.1*	Down	A1 vs. A3	GO:0015074	GO:0003677	GO:0008270	GO:0006310
	LTCONS_00086212	Down	LOC_Os07g41060.1	Up	A1 vs. A3	GO:0003824	GO:0050662
	LTCONS_00070228	Up	LOC_Os05g40220.2*	Down	A1 vs. A3
	LTCONS_00035247	Up	LOC_Os02g39120.1*	Down	A1 vs. A3
	LTCONS_00017651	Down	LOC_Os10g28510.1*	Down	A1 vs. A3
	LTCONS_00061529	Down	LOC_Os04g45270.1	Down	A1 vs. A3	GO:0009505	GO:0006508	GO:0030163	GO:0004190
	LTCONS_00009515	Down	LOC_Os01g37960.1	Up	A1 vs. A3	GO:0005788	GO:0008152	GO:0016787
	LTCONS_00009515	Down	LOC_Os01g37930.1*	Down	A1 vs. A3
	LTCONS_00009515	Down	LOC_Os06g46040.1	Down	A1 vs. A3
	LTCONS_00031071	Down	LOC_Os12g35440.1*	Down	A1 vs. A3
	LTCONS_00009051	Down	LOC_Os01g31800.1*	Down	A1 vs. A3	GO:0006342	GO:0003677	GO:0006334	GO:0046982	GO:0000790	GO:0000786
	LTCONS_00029289	Down	LOC_Os12g07450.1	Down	A1 vs. A3
	LTCONS_00005124	Down	LOC_Os01g59120.1	Down	A1 vs. A3	GO:0005634	GO:0051301	GO:0005739	GO:0007049
	LTCONS_00005124	Down	LOC_Os01g59070.1	Down	A1 vs. A3
	LTCONS_00005124	Down	LOC_Os01g59050.1*	Down	A1 vs. A3	GO:0016020	GO:0046872	GO:0016491
	LTCONS_00005124	Down	LOC_Os01g59110.1*	Down	A1 vs. A3	GO:0080043	GO:0043231	GO:0009813	GO:0080044	GO:0052696
	LTCONS_00042628	Down	LOC_Os02g52990.1*	Up	A1 vs. A3	GO:0009734	GO:0005516	GO:0005739
	LTCONS_00042628	Down	LOC_Os02g53000.1*	Down	A1 vs. A3	GO:0016020
	LTCONS_00042628	Down	LOC_Os02g53000.2*	Down	A1 vs. A3
	LTCONS_00042549	Down	LOC_Os02g33460.1*	Down	A1 vs. A3	GO:0019538
	LTCONS_00100296	Down	LOC_Os01g29050.1*	Down	A1 vs. A3	GO:0005488
	LTCONS_00100296	Down	LOC_Os04g06144.1*	Down	A1 vs. A3	GO:0015074	GO:0003723	GO:0003677	GO:0004190	GO:0003964	GO:0006508	GO:0008270	GO:0006310	GO:0006278
	LTCONS_00100296	Down	LOC_Os06g03370.1*	Down	A1 vs. A3	GO:0015074	GO:0003723	GO:0003677	GO:0016853	GO:0004190	GO:0003964	GO:0006508	GO:0008270	GO:0009536	GO:0006310	GO:0006278
	LTCONS_00004164	Down	LOC_Os01g50110.1*	Up	A1 vs. A3	GO:0003677
	LTCONS_00004164	Down	LOC_Os01g50090.1*	Down	A1 vs. A3	GO:0015074	GO:0003677	GO:0008270	GO:0006310
	LTCONS_00068374	Down	LOC_Os05g15820.1	Down	A1 vs. A3	GO:0003964	GO:0006278	GO:0003676
	LTCONS_00052571	Down	LOC_Os03g51910.1*	Down	A1 vs. A3	GO:0003677	GO:0005634	GO:0046983
	LTCONS_00052571	Down	LOC_Os03g51890.1*	Down	A1 vs. A3	GO:0016021
	LTCONS_00052571	Down	LOC_Os03g51880.1	Down	A1 vs. A3
	LTCONS_00003556	Down	LOC_Os01g43870.1	Up	A1 vs. A3	GO:0004721	GO:0006470
	LTCONS_00003556	Down	LOC_Os01g43870.4	Up	A1 vs. A3	GO:0004721	GO:0006470
	LTCONS_00076802	Down	LOC_Os06g19160.1*	Down	A1 vs. A3	GO:0015074	GO:0003677	GO:0005524	GO:0008270	GO:0016021	GO:0005739	GO:0046983	GO:0016887
	LTCONS_00009363	Down	LOC_Os01g35930.1*	Down	A1 vs. A3	GO:0000719	GO:0003904	GO:0003677	GO:0003723	GO:0005634	GO:0006355	GO:0003964	GO:0006310	GO:0006278
	LTCONS_00012578	Down	LOC_Os02g45820.1	Up	A1 vs. A3	GO:0045165	GO:0003677	GO:0005634	GO:0005758	GO:0010026	GO:0007275	GO:0005507	GO:0032880	GO:0005743	GO:0015450	GO:0015031
	LTCONS_00011471	Down	LOC_Os01g59760.1	Up	A1 vs. A3	GO:0006355	GO:0043565	GO:0003700
	LTCONS_00011471	Down	LOC_Os01g59730.1*	Up	A1 vs. A3	GO:0003723	GO:0006412	GO:0022625	GO:0003735
	LTCONS_00003611	Down	LOC_Os01g44210.1	Up	A1 vs. A3	GO:0005840	GO:0006412	GO:0003735	GO:0009536
	LTCONS_00003445	Up	LOC_Os01g42350.1	Up	A1 vs. A3	GO:0055085	GO:0005524	GO:0042626	GO:0016021	GO:0005886
	LTCONS_00044279	Down	LOC_Os03g15020.1*	Down	A1 vs. A3	GO:0030246	GO:0004565	GO:0005618	GO:0005975	GO:0016021	GO:0005773
	LTCONS_00035807	Down	LOC_Os02g46480.1	Up	A1 vs. A3	GO:0009536
	LTCONS_00035807	Down	LOC_Os02g46490.1	Down	A1 vs. A3	GO:0009826	GO:0010074	GO:0006355	GO:0004722	GO:0009933	GO:0005543	GO:0046872	GO:0006470	GO:0005886
	LTCONS_00000883	Up	LOC_Os01g10380.1	Up	A1 vs. A3
	LTCONS_00009342	Down	LOC_Os01g29104.1*	Down	A1 vs. A3	GO:0043231	GO:0044444
	LTCONS_00009342	Down	LOC_Os04g24804.1*	Down	A1 vs. A3	GO:0005739
	LTCONS_00009342	Down	LOC_Os07g15959.1*	Down	A1 vs. A3	GO:0009536	GO:0005739
	LTCONS_00009342	Down	LOC_Os10g33190.1*	Down	A1 vs. A3	GO:0005739
	LTCONS_00009342	Down	LOC_Os12g22489.1*	Down	A1 vs. A3	GO:0005739
	LTCONS_00059438	Down	LOC_Os04g18930.1	-	A1 vs. A3	GO:0005739
	LTCONS_00059540	Down	LOC_Os04g20590.1	Down	A1 vs. A3	GO:0006338	GO:0006355	GO:0031011
	LTCONS_00016597	Down	LOC_Os10g10260.1*	Down	A1 vs. A3	GO:0006368	GO:0070449	GO:0003676
	LTCONS_00011700	Up	LOC_Os01g61970.1	Up	A1 vs. A3	GO:0016021
	LTCONS_00016598	Down	LOC_Os10g10260.1*	Down	A1 vs. A3	GO:0006368	GO:0070449	GO:0003676
	LTCONS_00024837	Down	LOC_Os11g40210.1*	Down	A1 vs. A3
	LTCONS_00052595	Down	LOC_Os03g51910.1*	Down	A1 vs. A3	GO:0003677	GO:0005634	GO:0046983
	LTCONS_00052595	Down	LOC_Os03g51890.1*	Down	A1 vs. A3	GO:0016021
	LTCONS_00004859	Up	LOC_Os01g56840.1*	Up	A1 vs. A3	GO:0043229	GO:0005488
	LTCONS_00004859	Up	LOC_Os01g56850.1	Up	A1 vs. A3	GO:0044424	GO:0016021
	LTCONS_00037536	Down	LOC_Os02g04130.1*	Up	A1 vs. A3
	LTCONS_00037536	Down	LOC_Os02g04080.1	Down	A1 vs. A3	GO:0005634	GO:0006281	GO:0005524	GO:0003682	GO:0007064
	LTCONS_00077312	Up	LOC_Os08g29630.1*	Up	A1 vs. A3
	LTCONS_00012365	Up	LOC_Os01g68230.2	Down	A1 vs. A3
	LTCONS_00006812	Down	LOC_Os01g03020.1	Down	A1 vs. A3	GO:0004823	GO:0005524	GO:0002161	GO:0016021	GO:0006429	GO:0006450
	LTCONS_00006812	Down	LOC_Os01g02960.1	Down	A1 vs. A3	GO:0009536
	LTCONS_00039473	Down	LOC_Os11g22150.3*	Down	A1 vs. A3	GO:0009536
	LTCONS_00053045	Up	LOC_Os03g57240.1	Down	A1 vs. A3	GO:0046872
	LTCONS_00006933	Down	LOC_Os01g04600.2*	Down	A1 vs. A3
	LTCONS_00013160	Up	LOC_Os01g63690.1*	Up	A1 vs. A3	GO:0006952
	LTCONS_00040004	Up	LOC_Os02g35080.1	Down	A1 vs. A3
	LTCONS_00042526	Down	LOC_Os02g26080.1*	Down	A1 vs. A3	GO:0052689	GO:0005576	GO:0016021	GO:0005739
	LTCONS_00012044	Up	LOC_Os01g65550.2	Up	A1 vs. A3	GO:0000166	GO:0003676
	LTCONS_00090847	Down	LOC_Os08g02680.3*	Down	A1 vs. A3
	LTCONS_00034439	Down	LOC_Os02g29530.1	Up	A1 vs. A3	GO:0047262	GO:0005768	GO:0016021	GO:0005739	GO:0010289	GO:0005802	GO:0000139
	LTCONS_00012116	Up	LOC_Os01g66190.1	Up	A1 vs. A3	GO:0016021
	LTCONS_00012116	Up	LOC_Os01g66180.2	Up	A1 vs. A3	GO:0009055	GO:0020037	GO:0046872	GO:0006123	GO:0005758	GO:0006122	GO:0005746
	LTCONS_00002316	Up	LOC_Os01g28680.10*	Up	A1 vs. A3
	LTCONS_00002316	Up	LOC_Os01g28680.7	Down	A1 vs. A3	GO:0080008	GO:0000166	GO:0005737
	LTCONS_00013012	Down	LOC_Os01g21536.1*	Down	B1 vs. B2	GO:0015074	GO:0003723	GO:0003677	GO:0004190	GO:0003964	GO:0006508	GO:0008270	GO:0006310	GO:0006278
	LTCONS_00002335	Up	LOC_Os01g28680.10*	Up	B1 vs. B2
	LTCONS_00002335	Up	LOC_Os01g28680.7*	Up	B1 vs. B2	GO:0080008	GO:0000166	GO:0005737
	LTCONS_00010543	Down	LOC_Os01g50830.2	Down	B1 vs. B2
	LTCONS_00010543	Down	LOC_Os01g50849.2	Down	B1 vs. B2
	LTCONS_00033360	Down	LOC_Os02g15310.3	Down	B1 vs. B2	GO:0000166	GO:0003676
	LTCONS_00033360	Down	LOC_Os02g15240.1	Down	B1 vs. B2	GO:0000272	GO:0008270	GO:0016161	GO:0009536
	LTCONS_00036063	Down	LOC_Os02g48400.1	Down	B1 vs. B2
	LTCONS_00036063	Down	LOC_Os02g48430.1*	Down	B1 vs. B2	GO:0003677	GO:0005634	GO:0005694	GO:0032508	GO:0009378	GO:0043140	GO:0005739	GO:0000724
	LTCONS_00036063	Down	LOC_Os02g48450.1*	Down	B1 vs. B2	GO:0005615	GO:0051603	GO:0004197	GO:0005764
	LTCONS_00042190	Down	LOC_Os02g10080.1	Down	B1 vs. B2	GO:0003723	GO:0003677	GO:0046872
	LTCONS_00042190	Down	LOC_Os02g06480.2	Down	B1 vs. B2	GO:0033617	GO:0005507	GO:0016021	GO:0005739	GO:0009793
	LTCONS_00042190	Down	LOC_Os07g48620.1	Down	B1 vs. B2
	LTCONS_00009986	Down	LOC_Os01g44310.1	Down	B1 vs. B2
	LTCONS_00009986	Down	LOC_Os01g44310.2	Down	B1 vs. B2
	LTCONS_00038757	Down	LOC_Os02g18515.1	Down	B1 vs. B2	GO:0015074	GO:0003723	GO:0003677	GO:0004190	GO:0003964	GO:0006508	GO:0008270	GO:0006310	GO:0006278
	LTCONS_00038757	Down	LOC_Os02g18550.1	Up	B1 vs. B2	GO:0006412	GO:0003735	GO:0022627
	LTCONS_00013034	Down	LOC_Os01g31800.1	Down	B1 vs. B2	GO:0006342	GO:0003677	GO:0006334	GO:0046982	GO:0000790	GO:0000786
	LTCONS_00042584	Down	LOC_Os02g41650.1	Up	B1 vs. B2	GO:0045548	GO:0009800	GO:0005737	GO:0006559
	LTCONS_00010011	Down	LOC_Os01g45040.1*	Down	B1 vs. B2	GO:0016021	GO:0009507
	LTCONS_00050575	Down	LOC_Os03g23800.1*	Down	B1 vs. B2	GO:0015074	GO:0006508	GO:0008270	GO:0004190	GO:0003676
	LTCONS_00050575	Down	LOC_Os03g23770.1*	Down	B1 vs. B2	GO:0008270	GO:0003676
	LTCONS_00033365	Down	LOC_Os02g15230.1*	Up	B1 vs. B2	GO:0005739	GO:0016788
	LTCONS_00033365	Down	LOC_Os02g15310.1	Down	B1 vs. B2	GO:0000166	GO:0003676
	LTCONS_00033365	Down	LOC_Os02g15310.2	Down	B1 vs. B2	GO:0000166	GO:0003676
	LTCONS_00033365	Down	LOC_Os02g15270.1	Up	B1 vs. B2
	LTCONS_00091585	Down	LOC_Os08g11720.3*	Down	B1 vs. B2	GO:0005739
	LTCONS_00052585	Down	LOC_Os03g51910.1	Down	B1 vs. B2	GO:0003677	GO:0005634	GO:0046983
	LTCONS_00052585	Down	LOC_Os03g51890.1	Down	B1 vs. B2	GO:0016021
	LTCONS_00052585	Down	LOC_Os03g51880.1	Down	B1 vs. B2
	LTCONS_00042609	Down	LOC_Os02g47020.1	Up	B1 vs. B2	GO:0016310	GO:0005524	GO:0004849	GO:0043097	GO:0006222	GO:0005829	GO:0019253	GO:0006206	GO:0009507	GO:0008974
	LTCONS_00040879	Down	LOC_Os02g06480.2	Down	B1 vs. B2	GO:0033617	GO:0005507	GO:0016021	GO:0005739	GO:0009793
	LTCONS_00002487	Down	LOC_Os01g27449.1	Down	B1 vs. B2	GO:0016021
	LTCONS_00002487	Down	LOC_Os04g24804.1	Down	B1 vs. B2	GO:0005739
	LTCONS_00034018	Down	LOC_Os02g24550.1	Down	B1 vs. B2	GO:0003964	GO:0003723	GO:0003677	GO:0006310	GO:0006278
	LTCONS_00034023	Down	LOC_Os02g24576.1	Down	B1 vs. B2	GO:0000287	GO:0003729	GO:0030686	GO:0005763	GO:0006364	GO:0010333	GO:0000028	GO:0032040	GO:0006412	GO:0003735	GO:0022627	GO:0009507	GO:0019843
	LTCONS_00034023	Down	LOC_Os02g24550.1	Down	B1 vs. B2	GO:0003964	GO:0003723	GO:0003677	GO:0006310	GO:0006278
	LTCONS_00016359	Down	LOC_Os10g06260.1*	Down	B1 vs. B2	GO:0008270	GO:0003676
	LTCONS_00077721	Down	LOC_Os02g39530.1	Down	B1 vs. B2
	LTCONS_00033364	Down	LOC_Os02g15230.1*	Up	B1 vs. B2	GO:0005739	GO:0016788
	LTCONS_00033364	Down	LOC_Os02g15270.1	Up	B1 vs. B2
	LTCONS_00003049	Down	LOC_Os05g27290.1	Down	B1 vs. B2
	LTCONS_00003049	Down	LOC_Os07g04480.1	Down	B1 vs. B2
	LTCONS_00003049	Down	LOC_Os08g19600.1	Down	B1 vs. B2
	LTCONS_00011696	Up	LOC_Os01g61990.1*	Up	B1 vs. B2	GO:0007165	GO:0016021	GO:0005886
	LTCONS_00036066	Down	LOC_Os02g48430.1*	Down	B1 vs. B2	GO:0003677	GO:0005634	GO:0005694	GO:0032508	GO:0009378	GO:0043140	GO:0005739	GO:0000724
	LTCONS_00036066	Down	LOC_Os02g48450.1*	Down	B1 vs. B2	GO:0005615	GO:0051603	GO:0004197	GO:0005764
	LTCONS_00007690	Down	LOC_Os01g12080.3*	Down	B1 vs. B2
	LTCONS_00007690	Down	LOC_Os01g12070.1	Down	B1 vs. B2	GO:0030246	GO:0030245	GO:0005576	GO:0071555	GO:0008810
	LTCONS_00075408	Down	LOC_Os06g03165.1	Down	B1 vs. B2	GO:0043531	GO:0006508	GO:0008234
	LTCONS_00024271	Down	LOC_Os11g32369.1	Down	B1 vs. B2	GO:0008152	GO:0016798
	LTCONS_00024271	Down	LOC_Os11g32360.2	Down	B1 vs. B2
	LTCONS_00042490	Up	LOC_Os02g13300.1*	Up	B1 vs. B2	GO:0035349	GO:0006412	GO:0015228	GO:0016021	GO:0003735	GO:0005739
	LTCONS_00002296	Up	LOC_Os01g28680.7*	Up	B1 vs. B2	GO:0080008	GO:0000166	GO:0005737
	LTCONS_00002299	Up	LOC_Os01g28690.1	Up	B1 vs. B2	GO:0034398	GO:0003723	GO:0005487	GO:0006405	GO:0008139	GO:0000973	GO:0006606	GO:0009536	GO:0017056	GO:0044614
	LTCONS_00004556	Up	LOC_Os01g53640.1	Down	B1 vs. B2	GO:0004674	GO:0005524	GO:0006468	GO:0016021
	LTCONS_00004556	Up	LOC_Os01g53670.2	Up	B1 vs. B2
	LTCONS_00004556	Up	LOC_Os01g53670.3*	Up	B1 vs. B2
	LTCONS_00012991	Down	LOC_Os01g17320.1	Up	B1 vs. B2	GO:0003677	GO:0005739
	LTCONS_00003050	Up	LOC_Os08g19600.1	Down	B1 vs. B2
	LTCONS_00007689	Down	LOC_Os01g12080.3*	Down	B1 vs. B2
	LTCONS_00007689	Down	LOC_Os01g12070.1	Down	B1 vs. B2	GO:0030246	GO:0030245	GO:0005576	GO:0071555	GO:0008810
	LTCONS_00016523	Down	LOC_Os10g09460.1*	Down	B1 vs. B2	GO:0015074	GO:0006508	GO:0008270	GO:0004190	GO:0003676
	LTCONS_00016523	Down	LOC_Os10g09440.1*	Down	B1 vs. B2	GO:0015074	GO:0006508	GO:0008270	GO:0004190	GO:0003676
	LTCONS_00042466	Down	LOC_Os02g04924.2*	Down	B1 vs. B2	GO:0009055	GO:0022900	GO:0009536	GO:0003676
	LTCONS_00042466	Down	LOC_Os02g04940.1*	Down	B1 vs. B2	GO:0015074	GO:0008270	GO:0003676
	LTCONS_00042466	Down	LOC_Os11g22060.1	Down	B1 vs. B2	GO:0015074	GO:0003677	GO:0003723	GO:0005634	GO:0016929	GO:0004190	GO:0003964	GO:0008270	GO:0006278	GO:0006310	GO:0016926
	LTCONS_00068526	Down	LOC_Os05g18160.1*	Down	B1 vs. B2	GO:0008270	GO:0009536	GO:0003676
	LTCONS_00100412	Down	ChrUn.fgenesh.mRNA.47	Down	B1 vs. B2	GO:0008270	GO:0003676
	LTCONS_00100412	Down	ChrUn.fgenesh.mRNA.51*	Down	B1 vs. B2	GO:0015074	GO:0008270	GO:0003676
	LTCONS_00100412	Down	LOC_Os11g22060.1	Down	B1 vs. B2	GO:0015074	GO:0003677	GO:0003723	GO:0005634	GO:0016929	GO:0004190	GO:0003964	GO:0008270	GO:0006278	GO:0006310	GO:0016926
	LTCONS_00011558	Down	LOC_Os01g60700.1	Down	B1 vs. B2	GO:0005524	GO:0004672	GO:0006468
	LTCONS_00039367	Up	LOC_Os02g26310.1	Up	B1 vs. B2	GO:0004674	GO:0005524	GO:0006468	GO:0016021
	LTCONS_00036224	Down	LOC_Os02g50070.1	Down	B1 vs. B2
	LTCONS_00036224	Down	LOC_Os02g50040.1*	Down	B1 vs. B2	GO:0030245	GO:0005576	GO:0071555	GO:0008810
	LTCONS_00036224	Down	LOC_Os02g50050.1	Down	B1 vs. B2
	LTCONS_00077070	Down	LOC_Os02g47680.1*	Down	B1 vs. B2	GO:0006508	GO:0008233
	LTCONS_00077070	Down	LOC_Os09g40075.1*	Down	B1 vs. B2
	LTCONS_00009985	Down	LOC_Os01g44310.1	Down	B1 vs. B2
	LTCONS_00042541	Down	LOC_Os02g31960.1	Down	B1 vs. B2
	LTCONS_00042541	Down	LOC_Os02g31940.1*	Up	B1 vs. B2	GO:0016021	GO:0071805	GO:0015079
	LTCONS_00042541	Down	LOC_Os03g36130.1	Down	B1 vs. B2	GO:0016070	GO:0016020	GO:0005739
	LTCONS_00041207	Down	LOC_Os02g46720.2*	Down	B1 vs. B2	GO:0016567	GO:0008270	GO:0004842
	LTCONS_00041207	Down	LOC_Os02g46720.3	Down	B1 vs. B2	GO:0016567	GO:0005488	GO:0005737
	LTCONS_00041207	Down	LOC_Os02g46720.1	Down	B1 vs. B2	GO:0046872	GO:0016567	GO:0004842
	LTCONS_00041207	Down	LOC_Os02g46750.5	Down	B1 vs. B2	GO:0005524	GO:0004672	GO:0006468
	LTCONS_00001831	Down	LOC_Os02g38530.1*	Down	B1 vs. B2
	LTCONS_00042441	Down	LOC_Os02g58600.1	Down	B1 vs. B2
	LTCONS_00042441	Down	LOC_Os02g58670.1	Down	B1 vs. B2	GO:0005634	GO:0006355	GO:0043565	GO:0003700
	LTCONS_00042441	Down	LOC_Os02g58670.2*	Down	B1 vs. B2	GO:0005634	GO:0006355	GO:0043565	GO:0003700
	LTCONS_00052570	Down	LOC_Os03g51910.1	Down	B1 vs. B2	GO:0003677	GO:0005634	GO:0046983
	LTCONS_00052570	Down	LOC_Os03g51890.1	Down	B1 vs. B2	GO:0016021
	LTCONS_00052570	Down	LOC_Os03g51880.1	Down	B1 vs. B2
	LTCONS_00079225	Down	LOC_Os06g50679.1	Down	B1 vs. B2	GO:0003677	GO:0005634	GO:0009965	GO:0010075	GO:0008289	GO:0010014	GO:0048263	GO:0080060	GO:0010087
	LTCONS_00038726	Up	LOC_Os02g18090.1	Down	B1 vs. B2
	LTCONS_00059358	Down	LOC_Os04g17720.1	-	B1 vs. B2	GO:0003755	GO:0005528	GO:0005789	GO:0061077
	LTCONS_00059358	Down	LOC_Os01g41440.1	Down	B1 vs. B2
	LTCONS_00100397	Down	LOC_Os06g03370.1*	Down	B1 vs. B2	GO:0015074	GO:0003723	GO:0003677	GO:0016853	GO:0004190	GO:0003964	GO:0006508	GO:0008270	GO:0009536	GO:0006310	GO:0006278
	LTCONS_00092307	Down	LOC_Os01g35789.1	Down	B1 vs. B2
	LTCONS_00091149	Down	LOC_Os08g05750.1	Down	B1 vs. B2	GO:0008270
	LTCONS_00031313	Down	LOC_Os12g39160.1	Up	B1 vs. B2	GO:0016021
	LTCONS_00033029	Down	LOC_Os02g12200.1*	Down	B1 vs. B2
	LTCONS_00033029	Down	LOC_Os02g12120.1	Down	B1 vs. B2	GO:0003677	GO:0046872	GO:0005739	GO:0006310
	LTCONS_00012993	Down	LOC_Os01g17320.1	Up	B1 vs. B2	GO:0003677	GO:0005739
	LTCONS_00091600	Down	LOC_Os08g11850.1*	Down	B1 vs. B2	GO:0015074	GO:0006508	GO:0008270	GO:0004190	GO:0003676
	LTCONS_00040634	Up	LOC_Os02g41530.1	Up	B1 vs. B2
	LTCONS_00023661	Down	LOC_Os11g22350.1	Up	B1 vs. B2	GO:0055085	GO:0005524	GO:0042626	GO:0016021	GO:0005886
	LTCONS_00009791	Down	LOC_Os01g42070.1	Down	B1 vs. B2	GO:0007018	GO:0005524	GO:0005874	GO:0003777	GO:0008017	GO:0016887	GO:0005871
	LTCONS_00013041	Down	LOC_Os11g22060.1	Down	B1 vs. B2	GO:0015074	GO:0003677	GO:0003723	GO:0005634	GO:0016929	GO:0004190	GO:0003964	GO:0008270	GO:0006278	GO:0006310	GO:0016926
	LTCONS_00097634	Down	LOC_Os09g06230.1	Up	B1 vs. B2	GO:0004674	GO:0005524	GO:0006468	GO:0005737
	LTCONS_00042574	Down	LOC_Os02g39780.1	Down	B1 vs. B2	GO:0015074	GO:0004252	GO:0003677	GO:0006508	GO:0008270	GO:0006310
	LTCONS_00086724	Down	LOC_Os07g47630.7	Down	B1 vs. B2	GO:0000166	GO:0005739	GO:0003676
	LTCONS_00035803	Down	LOC_Os02g46480.1*	Up	B1 vs. B2	GO:0009536
	LTCONS_00002306	Up	LOC_Os01g28680.13*	Up	B1 vs. B2	GO:0080008	GO:0000166	GO:0005737
	LTCONS_00002306	Up	LOC_Os01g28680.9*	Up	B1 vs. B2	GO:0080008	GO:0000166	GO:0005737
	LTCONS_00002306	Up	LOC_Os01g28690.1	Up	B1 vs. B2	GO:0034398	GO:0003723	GO:0005487	GO:0006405	GO:0008139	GO:0000973	GO:0006606	GO:0009536	GO:0017056	GO:0044614
	LTCONS_00002306	Up	LOC_Os01g28690.2	Up	B1 vs. B2	GO:0034398	GO:0003723	GO:0005487	GO:0006405	GO:0008139	GO:0000973	GO:0006606	GO:0009536	GO:0017056	GO:0044614
	LTCONS_00022533	Down	LOC_Os11g05490.1	Up	B1 vs. B2
	LTCONS_00022533	Down	LOC_Os11g05470.1	Up	B1 vs. B2	GO:0010229	GO:0048510	GO:0008429
	LTCONS_00052586	Down	LOC_Os03g51910.1	Down	B1 vs. B2	GO:0003677	GO:0005634	GO:0046983
	LTCONS_00052586	Down	LOC_Os03g51890.1	Down	B1 vs. B2	GO:0016021
	LTCONS_00052586	Down	LOC_Os03g51880.1	Down	B1 vs. B2
	LTCONS_00052574	Down	LOC_Os03g51910.1	Down	B1 vs. B2	GO:0003677	GO:0005634	GO:0046983
	LTCONS_00052574	Down	LOC_Os03g51890.1	Down	B1 vs. B2	GO:0016021
	LTCONS_00052574	Down	LOC_Os03g51880.1	Down	B1 vs. B2
	LTCONS_00004658	Down	LOC_Os01g54740.1*	Down	B1 vs. B2
	LTCONS_00013044	Down	LOC_Os01g34700.1	Up	B1 vs. B2	GO:0016787	GO:0005829	GO:0005739	GO:0009507
	LTCONS_00013044	Down	LOC_Os01g34730.1*	Down	B1 vs. B2	GO:0015074	GO:0003677	GO:0003723	GO:0004523	GO:0005351	GO:0003964	GO:0090502	GO:0006278	GO:0006310	GO:0009401
	LTCONS_00013044	Down	LOC_Os02g05370.1	Down	B1 vs. B2	GO:0015074	GO:0005634	GO:0051276	GO:0042023	GO:0030307	GO:0010090	GO:0048364	GO:0003690	GO:0009330	GO:0008270	GO:0048367
	LTCONS_00010374	Down	LOC_Os01g49010.2	Down	B1 vs. B2	GO:0009744	GO:0003688	GO:0005524	GO:0005664	GO:0006270	GO:0009536
	LTCONS_00010374	Down	LOC_Os01g49026.2	Down	B1 vs. B2	GO:0072546	GO:0005840	GO:0034975	GO:0006412	GO:0003735	GO:0000045
	LTCONS_00100400	Down	ChrUn.fgenesh.mRNA.30*	Down	B1 vs. B2	GO:0008270	GO:0003676
	LTCONS_00100400	Down	LOC_Os01g22170.1*	Down	B1 vs. B2	GO:0015074	GO:0003723	GO:0003677	GO:0004190	GO:0003964	GO:0006508	GO:0008270	GO:0006310	GO:0006278
	LTCONS_00100400	Down	LOC_Os01g30936.1*	Down	B1 vs. B2	GO:0015074	GO:0003723	GO:0003677	GO:0004190	GO:0003964	GO:0006508	GO:0008270	GO:0005739	GO:0006310	GO:0006278
	LTCONS_00100400	Down	LOC_Os01g31200.1*	Down	B1 vs. B2	GO:0015074	GO:0003723	GO:0003677	GO:0004190	GO:0003964	GO:0006508	GO:0008270	GO:0006310	GO:0006278
	LTCONS_00100400	Down	LOC_Os01g32600.1	Down	B1 vs. B2	GO:0003677	GO:0006508	GO:0008234
	LTCONS_00100400	Down	LOC_Os01g34750.1	Down	B1 vs. B2	GO:0015074	GO:0003677	GO:0003723	GO:0004523	GO:0005351	GO:0003964	GO:0090502	GO:0006278	GO:0006310	GO:0009401
	LTCONS_00100400	Down	LOC_Os01g35400.1*	Down	B1 vs. B2	GO:0008270	GO:0003676
	LTCONS_00100400	Down	LOC_Os01g36170.1*	Down	B1 vs. B2	GO:0015074	GO:0003723	GO:0003677	GO:0004190	GO:0003964	GO:0006508	GO:0008270	GO:0005739	GO:0006310	GO:0006278
	LTCONS_00100400	Down	LOC_Os01g47960.1	Down	B1 vs. B2	GO:0008270	GO:0005739	GO:0003676
	LTCONS_00100400	Down	LOC_Os02g13470.1*	Down	B1 vs. B2	GO:0015074	GO:0003723	GO:0003677	GO:0004190	GO:0003964	GO:0006508	GO:0008270	GO:0006310	GO:0006278
	LTCONS_00100400	Down	LOC_Os02g16410.1*	Down	B1 vs. B2	GO:0008270	GO:0003676
	LTCONS_00100400	Down	LOC_Os02g28620.1*	Down	B1 vs. B2	GO:0015074	GO:0003723	GO:0003677	GO:0004190	GO:0003964	GO:0006508	GO:0008270	GO:0006310	GO:0006278
	LTCONS_00100400	Down	LOC_Os02g38540.1	Down	B1 vs. B2	GO:0015074	GO:0003723	GO:0003677	GO:0004190	GO:0003964	GO:0006508	GO:0008270	GO:0006310	GO:0006278
	LTCONS_00100400	Down	LOC_Os02g40580.1*	Down	B1 vs. B2	GO:0015074	GO:0003723	GO:0003677	GO:0004190	GO:0003964	GO:0006508	GO:0008270	GO:0005739	GO:0006310	GO:0006278
	LTCONS_00100400	Down	LOC_Os03g23200.1*	Down	B1 vs. B2	GO:0015074	GO:0003723	GO:0003677	GO:0004190	GO:0003964	GO:0006508	GO:0008270	GO:0006310	GO:0006278
	LTCONS_00100400	Down	LOC_Os04g16100.1	Down	B1 vs. B2	GO:0015074	GO:0003723	GO:0003677	GO:0004190	GO:0003964	GO:0006508	GO:0008270	GO:0006310	GO:0006278
	LTCONS_00100400	Down	LOC_Os04g19270.1*	Down	B1 vs. B2	GO:0015074	GO:0006508	GO:0008270	GO:0004190	GO:0003676
	LTCONS_00100400	Down	LOC_Os04g48640.1*	Down	B1 vs. B2	GO:0015074	GO:0003723	GO:0003677	GO:0004190	GO:0003964	GO:0006508	GO:0008270	GO:0005739	GO:0006310	GO:0006278
	LTCONS_00100400	Down	LOC_Os05g17260.1*	Down	B1 vs. B2	GO:0015074	GO:0006508	GO:0008270	GO:0005739	GO:0004190	GO:0003676
	LTCONS_00100400	Down	LOC_Os05g17720.1*	Down	B1 vs. B2	GO:0008270	GO:0003676
	LTCONS_00100400	Down	LOC_Os06g01060.1	Down	B1 vs. B2	GO:0008270	GO:0003676
	LTCONS_00100400	Down	LOC_Os06g32050.1	Down	B1 vs. B2	GO:0015074	GO:0006508	GO:0008270	GO:0005739	GO:0004190	GO:0003676
	LTCONS_00100400	Down	LOC_Os06g32090.1*	Down	B1 vs. B2	GO:0008270	GO:0009536	GO:0003676
	LTCONS_00100400	Down	LOC_Os06g32890.1	Down	B1 vs. B2	GO:0015074	GO:0003723	GO:0003677	GO:0004190	GO:0003964	GO:0006508	GO:0008270	GO:0006310	GO:0006278
	LTCONS_00100400	Down	LOC_Os07g16560.1*	Down	B1 vs. B2	GO:0015074	GO:0003723	GO:0003677	GO:0004190	GO:0003964	GO:0006508	GO:0008270	GO:0006310	GO:0006278
	LTCONS_00100400	Down	LOC_Os07g38340.1*	Down	B1 vs. B2	GO:0015074	GO:0003723	GO:0003677	GO:0004190	GO:0003964	GO:0006508	GO:0008270	GO:0005739	GO:0006310	GO:0006278
	LTCONS_00100400	Down	LOC_Os08g11780.1*	Down	B1 vs. B2	GO:0015074	GO:0003723	GO:0003677	GO:0004190	GO:0003964	GO:0006508	GO:0008270	GO:0005739	GO:0006310	GO:0006278
	LTCONS_00100400	Down	LOC_Os08g11790.1*	Down	B1 vs. B2	GO:0015074	GO:0003723	GO:0003677	GO:0004190	GO:0003964	GO:0006508	GO:0008270	GO:0005739	GO:0006310	GO:0006278
	LTCONS_00100400	Down	LOC_Os08g12280.1	Down	B1 vs. B2	GO:0006351	GO:0009536	GO:0005739	GO:0005488
	LTCONS_00100400	Down	LOC_Os08g12290.1	Down	B1 vs. B2	GO:0015074	GO:0003723	GO:0003677	GO:0004190	GO:0003964	GO:0006508	GO:0008270	GO:0005739	GO:0006310	GO:0006278
	LTCONS_00100400	Down	LOC_Os08g23080.1*	Down	B1 vs. B2	GO:0015074	GO:0003723	GO:0003677	GO:0004190	GO:0003964	GO:0006508	GO:0008270	GO:0006310	GO:0006278
	LTCONS_00100400	Down	LOC_Os09g01270.1	Down	B1 vs. B2	GO:0015074	GO:0003723	GO:0003677	GO:0004190	GO:0003964	GO:0006508	GO:0008270	GO:0006310	GO:0006278
	LTCONS_00100400	Down	LOC_Os09g09000.1	Down	B1 vs. B2	GO:0003677	GO:0005634	GO:0006508	GO:0008234	GO:0006355	GO:0005739	GO:0046983
	LTCONS_00100400	Down	LOC_Os09g17250.1*	Down	B1 vs. B2	GO:0008270	GO:0005739	GO:0003676
	LTCONS_00100400	Down	LOC_Os09g17400.1	Down	B1 vs. B2	GO:0015074	GO:0003723	GO:0003677	GO:0004190	GO:0003964	GO:0006508	GO:0008270	GO:0005739	GO:0006310	GO:0006278
	LTCONS_00100400	Down	LOC_Os09g24090.1	Down	B1 vs. B2	GO:0015074	GO:0003723	GO:0003677	GO:0004190	GO:0003964	GO:0006508	GO:0008270	GO:0006310	GO:0006278
	LTCONS_00100400	Down	LOC_Os10g10660.1*	Down	B1 vs. B2	GO:0008270	GO:0005739	GO:0003676
	LTCONS_00100400	Down	LOC_Os10g14060.1*	Down	B1 vs. B2	GO:0015074	GO:0006508	GO:0008270	GO:0004190	GO:0003676
	LTCONS_00100400	Down	LOC_Os10g17360.1*	Down	B1 vs. B2	GO:0015074	GO:0003723	GO:0003677	GO:0004190	GO:0003964	GO:0006508	GO:0008270	GO:0006310	GO:0006278
	LTCONS_00100400	Down	LOC_Os11g12210.1	Down	B1 vs. B2	GO:0015074	GO:0003723	GO:0003677	GO:0004190	GO:0003964	GO:0006508	GO:0008270	GO:0005739	GO:0006310	GO:0006278
	LTCONS_00100400	Down	LOC_Os12g18460.1*	Down	B1 vs. B2	GO:0015074	GO:0003723	GO:0003677	GO:0004190	GO:0003964	GO:0006508	GO:0008270	GO:0006310	GO:0006278
	LTCONS_00100400	Down	LOC_Os12g19980.1*	Down	B1 vs. B2	GO:0015074	GO:0003723	GO:0003677	GO:0004190	GO:0003964	GO:0006508	GO:0008270	GO:0006310	GO:0006278
	LTCONS_00034091	Down	LOC_Os02g25620.1*	Down	B1 vs. B2
	LTCONS_00000883	Up	LOC_Os01g10380.1	Down	B1 vs. B2
	LTCONS_00007790	Down	LOC_Os01g13260.1	Down	B1 vs. B2	GO:0005634	GO:0051301	GO:0007067
	LTCONS_00007790	Down	LOC_Os01g13229.1*	Down	B1 vs. B2	GO:0005634	GO:0051301	GO:0007067
	LTCONS_00007790	Down	LOC_Os12g20324.1	Down	B1 vs. B2	GO:0005634	GO:0051301	GO:0007067
	LTCONS_00022364	Down	LOC_Os11g03670.1	Down	B1 vs. B2	GO:0016021	GO:0009507
	LTCONS_00037487	Down	LOC_Os02g03850.1	Down	B1 vs. B2	GO:0003922	GO:0016757	GO:0006177	GO:0005829	GO:0003921
	LTCONS_00037487	Down	LOC_Os02g03840.2*	Down	B1 vs. B2
	LTCONS_00097635	Down	LOC_Os09g06230.1	Up	B1 vs. B2	GO:0004674	GO:0005524	GO:0006468	GO:0005737
	LTCONS_00002479	Down	LOC_Os01g29680.1	Down	B1 vs. B2	GO:0015074	GO:0008270	GO:0016021	GO:0003676
	LTCONS_00002479	Down	LOC_Os01g29650.1*	Down	B1 vs. B2
	LTCONS_00037788	Down	LOC_Os02g06930.3*	Up	B1 vs. B2	GO:0004674	GO:0005524	GO:0006468	GO:0005739	GO:0005886
	LTCONS_00037788	Down	LOC_Os02g06910.1	Up	B1 vs. B2	GO:0003677	GO:0005634	GO:0006355	GO:0009734
	LTCONS_00037788	Down	LOC_Os02g06920.2	Down	B1 vs. B2	GO:0008270	GO:0016021	GO:0009536
	LTCONS_00052571	Down	LOC_Os03g51910.1	Down	B1 vs. B2	GO:0003677	GO:0005634	GO:0046983
	LTCONS_00052571	Down	LOC_Os03g51890.1	Down	B1 vs. B2	GO:0016021
	LTCONS_00052571	Down	LOC_Os03g51880.1	Down	B1 vs. B2
	LTCONS_00052595	Down	LOC_Os03g51910.1	Down	B1 vs. B2	GO:0003677	GO:0005634	GO:0046983
	LTCONS_00052595	Down	LOC_Os03g51890.1	Down	B1 vs. B2	GO:0016021
	LTCONS_00010135	Down	LOC_Os01g46470.1	Down	B1 vs. B2	GO:0016021
	LTCONS_00050051	Up	LOC_Os03g18264.1	Down	B1 vs. B2
	LTCONS_00008630	Down	LOC_Os05g17590.1	Down	B1 vs. B2	GO:0015074	GO:0003677	GO:0006415	GO:0005737	GO:0004190	GO:0003964	GO:0006508	GO:0008270	GO:0016149	GO:0006310	GO:0006278
	LTCONS_00008630	Down	LOC_Os09g09090.1*	Down	B1 vs. B2	GO:0015074	GO:0003723	GO:0003677	GO:0004190	GO:0003964	GO:0006508	GO:0008270	GO:0006310	GO:0006278
	LTCONS_00030416	Down	LOC_Os12g25830.1*	Down	B1 vs. B2	GO:0003824	GO:0006259
	LTCONS_00035807	Down	LOC_Os02g46480.1*	Up	B1 vs. B2	GO:0009536
	LTCONS_00035807	Down	LOC_Os02g46490.1	Down	B1 vs. B2	GO:0009826	GO:0010074	GO:0006355	GO:0004722	GO:0009933	GO:0005543	GO:0046872	GO:0006470	GO:0005886
	LTCONS_00079228	Down	LOC_Os06g50679.1	Down	B1 vs. B2	GO:0003677	GO:0005634	GO:0009965	GO:0010075	GO:0008289	GO:0010014	GO:0048263	GO:0080060	GO:0010087
	LTCONS_00003556	Down	LOC_Os01g43870.1*	Up	B1 vs. B2	GO:0004721	GO:0006470
	LTCONS_00003556	Down	LOC_Os01g43870.4	Up	B1 vs. B2	GO:0004721	GO:0006470
	LTCONS_00042626	Up	LOC_Os02g52130.4*	Down	B1 vs. B2	GO:0010629	GO:0010608	GO:0009737	GO:0016874
	LTCONS_00042626	Up	LOC_Os02g52130.9	Up	B1 vs. B2	GO:0010629	GO:0010608	GO:0009737	GO:0016874
	LTCONS_00061529	Down	LOC_Os04g45270.1	Down	B1 vs. B2	GO:0009505	GO:0006508	GO:0030163	GO:0004190
	LTCONS_00017735	Down	LOC_Os10g29850.1*	Down	B1 vs. B2
	LTCONS_00069121	Down	LOC_Os05g26990.2	Down	B1 vs. B2	GO:0005488
	LTCONS_00069121	Down	LOC_Os05g26990.3	Down	B1 vs. B2	GO:0005737
	LTCONS_00069121	Down	LOC_Os05g26990.4*	Down	B1 vs. B2	GO:0005737
	LTCONS_00069121	Down	LOC_Os05g26954.1*	Down	B1 vs. B2	GO:0001664	GO:0008047	GO:0006629
	LTCONS_00013154	Down	LOC_Os01g63080.1	Down	B1 vs. B2	GO:0015074	GO:0008270	GO:0003676
	LTCONS_00013154	Down	LOC_Os01g63060.1	Up	B1 vs. B2	GO:0006665	GO:0006952	GO:0005794	GO:0016021	GO:0016740
	LTCONS_00022947	Down	LOC_Os11g10570.1*	Down	B1 vs. B2
	LTCONS_00006741	Down	LOC_Os01g02430.1*	Down	B1 vs. B2	GO:0016020	GO:0004674	GO:0005524	GO:0006468
	LTCONS_00006741	Down	LOC_Os01g02450.1	Down	B1 vs. B2	GO:0006281	GO:0003682	GO:0007064
	LTCONS_00006741	Down	LOC_Os01g02390.1	Down	B1 vs. B2	GO:0016020	GO:0004674	GO:0005524	GO:0030247	GO:0006468
	LTCONS_00079227	Down	LOC_Os06g50679.1	Down	B1 vs. B2	GO:0003677	GO:0005634	GO:0009965	GO:0010075	GO:0008289	GO:0010014	GO:0048263	GO:0080060	GO:0010087
	LTCONS_00012116	Up	LOC_Os01g66190.1	Up	B1 vs. B2	GO:0016021
	LTCONS_00012116	Up	LOC_Os01g66180.2*	Up	B1 vs. B2	GO:0009055	GO:0020037	GO:0046872	GO:0006123	GO:0005758	GO:0006122	GO:0005746
	LTCONS_00030127	Down	LOC_Os12g19680.1	Down	B1 vs. B2	GO:0015074	GO:0003723	GO:0003677	GO:0004190	GO:0003964	GO:0006508	GO:0008270	GO:0006310	GO:0006278
	LTCONS_00004859	Up	LOC_Os01g56840.1*	Up	B1 vs. B2	GO:0043229	GO:0005488
	LTCONS_00004859	Up	LOC_Os01g56850.1*	Up	B1 vs. B2	GO:0044424	GO:0016021
	LTCONS_00068374	Down	LOC_Os05g15820.1	Down	B1 vs. B2	GO:0003964	GO:0006278	GO:0003676
	LTCONS_00070935	Down	LOC_Os05g49380.2	Down	B1 vs. B2	GO:0004252	GO:0006508	GO:0009536
	LTCONS_00070935	Down	LOC_Os05g49380.1	Down	B1 vs. B2	GO:0004252	GO:0006508	GO:0009536
	LTCONS_00070935	Down	LOC_Os05g49390.1	Down	B1 vs. B2
	LTCONS_00070935	Down	LOC_Os05g49320.1	Down	B1 vs. B2	GO:0005840	GO:0006412	GO:0003735	GO:0009536
	LTCONS_00068350	Down	LOC_Os05g15490.1	Down	B1 vs. B2
	LTCONS_00011700	Up	LOC_Os01g61970.1	Up	B1 vs. B2	GO:0016021
	LTCONS_00017651	Down	LOC_Os10g28510.1*	Down	B1 vs. B2
	LTCONS_00016598	Down	LOC_Os10g10260.1*	Down	B1 vs. B2	GO:0006368	GO:0070449	GO:0003676
	LTCONS_00078182	Down	LOC_Os06g39718.1	Down	B1 vs. B2	GO:0005840	GO:0006096	GO:0006412	GO:0004807	GO:0003735	GO:0009507
	LTCONS_00078182	Down	LOC_Os09g19952.1	Down	B1 vs. B2	GO:0009536	GO:0005739	GO:0015935
	LTCONS_00042533	Down	LOC_Os02g28470.1*	Down	B1 vs. B2	GO:0016747	GO:0009536	GO:0005739
	LTCONS_00076802	Down	LOC_Os06g19160.1*	Down	B1 vs. B2	GO:0015074	GO:0003677	GO:0005524	GO:0008270	GO:0016021	GO:0005739	GO:0046983	GO:0016887
	LTCONS_00078141	Down	LOC_Os06g38950.1	Down	B1 vs. B2	GO:0043231	GO:0055085	GO:0005524	GO:0006869	GO:0042626	GO:0016021
	LTCONS_00078141	Down	LOC_Os06g38910.1	-	B1 vs. B2
	LTCONS_00008893	Down	LOC_Os01g28744.1	Down	B1 vs. B2	GO:0009536
	LTCONS_00009367	Down	LOC_Os01g36020.1	Down	B1 vs. B2	GO:0003755	GO:0000413	GO:0005528	GO:0005739	GO:0005789	GO:0061077
	LTCONS_00007795	Down	LOC_Os01g13270.2	Down	B1 vs. B2	GO:0005634	GO:0004674	GO:0005524	GO:0006468	GO:0035556	GO:0005886	GO:0005737
	LTCONS_00007795	Down	LOC_Os01g13300.1*	Down	B1 vs. B2	GO:0003677	GO:0005634	GO:0006355
	LTCONS_00067819	Down	LOC_Os05g07500.1*	Down	B1 vs. B2	GO:0015074	GO:0003723	GO:0003677	GO:0004190	GO:0003964	GO:0006508	GO:0008270	GO:0006310	GO:0006278
	LTCONS_00035676	Down	LOC_Os02g44654.1	Up	B1 vs. B2	GO:0016705	GO:0020037	GO:0005506	GO:0016021	GO:0004497	GO:0055114
	LTCONS_00035676	Down	LOC_Os02g44654.2*	Down	B1 vs. B2	GO:0016705	GO:0020037	GO:0005506	GO:0016021	GO:0004497	GO:0055114
	LTCONS_00035676	Down	LOC_Os02g44630.3	Down	B1 vs. B2	GO:0006833	GO:0009506	GO:0034220	GO:0015254	GO:0009992	GO:0005773	GO:0015250	GO:0005887	GO:0015793
	LTCONS_00035676	Down	LOC_Os02g44642.1	Down	B1 vs. B2	GO:0023014	GO:0005524	GO:0004702	GO:0005737
	LTCONS_00006933	Down	LOC_Os01g04600.2*	Down	B1 vs. B2
	LTCONS_00002476	Down	LOC_Os01g29680.1	Down	B1 vs. B2	GO:0015074	GO:0008270	GO:0016021	GO:0003676
	LTCONS_00002476	Down	LOC_Os01g29650.1*	Down	B1 vs. B2
	LTCONS_00002476	Down	LOC_Os05g08210.1*	Down	B1 vs. B2	GO:0015074	GO:0003676
	LTCONS_00000770	Up	LOC_Os01g08970.2	Up	B1 vs. B2	GO:0003677	GO:0005634	GO:0006281	GO:0006355	GO:0006260	GO:0005694
	LTCONS_00038346	Down	LOC_Os02g12939.1	Down	B1 vs. B2	GO:0004674	GO:0005524	GO:0006468	GO:0016021
	LTCONS_00034439	Down	LOC_Os02g29530.1	Up	B1 vs. B2	GO:0047262	GO:0005768	GO:0016021	GO:0005739	GO:0010289	GO:0005802	GO:0000139
	LTCONS_00042549	Down	LOC_Os02g33460.1*	Down	B1 vs. B2	GO:0019538
	LTCONS_00039473	Down	LOC_Os11g22150.3*	Down	B1 vs. B2	GO:0009536
	LTCONS_00009922	Down	LOC_Os01g43230.1	Down	B1 vs. B2	GO:0005783	GO:0006032	GO:0008061	GO:0005975	GO:0004568	GO:0005576	GO:0016021
	LTCONS_00009922	Down	LOC_Os01g43230.3	Down	B1 vs. B2	GO:0003677	GO:0005783	GO:0008061	GO:0006032	GO:0016021	GO:0005576	GO:0004568	GO:0005975
	LTCONS_00024837	Down	LOC_Os11g40210.1*	Down	B1 vs. B2
	LTCONS_00034016	Down	LOC_Os01g32864.1	Down	B2 vs. B3	GO:0009536
	LTCONS_00034016	Down	LOC_Os10g11100.1	Down	B2 vs. B3
	LTCONS_00034016	Down	LOC_Os11g22150.3	Down	B2 vs. B3	GO:0009536
	LTCONS_00002316	Down	LOC_Os01g28680.10*	Down	B2 vs. B3
	LTCONS_00002316	Down	LOC_Os01g28680.7*	Down	B2 vs. B3	GO:0080008	GO:0000166	GO:0005737
	LTCONS_00039474	Down	LOC_Os02g27380.1	Down	B2 vs. B3	GO:0015074	GO:0008270	GO:0003676
	LTCONS_00002335	Down	LOC_Os01g28680.10*	Down	B2 vs. B3
	LTCONS_00002335	Down	LOC_Os01g28680.7*	Down	B2 vs. B3	GO:0080008	GO:0000166	GO:0005737
	LTCONS_00009984	Down	LOC_Os01g44310.2	Up	B2 vs. B3
	LTCONS_00036063	Down	LOC_Os02g48400.1	Down	B2 vs. B3
	LTCONS_00036063	Down	LOC_Os02g48430.1	Down	B2 vs. B3	GO:0003677	GO:0005634	GO:0005694	GO:0032508	GO:0009378	GO:0043140	GO:0005739	GO:0000724
	LTCONS_00036063	Down	LOC_Os02g48450.1	Down	B2 vs. B3	GO:0005615	GO:0051603	GO:0004197	GO:0005764
	LTCONS_00033365	Down	LOC_Os02g15230.1	Down	B2 vs. B3	GO:0005739	GO:0016788
	LTCONS_00033365	Down	LOC_Os02g15310.1	Up	B2 vs. B3	GO:0000166	GO:0003676
	LTCONS_00033365	Down	LOC_Os02g15310.2	Down	B2 vs. B3	GO:0000166	GO:0003676
	LTCONS_00033365	Down	LOC_Os02g15270.1	Down	B2 vs. B3
	LTCONS_00002374	Down	LOC_Os01g28989.3	Down	B2 vs. B3
	LTCONS_00004741	Down	LOC_Os01g55570.4*	Down	B2 vs. B3	GO:0016020	GO:0009536	GO:0009579
	LTCONS_00004741	Down	LOC_Os01g55560.1*	Down	B2 vs. B3	GO:0005856	GO:0005737
	LTCONS_00052577	Down	LOC_Os03g51910.1	Down	B2 vs. B3	GO:0003677	GO:0005634	GO:0046983
	LTCONS_00052577	Down	LOC_Os03g51890.1	Down	B2 vs. B3	GO:0016021
	LTCONS_00052577	Down	LOC_Os03g51880.1	Up	B2 vs. B3
	LTCONS_00002306	Down	LOC_Os01g28680.13*	Down	B2 vs. B3	GO:0080008	GO:0000166	GO:0005737
	LTCONS_00002306	Down	LOC_Os01g28680.9*	Down	B2 vs. B3	GO:0080008	GO:0000166	GO:0005737
	LTCONS_00002306	Down	LOC_Os01g28690.1	Down	B2 vs. B3	GO:0034398	GO:0003723	GO:0005487	GO:0006405	GO:0008139	GO:0000973	GO:0006606	GO:0009536	GO:0017056	GO:0044614
	LTCONS_00002306	Down	LOC_Os01g28690.2	Down	B2 vs. B3	GO:0034398	GO:0003723	GO:0005487	GO:0006405	GO:0008139	GO:0000973	GO:0006606	GO:0009536	GO:0017056	GO:0044614
	LTCONS_00000245	Down	LOC_Os01g02890.1	Down	B2 vs. B3	GO:0005634	GO:0006659	GO:0016021	GO:0005789
	LTCONS_00034145	Down	LOC_Os02g26550.1*	Down	B2 vs. B3
	LTCONS_00034023	Down	LOC_Os02g24576.1	Down	B2 vs. B3	GO:0000287	GO:0003729	GO:0030686	GO:0005763	GO:0006364	GO:0010333	GO:0000028	GO:0032040	GO:0006412	GO:0003735	GO:0022627	GO:0009507	GO:0019843
	LTCONS_00034023	Down	LOC_Os02g24550.1	Down	B2 vs. B3	GO:0003964	GO:0003723	GO:0003677	GO:0006310	GO:0006278
	LTCONS_00040852	Down	LOC_Os02g43840.1	Up	B2 vs. B3
	LTCONS_00040852	Down	LOC_Os02g43850.3*	Down	B2 vs. B3	GO:0044255	GO:0052689
	LTCONS_00040852	Down	LOC_Os02g43860.1	Up	B2 vs. B3	GO:0015807	GO:0005774	GO:1902475	GO:0005887	GO:0015179	GO:0015297
	LTCONS_00040852	Down	LOC_Os02g43830.1	Up	B2 vs. B3	GO:0008152	GO:0009536
	LTCONS_00039367	Down	LOC_Os02g26310.1	Down	B2 vs. B3	GO:0004674	GO:0005524	GO:0006468	GO:0016021
	LTCONS_00004742	Down	LOC_Os01g55570.2*	Down	B2 vs. B3	GO:0016021	GO:0009536	GO:0009579
	LTCONS_00004742	Down	LOC_Os01g55560.1*	Down	B2 vs. B3	GO:0005856	GO:0005737
	LTCONS_00024255	Down	LOC_Os11g32369.1	Down	B2 vs. B3	GO:0008152	GO:0016798
	LTCONS_00024255	Down	LOC_Os11g32360.2	Down	B2 vs. B3
	LTCONS_00042490	Down	LOC_Os02g13300.1*	Down	B2 vs. B3	GO:0035349	GO:0006412	GO:0015228	GO:0016021	GO:0003735	GO:0005739
	LTCONS_00061885	Down	LOC_Os04g49230.1	Down	B2 vs. B3	GO:0003677	GO:0005634	GO:0006355	GO:0009536	0	0
	LTCONS_00002299	Down	LOC_Os01g28690.1	Down	B2 vs. B3	GO:0034398	GO:0003723	GO:0005487	GO:0006405	GO:0008139	GO:0000973	GO:0006606	GO:0009536	GO:0017056	GO:0044614
	LTCONS_00002296	Down	LOC_Os01g28680.7*	Down	B2 vs. B3	GO:0080008	GO:0000166	GO:0005737
	LTCONS_00011696	Down	LOC_Os01g61990.1*	Down	B2 vs. B3	GO:0007165	GO:0016021	GO:0005886
	LTCONS_00024271	Down	LOC_Os11g32369.1	Down	B2 vs. B3	GO:0008152	GO:0016798
	LTCONS_00024271	Down	LOC_Os11g32360.2	Down	B2 vs. B3
	LTCONS_00035461	Up	LOC_Os02g42270.1	Down	B2 vs. B3
	LTCONS_00035461	Up	LOC_Os02g42220.1	Up	B2 vs. B3	GO:0055085	GO:0016021
	LTCONS_00035461	Up	LOC_Os02g42250.1*	Up	B2 vs. B3
	LTCONS_00035461	Up	LOC_Os02g42230.1	Up	B2 vs. B3	GO:0003677	GO:0005634	GO:0006281	GO:0005515	GO:0006260	GO:0006310
	LTCONS_00038664	Down	LOC_Os02g17470.2	Down	B2 vs. B3	GO:0008270
	LTCONS_00003049	Down	LOC_Os05g27290.1	Down	B2 vs. B3
	LTCONS_00003049	Down	LOC_Os07g04480.1	Down	B2 vs. B3
	LTCONS_00003049	Down	LOC_Os08g19600.1	Up	B2 vs. B3
	LTCONS_00005692	Down	LOC_Os01g64780.4	Down	B2 vs. B3	GO:0016021
	LTCONS_00005692	Down	LOC_Os01g64770.1	Up	B2 vs. B3	GO:0006397	GO:0043484	GO:0003723	GO:0005634	GO:0000166	GO:0000932	GO:0045595
	LTCONS_00009985	Down	LOC_Os01g44310.1	Down	B2 vs. B3
	LTCONS_00037419	Down	LOC_Os02g03070.1	Up	B2 vs. B3	GO:0007031	GO:0005778
	LTCONS_00037419	Down	LOC_Os02g03070.2*	Down	B2 vs. B3	GO:0007031	GO:0005778
	LTCONS_00037419	Down	LOC_Os02g03070.3	Down	B2 vs. B3	GO:0007031	GO:0005778
	LTCONS_00007688	Down	LOC_Os01g12080.3	Down	B2 vs. B3
	LTCONS_00024251	Down	LOC_Os11g32369.1	Down	B2 vs. B3	GO:0008152	GO:0016798
	LTCONS_00024251	Down	LOC_Os11g32360.2	Down	B2 vs. B3
	LTCONS_00018513	Down	LOC_Os10g39950.1	Down	B2 vs. B3
	LTCONS_00024270	Down	LOC_Os11g32369.1	Down	B2 vs. B3	GO:0008152	GO:0016798
	LTCONS_00024270	Down	LOC_Os11g32360.2	Down	B2 vs. B3
	LTCONS_00006747	Down	LOC_Os01g02490.1	Up	B2 vs. B3
	LTCONS_00012993	Down	LOC_Os01g17320.1	Up	B2 vs. B3	GO:0003677	GO:0005739
	LTCONS_00010505	Down	LOC_Os01g50330.1*	Down	B2 vs. B3	GO:0016844	GO:0016020	GO:0005783	GO:0009058	GO:0016788
	LTCONS_00042424	Down	LOC_Os02g58490.1	Down	B2 vs. B3	GO:0031047	GO:0005739	GO:0003676
	LTCONS_00018512	Down	LOC_Os10g39950.1	Down	B2 vs. B3
	LTCONS_00006060	Down	LOC_Os01g68230.2	Down	B2 vs. B3
	LTCONS_00036736	Up	LOC_Os02g55120.1	Up	B2 vs. B3	GO:0006413	GO:0003743
	LTCONS_00036736	Up	LOC_Os02g55060.1	Up	B2 vs. B3	GO:0016020	GO:0012505	GO:0005829
	LTCONS_00036736	Up	LOC_Os02g55110.1	Down	B2 vs. B3
	LTCONS_00032557	Up	LOC_Os02g06300.1	Up	B2 vs. B3	GO:0003746	GO:0045727	GO:0006414	GO:0005525	GO:0003924	GO:0009507
	LTCONS_00003613	Down	LOC_Os01g44210.1	Up	B2 vs. B3	GO:0005840	GO:0006412	GO:0003735	GO:0009536
	LTCONS_00036066	Down	LOC_Os02g48430.1	Down	B2 vs. B3	GO:0003677	GO:0005634	GO:0005694	GO:0032508	GO:0009378	GO:0043140	GO:0005739	GO:0000724
	LTCONS_00036066	Down	LOC_Os02g48450.1	Down	B2 vs. B3	GO:0005615	GO:0051603	GO:0004197	GO:0005764
	LTCONS_00030633	Up	LOC_Os12g29520.1	Down	B2 vs. B3	GO:0003677	GO:0005634	GO:0006355	GO:0009734
	LTCONS_00030633	Up	LOC_Os12g29520.2	Down	B2 vs. B3	GO:0003677	GO:0005634	GO:0006355	GO:0009734
	LTCONS_00030633	Up	LOC_Os12g29520.3	Down	B2 vs. B3	GO:0003677	GO:0005634	GO:0006355	GO:0009734
	LTCONS_00030633	Up	LOC_Os12g29520.5	Down	B2 vs. B3	GO:0003677	GO:0005634	GO:0006355	GO:0009734
	LTCONS_00012364	Down	LOC_Os01g68230.2	Down	B2 vs. B3
	LTCONS_00012364	Down	LOC_Os01g68260.1*	Up	B2 vs. B3	GO:0016021	GO:0005739
	LTCONS_00035821	Down	LOC_Os02g46610.1*	Up	B2 vs. B3
	LTCONS_00052574	Down	LOC_Os03g51910.1	Down	B2 vs. B3	GO:0003677	GO:0005634	GO:0046983
	LTCONS_00052574	Down	LOC_Os03g51890.1	Down	B2 vs. B3	GO:0016021
	LTCONS_00052574	Down	LOC_Os03g51880.1	Up	B2 vs. B3
	LTCONS_00009921	Up	LOC_Os01g43250.1	Up	B2 vs. B3	GO:0005635
	LTCONS_00009921	Up	LOC_Os01g43230.1*	Up	B2 vs. B3	GO:0005783	GO:0006032	GO:0008061	GO:0005975	GO:0004568	GO:0005576	GO:0016021
	LTCONS_00009921	Up	LOC_Os01g43230.3*	Up	B2 vs. B3	GO:0003677	GO:0005783	GO:0008061	GO:0006032	GO:0016021	GO:0005576	GO:0004568	GO:0005975
	LTCONS_00069722	Down	LOC_Os05g34450.1*	Down	B2 vs. B3	GO:0005515	GO:0009536
	LTCONS_00037788	Down	LOC_Os02g06930.3	Up	B2 vs. B3	GO:0004674	GO:0005524	GO:0006468	GO:0005739	GO:0005886
	LTCONS_00037788	Down	LOC_Os02g06910.1	Up	B2 vs. B3	GO:0003677	GO:0005634	GO:0006355	GO:0009734
	LTCONS_00037788	Down	LOC_Os02g06920.2	Down	B2 vs. B3	GO:0008270	GO:0016021	GO:0009536
	LTCONS_00070807	Down	LOC_Os05g48050.1	Up	B2 vs. B3	GO:0005840	GO:0072546	GO:0006412	GO:0003735	GO:0005739
	LTCONS_00070807	Down	LOC_Os05g48010.1*	Down	B2 vs. B3	GO:0003677
	LTCONS_00003922	Down	LOC_Os01g47710.1	Down	B2 vs. B3	GO:0003677	GO:0005634	GO:0006355	GO:0007275
	LTCONS_00003922	Down	LOC_Os01g47700.1	Up	B2 vs. B3
	LTCONS_00003922	Down	LOC_Os01g47680.1	Up	B2 vs. B3	GO:0006412	GO:0016021	GO:0022625	GO:0003735
	LTCONS_00077250	Up	LOC_Os06g25500.1*	Down	B2 vs. B3	GO:0009536
	LTCONS_00037362	Down	LOC_Os02g02880.1	Up	B2 vs. B3	GO:0005634	GO:0052907	GO:0005739	GO:0070475
	LTCONS_00037362	Down	LOC_Os02g02860.1	Up	B2 vs. B3	GO:0010105	GO:0051740	GO:0005783	GO:0005524	GO:0070127	GO:0004872	GO:0000049	GO:0009658	GO:0004818	GO:0004673	GO:0048481	GO:0005515	GO:0006424	GO:0005739	GO:0009570
	LTCONS_00070935	Down	LOC_Os05g49380.2	Down	B2 vs. B3	GO:0004252	GO:0006508	GO:0009536
	LTCONS_00070935	Down	LOC_Os05g49380.1	Down	B2 vs. B3	GO:0004252	GO:0006508	GO:0009536
	LTCONS_00070935	Down	LOC_Os05g49390.1	Down	B2 vs. B3
	LTCONS_00070935	Down	LOC_Os05g49320.1*	Down	B2 vs. B3	GO:0005840	GO:0006412	GO:0003735	GO:0009536
	LTCONS_00012991	Down	LOC_Os01g17320.1	Up	B2 vs. B3	GO:0003677	GO:0005739
	LTCONS_00016858	Down	ChrSy.fgenesh.mRNA.4	Down	B2 vs. B3	GO:0000398	GO:0071013
	LTCONS_00042571	Down	LOC_Os02g38370.1	Down	B2 vs. B3	GO:0016021
	LTCONS_00012578	Down	LOC_Os02g45820.1	Up	B2 vs. B3	GO:0045165	GO:0003677	GO:0005634	GO:0005758	GO:0010026	GO:0007275	GO:0005507	GO:0032880	GO:0005743	GO:0015450	GO:0015031
	LTCONS_00000770	Down	LOC_Os01g08970.2	Down	B2 vs. B3	GO:0003677	GO:0005634	GO:0006281	GO:0006355	GO:0006260	GO:0005694
	LTCONS_00035871	Down	LOC_Os02g46860.1	Up	B2 vs. B3	GO:0055085	GO:0016021
	LTCONS_00035871	Down	LOC_Os02g46850.1	Up	B2 vs. B3	GO:0055085	GO:0016021
	LTCONS_00035871	Down	LOC_Os02g46839.1	Down	B2 vs. B3	GO:0055085	GO:0016021
	LTCONS_00012365	Up	LOC_Os01g68230.2	Down	B2 vs. B3
	LTCONS_00016089	Down	LOC_Os10g02630.1	Up	B2 vs. B3	GO:0005685	GO:0003729	GO:0000398	GO:0071004	GO:0030619	GO:0000166	GO:0071011	GO:0000243
	LTCONS_00010372	Up	LOC_Os01g49010.2	Up	B2 vs. B3	GO:0009744	GO:0003688	GO:0005524	GO:0005664	GO:0006270	GO:0009536
	LTCONS_00010372	Up	LOC_Os01g49026.2	Down	B2 vs. B3	GO:0072546	GO:0005840	GO:0034975	GO:0006412	GO:0003735	GO:0000045
	LTCONS_00010372	Up	LOC_Os01g49060.1*	Up	B2 vs. B3	GO:0018342	GO:1990234	GO:0008318	GO:0005737
	LTCONS_00009922	Up	LOC_Os01g43230.1*	Up	B2 vs. B3	GO:0005783	GO:0006032	GO:0008061	GO:0005975	GO:0004568	GO:0005576	GO:0016021
	LTCONS_00009922	Up	LOC_Os01g43230.3*	Up	B2 vs. B3	GO:0003677	GO:0005783	GO:0008061	GO:0006032	GO:0016021	GO:0005576	GO:0004568	GO:0005975
	LTCONS_00003445	Up	LOC_Os01g42350.1	Up	B2 vs. B3	GO:0055085	GO:0005524	GO:0042626	GO:0016021	GO:0005886
	LTCONS_00013025	Down	LOC_Os01g27520.1	Up	B2 vs. B3	GO:0006421	GO:0005524	GO:0004816	GO:0005737	GO:0003676
	LTCONS_00002159	Down	LOC_Os01g26370.1	Down	B2 vs. B3	GO:0016787
	LTCONS_00004859	Down	LOC_Os01g56840.1	Down	B2 vs. B3	GO:0043229	GO:0005488
	LTCONS_00004859	Down	LOC_Os01g56850.1	Down	B2 vs. B3	GO:0044424	GO:0016021
	LTCONS_00070936	Down	LOC_Os05g49380.2	Down	B2 vs. B3	GO:0004252	GO:0006508	GO:0009536
	LTCONS_00070936	Down	LOC_Os05g49380.1	Down	B2 vs. B3	GO:0004252	GO:0006508	GO:0009536
	LTCONS_00070936	Down	LOC_Os05g49320.1*	Down	B2 vs. B3	GO:0005840	GO:0006412	GO:0003735	GO:0009536
	LTCONS_00024177	Down	LOC_Os11g31800.1	Down	B2 vs. B3
	LTCONS_00059540	Down	LOC_Os04g20590.1	Down	B2 vs. B3	GO:0006338	GO:0006355	GO:0031011
	LTCONS_00068350	Up	LOC_Os05g15490.1	Down	B2 vs. B3
	LTCONS_00041885	Up	LOC_Os02g53620.1	Up	B2 vs. B3
	LTCONS_00041885	Up	LOC_Os02g53600.1*	Up	B2 vs. B3
	LTCONS_00041885	Up	LOC_Os02g53590.1*	Up	B2 vs. B3
	LTCONS_00077063	Up	LOC_Os06g22829.3	Up	B2 vs. B3	GO:0005739
	LTCONS_00032565	Down	LOC_Os02g06420.1*	Down	B1 vs. B3	GO:0044260	GO:0044699	GO:0090304	GO:0005488	GO:0065007
	LTCONS_00032565	Down	LOC_Os02g06360.1	Up	B1 vs. B3	GO:0030246	GO:0019146	GO:0005975
	LTCONS_00034016	Down	LOC_Os01g32864.1	Down	B1 vs. B3	GO:0009536
	LTCONS_00034016	Down	LOC_Os10g11100.1	Down	B1 vs. B3
	LTCONS_00034016	Down	LOC_Os11g22150.3*	Down	B1 vs. B3	GO:0009536
	LTCONS_00039474	Down	LOC_Os02g27380.1*	Down	B1 vs. B3	GO:0015074	GO:0008270	GO:0003676
	LTCONS_00038043	Down	LOC_Os02g10090.1	Down	B1 vs. B3	GO:0030915	GO:0005634	GO:0006281
	LTCONS_00038043	Down	LOC_Os02g10020.1*	Down	B1 vs. B3	GO:0007094
	LTCONS_00038043	Down	LOC_Os02g10070.2	Up	B1 vs. B3	GO:0006099	GO:0006101	GO:0005739	GO:0004108
	LTCONS_00038043	Down	LOC_Os02g10060.1	Up	B1 vs. B3	GO:0003677	GO:0005634
	LTCONS_00013012	Down	LOC_Os01g21536.1*	Down	B1 vs. B3	GO:0015074	GO:0003723	GO:0003677	GO:0004190	GO:0003964	GO:0006508	GO:0008270	GO:0006310	GO:0006278
	LTCONS_00036063	Down	LOC_Os02g48400.1	Down	B1 vs. B3
	LTCONS_00036063	Down	LOC_Os02g48430.1*	Down	B1 vs. B3	GO:0003677	GO:0005634	GO:0005694	GO:0032508	GO:0009378	GO:0043140	GO:0005739	GO:0000724
	LTCONS_00036063	Down	LOC_Os02g48450.1*	Down	B1 vs. B3	GO:0005615	GO:0051603	GO:0004197	GO:0005764
	LTCONS_00010543	Down	LOC_Os01g50830.2*	Down	B1 vs. B3
	LTCONS_00010543	Down	LOC_Os01g50849.2	Down	B1 vs. B3
	LTCONS_00042190	Down	LOC_Os02g10080.1	Down	B1 vs. B3	GO:0003723	GO:0003677	GO:0046872
	LTCONS_00042190	Down	LOC_Os02g06480.2*	Down	B1 vs. B3	GO:0033617	GO:0005507	GO:0016021	GO:0005739	GO:0009793
	LTCONS_00042190	Down	LOC_Os07g48620.1*	Down	B1 vs. B3
	LTCONS_00033365	Down	LOC_Os02g15230.1	Up	B1 vs. B3	GO:0005739	GO:0016788
	LTCONS_00033365	Down	LOC_Os02g15310.1	Up	B1 vs. B3	GO:0000166	GO:0003676
	LTCONS_00033365	Down	LOC_Os02g15310.2*	Down	B1 vs. B3	GO:0000166	GO:0003676
	LTCONS_00033365	Down	LOC_Os02g15270.1	Up	B1 vs. B3
	LTCONS_00033360	Down	LOC_Os02g15310.3	Down	B1 vs. B3	GO:0000166	GO:0003676
	LTCONS_00033360	Down	LOC_Os02g15240.1	Down	B1 vs. B3	GO:0000272	GO:0008270	GO:0016161	GO:0009536
	LTCONS_00050578	Down	LOC_Os03g23800.1*	Down	B1 vs. B3	GO:0015074	GO:0006508	GO:0008270	GO:0004190	GO:0003676
	LTCONS_00050578	Down	LOC_Os03g23770.1*	Down	B1 vs. B3	GO:0008270	GO:0003676
	LTCONS_00038757	Down	LOC_Os02g18515.1	Down	B1 vs. B3	GO:0015074	GO:0003723	GO:0003677	GO:0004190	GO:0003964	GO:0006508	GO:0008270	GO:0006310	GO:0006278
	LTCONS_00038757	Down	LOC_Os02g18550.1	Up	B1 vs. B3	GO:0006412	GO:0003735	GO:0022627
	LTCONS_00013034	Down	LOC_Os01g31800.1	Down	B1 vs. B3	GO:0006342	GO:0003677	GO:0006334	GO:0046982	GO:0000790	GO:0000786
	LTCONS_00059142	Down	LOC_Os04g14130.2*	Down	B1 vs. B3	GO:0008270
	LTCONS_00013026	Down	LOC_Os05g15820.1*	Down	B1 vs. B3	GO:0003964	GO:0006278	GO:0003676
	LTCONS_00013026	Down	LOC_Os07g23030.2	Down	B1 vs. B3	GO:0009536
	LTCONS_00013026	Down	LOC_Os10g07582.1	Down	B1 vs. B3	GO:0015074	GO:0004523	GO:0090502	GO:0003676
	LTCONS_00078712	Down	LOC_Os06g45670.1	Up	B1 vs. B3	GO:0019464	GO:0005960	GO:0005524	GO:0005739
	LTCONS_00042584	Down	LOC_Os02g41650.1	Up	B1 vs. B3	GO:0045548	GO:0009800	GO:0005737	GO:0006559
	LTCONS_00052585	Down	LOC_Os03g51910.1	Down	B1 vs. B3	GO:0003677	GO:0005634	GO:0046983
	LTCONS_00052585	Down	LOC_Os03g51890.1*	Down	B1 vs. B3	GO:0016021
	LTCONS_00052585	Down	LOC_Os03g51880.1	Down	B1 vs. B3
	LTCONS_00040450	Down	LOC_Os02g39630.3	Up	B1 vs. B3	GO:0016021
	LTCONS_00050575	Down	LOC_Os03g23800.1*	Down	B1 vs. B3	GO:0015074	GO:0006508	GO:0008270	GO:0004190	GO:0003676
	LTCONS_00050575	Down	LOC_Os03g23770.1*	Down	B1 vs. B3	GO:0008270	GO:0003676
	LTCONS_00052577	Down	LOC_Os03g51910.1	Down	B1 vs. B3	GO:0003677	GO:0005634	GO:0046983
	LTCONS_00052577	Down	LOC_Os03g51890.1*	Down	B1 vs. B3	GO:0016021
	LTCONS_00052577	Down	LOC_Os03g51880.1	Down	B1 vs. B3
	LTCONS_00034023	Down	LOC_Os02g24576.1	Down	B1 vs. B3	GO:0000287	GO:0003729	GO:0030686	GO:0005763	GO:0006364	GO:0010333	GO:0000028	GO:0032040	GO:0006412	GO:0003735	GO:0022627	GO:0009507	GO:0019843
	LTCONS_00034023	Down	LOC_Os02g24550.1*	Down	B1 vs. B3	GO:0003964	GO:0003723	GO:0003677	GO:0006310	GO:0006278
	LTCONS_00097909	Down	LOC_Os09g10470.1*	Down	B1 vs. B3	GO:0015074	GO:0003723	GO:0003677	GO:0004190	GO:0003964	GO:0006508	GO:0008270	GO:0005739	GO:0006310	GO:0006278
	LTCONS_00097909	Down	LOC_Os09g10450.1*	Down	B1 vs. B3	GO:0015074	GO:0008270	GO:0003676
	LTCONS_00097909	Down	LOC_Os09g10420.1*	Down	B1 vs. B3	GO:0003676
	LTCONS_00003059	Down	LOC_Os01g37560.1	Up	B1 vs. B3
	LTCONS_00003059	Down	LOC_Os01g37560.3	Up	B1 vs. B3
	LTCONS_00003059	Down	LOC_Os05g15820.1*	Down	B1 vs. B3	GO:0003964	GO:0006278	GO:0003676
	LTCONS_00003059	Down	LOC_Os07g23030.2	Down	B1 vs. B3	GO:0009536
	LTCONS_00002487	Down	LOC_Os01g27449.1*	Down	B1 vs. B3	GO:0016021
	LTCONS_00002487	Down	LOC_Os04g24804.1	Down	B1 vs. B3	GO:0005739
	LTCONS_00079180	Down	LOC_Os06g50060.1	Down	B1 vs. B3	GO:0005768	GO:0007264	GO:0005525
	LTCONS_00010011	Down	LOC_Os01g45040.1*	Down	B1 vs. B3	GO:0016021	GO:0009507
	LTCONS_00041226	Down	LOC_Os02g46910.1*	Up	B1 vs. B3	GO:0016762	GO:0004553	GO:0048046	GO:0005618	GO:0010411	GO:0042546	GO:0071555
	LTCONS_00041226	Down	LOC_Os07g33300.1*	Down	B1 vs. B3
	LTCONS_00034018	Down	LOC_Os02g24550.1*	Down	B1 vs. B3	GO:0003964	GO:0003723	GO:0003677	GO:0006310	GO:0006278
	LTCONS_00003049	Down	LOC_Os05g27290.1*	Down	B1 vs. B3
	LTCONS_00003049	Down	LOC_Os07g04480.1*	Down	B1 vs. B3
	LTCONS_00003049	Down	LOC_Os08g19600.1	Down	B1 vs. B3
	LTCONS_00077248	Down	LOC_Os06g25500.1*	Down	B1 vs. B3	GO:0009536
	LTCONS_00075452	Down	LOC_Os06g03370.1*	Down	B1 vs. B3	GO:0015074	GO:0003723	GO:0003677	GO:0016853	GO:0004190	GO:0003964	GO:0006508	GO:0008270	GO:0009536	GO:0006310	GO:0006278
	LTCONS_00024271	Down	LOC_Os11g32369.1*	Down	B1 vs. B3	GO:0008152	GO:0016798
	LTCONS_00024271	Down	LOC_Os11g32360.2*	Down	B1 vs. B3
	LTCONS_00002869	Down	LOC_Os01g35830.1	Down	B1 vs. B3	GO:0016021
	LTCONS_00042609	Down	LOC_Os02g47020.1*	Up	B1 vs. B3	GO:0016310	GO:0005524	GO:0004849	GO:0043097	GO:0006222	GO:0005829	GO:0019253	GO:0006206	GO:0009507	GO:0008974
	LTCONS_00091585	Down	LOC_Os08g11720.3*	Down	B1 vs. B3	GO:0005739
	LTCONS_00040880	Down	LOC_Os02g44070.1*	Down	B1 vs. B3	GO:0015074	GO:0004523	GO:0090502	GO:0005739	GO:0009536	GO:0003676
	LTCONS_00040880	Down	LOC_Os02g44040.1*	Up	B1 vs. B3
	LTCONS_00040880	Down	LOC_Os02g44050.1*	Down	B1 vs. B3	GO:0015074	GO:0004523	GO:0090502	GO:0009536	GO:0003676
	LTCONS_00000245	Down	LOC_Os01g02890.1*	Down	B1 vs. B3	GO:0005634	GO:0006659	GO:0016021	GO:0005789
	LTCONS_00000248	Down	LOC_Os01g02920.1*	Up	B1 vs. B3	GO:0016757	GO:0016021
	LTCONS_00000248	Down	LOC_Os01g02890.1*	Down	B1 vs. B3	GO:0005634	GO:0006659	GO:0016021	GO:0005789
	LTCONS_00077244	Down	LOC_Os06g25500.1*	Down	B1 vs. B3	GO:0009536
	LTCONS_00000241	Down	LOC_Os01g02890.1*	Down	B1 vs. B3	GO:0005634	GO:0006659	GO:0016021	GO:0005789
	LTCONS_00077124	Down	LOC_Os06g23790.2*	Up	B1 vs. B3
	LTCONS_00077124	Down	LOC_Os08g26700.1*	Down	B1 vs. B3	GO:0016021
	LTCONS_00002374	Down	LOC_Os01g28989.3	Down	B1 vs. B3
	LTCONS_00009033	Down	LOC_Os01g31800.1	Down	B1 vs. B3	GO:0006342	GO:0003677	GO:0006334	GO:0046982	GO:0000790	GO:0000786
	LTCONS_00023752	Down	LOC_Os11g24170.1	Down	B1 vs. B3	GO:0043531
	LTCONS_00092308	Down	LOC_Os01g35789.1	Down	B1 vs. B3
	LTCONS_00092308	Down	LOC_Os01g35789.2	Down	B1 vs. B3
	LTCONS_00007690	Down	LOC_Os01g12080.3*	Down	B1 vs. B3
	LTCONS_00007690	Down	LOC_Os01g12070.1	Down	B1 vs. B3	GO:0030246	GO:0030245	GO:0005576	GO:0071555	GO:0008810
	LTCONS_00060187	Down	LOC_Os04g31120.5	Down	B1 vs. B3	GO:0016567	GO:0031463	GO:0004842
	LTCONS_00060187	Down	LOC_Os04g31120.6	Up	B1 vs. B3	GO:0016567	GO:0031463	GO:0004842
	LTCONS_00092374	Down	LOC_Os08g23000.1*	Down	B1 vs. B3
	LTCONS_00092374	Down	LOC_Os08g22990.1*	Down	B1 vs. B3	GO:0015074	GO:0003723	GO:0003677	GO:0004190	GO:0003964	GO:0006508	GO:0008270	GO:0006310	GO:0006278
	LTCONS_00092374	Down	LOC_Os01g32864.1	Down	B1 vs. B3	GO:0009536
	LTCONS_00092374	Down	LOC_Os11g22150.1*	Down	B1 vs. B3	GO:0009536
	LTCONS_00009985	Down	LOC_Os01g44310.1	Down	B1 vs. B3
	LTCONS_00036066	Down	LOC_Os02g48430.1*	Down	B1 vs. B3	GO:0003677	GO:0005634	GO:0005694	GO:0032508	GO:0009378	GO:0043140	GO:0005739	GO:0000724
	LTCONS_00036066	Down	LOC_Os02g48450.1*	Down	B1 vs. B3	GO:0005615	GO:0051603	GO:0004197	GO:0005764
	LTCONS_00067490	Down	LOC_Os05g03390.3*	Down	B1 vs. B3	GO:0005739
	LTCONS_00039120	Down	LOC_Os02g22374.4*	Down	B1 vs. B3
	LTCONS_00034145	Down	LOC_Os02g26550.1*	Down	B1 vs. B3
	LTCONS_00077721	Down	LOC_Os02g39530.1	Down	B1 vs. B3
	LTCONS_00001151	Down	LOC_Os01g13140.1*	Up	B1 vs. B3
	LTCONS_00001151	Down	LOC_Os01g13100.3*	Down	B1 vs. B3	GO:0003723	GO:0005739
	LTCONS_00001151	Down	LOC_Os01g13120.1*	Down	B1 vs. B3	GO:0006833	GO:0034220	GO:0015254	GO:0009992	GO:0009705	GO:0042807	GO:0015250	GO:0005887	GO:0015840	GO:0015793
	LTCONS_00041935	Down	LOC_Os02g54130.2*	Up	B1 vs. B3
	LTCONS_00041935	Down	LOC_Os02g54120.1*	Up	B1 vs. B3	GO:0005634	GO:0017148	GO:0006355	GO:0000288	GO:0009536	GO:0000932	GO:0030015
	LTCONS_00041935	Down	LOC_Os03g52594.5	Down	B1 vs. B3	GO:0005634	GO:0017148	GO:0006355	GO:0000288	GO:0009536	GO:0000932	GO:0030015
	LTCONS_00013063	Down	LOC_Os01g34750.1*	Down	B1 vs. B3	GO:0015074	GO:0003677	GO:0003723	GO:0004523	GO:0005351	GO:0003964	GO:0090502	GO:0006278	GO:0006310	GO:0009401
	LTCONS_00013063	Down	LOC_Os02g18064.1	Down	B1 vs. B3
	LTCONS_00013063	Down	LOC_Os05g20700.1*	Down	B1 vs. B3	GO:0015074	GO:0016020	GO:0006508	GO:0008270	GO:0004190	GO:0003676
	LTCONS_00013063	Down	LOC_Os06g24310.1*	Down	B1 vs. B3	GO:0009536
	LTCONS_00013063	Down	LOC_Os08g11090.1	Down	B1 vs. B3	GO:0009536
	LTCONS_00013063	Down	LOC_Os08g14010.1	Down	B1 vs. B3	GO:0006415	GO:0009536	GO:0016149
	LTCONS_00013063	Down	LOC_Os10g12700.1*	Down	B1 vs. B3	GO:0008270	GO:0003676
	LTCONS_00013063	Down	LOC_Os10g14060.1*	Down	B1 vs. B3	GO:0015074	GO:0006508	GO:0008270	GO:0004190	GO:0003676
	LTCONS_00009984	Down	LOC_Os01g44310.2	Down	B1 vs. B3
	LTCONS_00040879	Down	LOC_Os02g06480.2*	Down	B1 vs. B3	GO:0033617	GO:0005507	GO:0016021	GO:0005739	GO:0009793
	LTCONS_00016359	Down	LOC_Os10g06260.1*	Down	B1 vs. B3	GO:0008270	GO:0003676
	LTCONS_00002186	Down	LOC_Os01g27210.1*	Up	B1 vs. B3	GO:0004364	GO:0006749	GO:0005737
	LTCONS_00002186	Down	LOC_Os01g27160.1	Up	B1 vs. B3	GO:0061630	GO:0031625	GO:0042787	GO:0031461
	LTCONS_00042441	Down	LOC_Os02g58600.1	Down	B1 vs. B3
	LTCONS_00042441	Down	LOC_Os02g58670.1	Down	B1 vs. B3	GO:0005634	GO:0006355	GO:0043565	GO:0003700
	LTCONS_00042441	Down	LOC_Os02g58670.2*	Down	B1 vs. B3	GO:0005634	GO:0006355	GO:0043565	GO:0003700
	LTCONS_00012991	Down	LOC_Os01g17320.1	Up	B1 vs. B3	GO:0003677	GO:0005739
	LTCONS_00040093	Down	LOC_Os02g35750.2	Down	B1 vs. B3	GO:0009536
	LTCONS_00052570	Down	LOC_Os03g51910.1	Down	B1 vs. B3	GO:0003677	GO:0005634	GO:0046983
	LTCONS_00052570	Down	LOC_Os03g51890.1*	Down	B1 vs. B3	GO:0016021
	LTCONS_00052570	Down	LOC_Os03g51880.1	Down	B1 vs. B3
	LTCONS_00012993	Down	LOC_Os01g17320.1	Up	B1 vs. B3	GO:0003677	GO:0005739
	LTCONS_00058786	Down	LOC_Os04g07980.1	Down	B1 vs. B3	GO:0009536
	LTCONS_00024255	Down	LOC_Os11g32369.1*	Down	B1 vs. B3	GO:0008152	GO:0016798
	LTCONS_00024255	Down	LOC_Os11g32360.2*	Down	B1 vs. B3
	LTCONS_00033364	Down	LOC_Os02g15230.1	Up	B1 vs. B3	GO:0005739	GO:0016788
	LTCONS_00033364	Down	LOC_Os02g15270.1	Up	B1 vs. B3
	LTCONS_00075408	Down	LOC_Os06g03165.1	Down	B1 vs. B3	GO:0043531	GO:0006508	GO:0008234
	LTCONS_00031313	Down	LOC_Os12g39160.1	Down	B1 vs. B3	GO:0016021
	LTCONS_00097840	Down	LOC_Os09g09370.1*	Down	B1 vs. B3
	LTCONS_00097840	Down	LOC_Os09g09330.2*	Down	B1 vs. B3	GO:0009536	GO:0005739
	LTCONS_00052578	Down	LOC_Os03g51910.1	Down	B1 vs. B3	GO:0003677	GO:0005634	GO:0046983
	LTCONS_00052578	Down	LOC_Os03g51890.1*	Down	B1 vs. B3	GO:0016021
	LTCONS_00052578	Down	LOC_Os03g51880.1	Down	B1 vs. B3
	LTCONS_00004741	Down	LOC_Os01g55570.4*	Down	B1 vs. B3	GO:0016020	GO:0009536	GO:0009579
	LTCONS_00004741	Down	LOC_Os01g55560.1*	Down	B1 vs. B3	GO:0005856	GO:0005737
	LTCONS_00016523	Down	LOC_Os10g09460.1*	Down	B1 vs. B3	GO:0015074	GO:0006508	GO:0008270	GO:0004190	GO:0003676
	LTCONS_00016523	Down	LOC_Os10g09440.1*	Down	B1 vs. B3	GO:0015074	GO:0006508	GO:0008270	GO:0004190	GO:0003676
	LTCONS_00023661	Down	LOC_Os11g22350.1	Up	B1 vs. B3	GO:0055085	GO:0005524	GO:0042626	GO:0016021	GO:0005886
	LTCONS_00039536	Down	LOC_Os02g28040.1	Down	B1 vs. B3	GO:0016020
	LTCONS_00039536	Down	LOC_Os02g28030.1	Down	B1 vs. B3
	LTCONS_00039536	Down	LOC_Os02g28010.1*	Down	B1 vs. B3	GO:0015074	GO:0008270	GO:0009536	GO:0003676
	LTCONS_00007689	Down	LOC_Os01g12080.3*	Down	B1 vs. B3
	LTCONS_00007689	Down	LOC_Os01g12070.1	Down	B1 vs. B3	GO:0030246	GO:0030245	GO:0005576	GO:0071555	GO:0008810
	LTCONS_00042541	Down	LOC_Os02g31960.1	Down	B1 vs. B3
	LTCONS_00042541	Down	LOC_Os02g31940.1*	Up	B1 vs. B3	GO:0016021	GO:0071805	GO:0015079
	LTCONS_00042541	Down	LOC_Os03g36130.1	Down	B1 vs. B3	GO:0016070	GO:0016020	GO:0005739
	LTCONS_00017325	Down	LOC_Os10g24094.2	Down	B1 vs. B3
	LTCONS_00017325	Down	LOC_Os10g24094.1	Down	B1 vs. B3
	LTCONS_00091600	Down	LOC_Os08g11850.1*	Down	B1 vs. B3	GO:0015074	GO:0006508	GO:0008270	GO:0004190	GO:0003676
	LTCONS_00100397	Down	LOC_Os06g03370.1*	Down	B1 vs. B3	GO:0015074	GO:0003723	GO:0003677	GO:0016853	GO:0004190	GO:0003964	GO:0006508	GO:0008270	GO:0009536	GO:0006310	GO:0006278
	LTCONS_00001831	Down	LOC_Os02g38530.1*	Down	B1 vs. B3
	LTCONS_00042466	Down	LOC_Os02g04924.2*	Down	B1 vs. B3	GO:0009055	GO:0022900	GO:0009536	GO:0003676
	LTCONS_00042466	Down	LOC_Os02g04940.1*	Down	B1 vs. B3	GO:0015074	GO:0008270	GO:0003676
	LTCONS_00042466	Down	LOC_Os11g22060.1	Down	B1 vs. B3	GO:0015074	GO:0003677	GO:0003723	GO:0005634	GO:0016929	GO:0004190	GO:0003964	GO:0008270	GO:0006278	GO:0006310	GO:0016926
	LTCONS_00024251	Down	LOC_Os11g32369.1*	Down	B1 vs. B3	GO:0008152	GO:0016798
	LTCONS_00024251	Down	LOC_Os11g32360.2*	Down	B1 vs. B3
	LTCONS_00041207	Down	LOC_Os02g46720.2*	Down	B1 vs. B3	GO:0016567	GO:0008270	GO:0004842
	LTCONS_00041207	Down	LOC_Os02g46720.3*	Down	B1 vs. B3	GO:0016567	GO:0005488	GO:0005737
	LTCONS_00041207	Down	LOC_Os02g46720.1	Down	B1 vs. B3	GO:0046872	GO:0016567	GO:0004842
	LTCONS_00041207	Down	LOC_Os02g46750.5*	Down	B1 vs. B3	GO:0005524	GO:0004672	GO:0006468
	LTCONS_00035461	Up	LOC_Os02g42270.1*	Down	B1 vs. B3
	LTCONS_00035461	Up	LOC_Os02g42220.1	Down	B1 vs. B3	GO:0055085	GO:0016021
	LTCONS_00035461	Up	LOC_Os02g42250.1*	Up	B1 vs. B3
	LTCONS_00035461	Up	LOC_Os02g42230.1	Up	B1 vs. B3	GO:0003677	GO:0005634	GO:0006281	GO:0005515	GO:0006260	GO:0006310
	LTCONS_00068483	Down	LOC_Os05g17460.1*	Down	B1 vs. B3	GO:0015074	GO:0008270	GO:0003676
	LTCONS_00052574	Down	LOC_Os03g51910.1	Down	B1 vs. B3	GO:0003677	GO:0005634	GO:0046983
	LTCONS_00052574	Down	LOC_Os03g51890.1*	Down	B1 vs. B3	GO:0016021
	LTCONS_00052574	Down	LOC_Os03g51880.1	Down	B1 vs. B3
	LTCONS_00094030	Down	LOC_Os08g43654.1	Up	B1 vs. B3	GO:0016021	GO:0015238	GO:0015297	GO:0006855
	LTCONS_00003613	Down	LOC_Os01g44210.1	Up	B1 vs. B3	GO:0005840	GO:0006412	GO:0003735	GO:0009536
	LTCONS_00067489	Down	LOC_Os05g03390.3*	Down	B1 vs. B3	GO:0005739
	LTCONS_00008942	Down	LOC_Os01g29507.1*	Down	B1 vs. B3	GO:0009536
	LTCONS_00007497	Down	LOC_Os01g10010.2*	Down	B1 vs. B3	GO:0016021	GO:0009536
	LTCONS_00007497	Down	LOC_Os01g10010.1	Down	B1 vs. B3	GO:0016021	GO:0009536
	LTCONS_00036356	Down	LOC_Os02g51280.1*	Up	B1 vs. B3
	LTCONS_00036356	Down	LOC_Os02g51290.1*	Up	B1 vs. B3	GO:0016021
	LTCONS_00068526	Down	LOC_Os05g18160.1*	Down	B1 vs. B3	GO:0008270	GO:0009536	GO:0003676
	LTCONS_00039194	Down	LOC_Os02g24080.2*	Up	B1 vs. B3	GO:0005886
	LTCONS_00039194	Down	LOC_Os02g24080.4*	Up	B1 vs. B3	GO:0005886
	LTCONS_00039194	Down	LOC_Os02g24080.5*	Up	B1 vs. B3	GO:0005886
	LTCONS_00036224	Down	LOC_Os02g50070.1*	Down	B1 vs. B3
	LTCONS_00036224	Down	LOC_Os02g50040.1*	Down	B1 vs. B3	GO:0030245	GO:0005576	GO:0071555	GO:0008810
	LTCONS_00036224	Down	LOC_Os02g50050.1	Down	B1 vs. B3
	LTCONS_00050531	Up	LOC_Os03g22680.1*	Up	B1 vs. B3	GO:0005634	GO:0016567	GO:1900425	GO:0005737	GO:0004842	GO:0008270	GO:1901485	GO:0008134
	LTCONS_00050531	Up	LOC_Os03g22670.1*	Up	B1 vs. B3
	LTCONS_00051589	Down	LOC_Os03g40070.1	Up	B1 vs. B3	GO:0016787	GO:0016021
	LTCONS_00077070	Down	LOC_Os02g47680.1*	Down	B1 vs. B3	GO:0006508	GO:0008233
	LTCONS_00077070	Down	LOC_Os09g40075.1*	Down	B1 vs. B3
	LTCONS_00034182	Down	LOC_Os02g26814.1	Up	B1 vs. B3	GO:0016758
	LTCONS_00034182	Down	LOC_Os02g26814.5*	Down	B1 vs. B3	GO:0016758
	LTCONS_00008953	Down	LOC_Os01g29680.1*	Down	B1 vs. B3	GO:0015074	GO:0008270	GO:0016021	GO:0003676
	LTCONS_00008953	Down	LOC_Os01g29650.1*	Down	B1 vs. B3
	LTCONS_00008953	Down	LOC_Os05g08210.1*	Down	B1 vs. B3	GO:0015074	GO:0003676
	LTCONS_00008953	Down	LOC_Os05g15820.1*	Down	B1 vs. B3	GO:0003964	GO:0006278	GO:0003676
	LTCONS_00003050	Up	LOC_Os08g19600.1	Down	B1 vs. B3
	LTCONS_00059137	Down	LOC_Os04g14130.2*	Down	B1 vs. B3	GO:0008270
	LTCONS_00040852	Down	LOC_Os02g43840.1	Up	B1 vs. B3
	LTCONS_00040852	Down	LOC_Os02g43850.3*	Down	B1 vs. B3	GO:0044255	GO:0052689
	LTCONS_00040852	Down	LOC_Os02g43860.1*	Up	B1 vs. B3	GO:0015807	GO:0005774	GO:1902475	GO:0005887	GO:0015179	GO:0015297
	LTCONS_00040852	Down	LOC_Os02g43830.1	Up	B1 vs. B3	GO:0008152	GO:0009536
	LTCONS_00100412	Down	ChrUn.fgenesh.mRNA.47*	Down	B1 vs. B3	GO:0008270	GO:0003676
	LTCONS_00100412	Down	ChrUn.fgenesh.mRNA.51*	Down	B1 vs. B3	GO:0015074	GO:0008270	GO:0003676
	LTCONS_00100412	Down	LOC_Os11g22060.1	Down	B1 vs. B3	GO:0015074	GO:0003677	GO:0003723	GO:0005634	GO:0016929	GO:0004190	GO:0003964	GO:0008270	GO:0006278	GO:0006310	GO:0016926
	LTCONS_00011558	Down	LOC_Os01g60700.1	Down	B1 vs. B3	GO:0005524	GO:0004672	GO:0006468
	LTCONS_00008711	Down	LOC_Os01g25440.1	Down	B1 vs. B3	GO:0016310	GO:0030975	GO:0005524	GO:0016301	GO:0004788	GO:0005829	GO:0006772	GO:0009229
	LTCONS_00038664	Down	LOC_Os02g17470.2	Down	B1 vs. B3	GO:0008270
	LTCONS_00024270	Down	LOC_Os11g32369.1*	Down	B1 vs. B3	GO:0008152	GO:0016798
	LTCONS_00024270	Down	LOC_Os11g32360.2*	Down	B1 vs. B3
	LTCONS_00033029	Down	LOC_Os02g12200.1*	Down	B1 vs. B3
	LTCONS_00033029	Down	LOC_Os02g12120.1	Down	B1 vs. B3	GO:0003677	GO:0046872	GO:0005739	GO:0006310
	LTCONS_00018512	Down	LOC_Os10g39950.1*	Down	B1 vs. B3
	LTCONS_00097841	Down	LOC_Os09g09370.1*	Down	B1 vs. B3
	LTCONS_00042618	Down	LOC_Os02g49730.1*	Down	B1 vs. B3	GO:0000244	GO:0005690	GO:0071011	GO:0005687	GO:0046540
	LTCONS_00042618	Down	LOC_Os02g49760.2	Down	B1 vs. B3	GO:0016021	GO:0071805	GO:0005739	GO:0005886	GO:0015079
	LTCONS_00042618	Down	LOC_Os02g49760.1	Down	B1 vs. B3	GO:0016021	GO:0071805	GO:0005739	GO:0005886	GO:0015079
	LTCONS_00042618	Down	LOC_Os03g29510.1	Down	B1 vs. B3	GO:0005739
	LTCONS_00007233	Up	LOC_Os01g07570.1	Down	B1 vs. B3	GO:0016021
	LTCONS_00061885	Down	LOC_Os04g49230.1*	Down	B1 vs. B3	GO:0003677	GO:0005634	GO:0006355	GO:0009536
	LTCONS_00034575	Down	LOC_Os02g31910.2*	Up	B1 vs. B3	GO:0016021	GO:0071805	GO:0015079
	LTCONS_00034575	Down	LOC_Os02g31874.1	Down	B1 vs. B3	GO:0015693	GO:1903830	GO:0016021	GO:0015095
	LTCONS_00091149	Down	LOC_Os08g05750.1	Down	B1 vs. B3	GO:0008270
	LTCONS_00009791	Down	LOC_Os01g42070.1*	Down	B1 vs. B3	GO:0007018	GO:0005524	GO:0005874	GO:0003777	GO:0008017	GO:0016887	GO:0005871
	LTCONS_00037788	Down	LOC_Os02g06930.3*	Up	B1 vs. B3	GO:0004674	GO:0005524	GO:0006468	GO:0005739	GO:0005886
	LTCONS_00037788	Down	LOC_Os02g06910.1*	Up	B1 vs. B3	GO:0003677	GO:0005634	GO:0006355	GO:0009734
	LTCONS_00037788	Down	LOC_Os02g06920.2*	Down	B1 vs. B3	GO:0008270	GO:0016021	GO:0009536
	LTCONS_00022582	Down	LOC_Os11g06130.2*	Down	B1 vs. B3
	LTCONS_00004556	Up	LOC_Os01g53640.1	Down	B1 vs. B3	GO:0004674	GO:0005524	GO:0006468	GO:0016021
	LTCONS_00004556	Up	LOC_Os01g53670.2*	Up	B1 vs. B3
	LTCONS_00004556	Up	LOC_Os01g53670.3*	Up	B1 vs. B3
	LTCONS_00052586	Down	LOC_Os03g51910.1	Down	B1 vs. B3	GO:0003677	GO:0005634	GO:0046983
	LTCONS_00052586	Down	LOC_Os03g51890.1*	Down	B1 vs. B3	GO:0016021
	LTCONS_00052586	Down	LOC_Os03g51880.1	Down	B1 vs. B3
	LTCONS_00042574	Down	LOC_Os02g39780.1	Down	B1 vs. B3	GO:0015074	GO:0004252	GO:0003677	GO:0006508	GO:0008270	GO:0006310
	LTCONS_00005690	Down	LOC_Os01g64780.3*	Down	B1 vs. B3	GO:0016021
	LTCONS_00005690	Down	LOC_Os01g64780.4	Down	B1 vs. B3	GO:0016021
	LTCONS_00005690	Down	LOC_Os01g64770.1	Up	B1 vs. B3	GO:0006397	GO:0043484	GO:0003723	GO:0005634	GO:0000166	GO:0000932	GO:0045595
	LTCONS_00005882	Down	LOC_Os01g66379.1	Down	B1 vs. B3	GO:0043022	GO:0016150	GO:0072344	GO:0004045	GO:0005762	GO:0070126	GO:0016149	GO:0009507
	LTCONS_00013021	Down	LOC_Os03g29510.1	Down	B1 vs. B3	GO:0005739
	LTCONS_00060650	Down	LOC_Os04g36910.1	Down	B1 vs. B3
	LTCONS_00060650	Down	LOC_Os04g36910.2*	Down	B1 vs. B3
	LTCONS_00018513	Down	LOC_Os10g39950.1*	Down	B1 vs. B3
	LTCONS_00079225	Down	LOC_Os06g50679.1*	Down	B1 vs. B3	GO:0003677	GO:0005634	GO:0009965	GO:0010075	GO:0008289	GO:0010014	GO:0048263	GO:0080060	GO:0010087
	LTCONS_00041670	Down	LOC_Os02g51410.1*	Up	B1 vs. B3	GO:0000287	GO:0016310	GO:0008652	GO:0009423	GO:0004765	GO:0005524	GO:0019632	GO:0009073	GO:0005739	GO:0009507
	LTCONS_00041670	Down	LOC_Os02g51410.3	Down	B1 vs. B3	GO:0000287	GO:0016310	GO:0008652	GO:0009423	GO:0004765	GO:0005524	GO:0019632	GO:0009073	GO:0005739	GO:0009507
	LTCONS_00041670	Down	LOC_Os02g51430.2	Down	B1 vs. B3	GO:0000149	GO:0000145	GO:0051601	GO:0006887
	LTCONS_00041670	Down	LOC_Os02g51430.1	Up	B1 vs. B3	GO:0000149	GO:0000145	GO:0051601	GO:0006887
	LTCONS_00051117	Down	LOC_Os03g31706.2*	Down	B1 vs. B3
	LTCONS_00012364	Down	LOC_Os01g68230.2	Down	B1 vs. B3
	LTCONS_00012364	Down	LOC_Os01g68260.1*	Up	B1 vs. B3	GO:0016021	GO:0005739
	LTCONS_00092396	Down	LOC_Os08g23320.1	Down	B1 vs. B3	GO:0008299	GO:0002094	GO:0006744	GO:0031305
	LTCONS_00097419	Down	LOC_Os09g02729.2	Down	B1 vs. B3	GO:0016310	GO:0008081	GO:0016301	GO:0006629
	LTCONS_00097634	Down	LOC_Os09g06230.1	Up	B1 vs. B3	GO:0004674	GO:0005524	GO:0006468	GO:0005737
	LTCONS_00084825	Down	LOC_Os07g22320.1*	Down	B1 vs. B3	GO:0046872
	LTCONS_00016554	Down	LOC_Os10g09970.1*	Down	B1 vs. B3	GO:0015074	GO:0006508	GO:0008270	GO:0005739	GO:0004190	GO:0003676
	LTCONS_00016554	Down	LOC_Os10g09950.1*	Down	B1 vs. B3	GO:0015074	GO:0008270	GO:0003676
	LTCONS_00016554	Down	LOC_Os10g09940.1	Down	B1 vs. B3	GO:0015074	GO:0008270	GO:0016021	GO:0003676
	LTCONS_00013041	Down	LOC_Os11g22060.1	Down	B1 vs. B3	GO:0015074	GO:0003677	GO:0003723	GO:0005634	GO:0016929	GO:0004190	GO:0003964	GO:0008270	GO:0006278	GO:0006310	GO:0016926
	LTCONS_00010374	Down	LOC_Os01g49010.2	Up	B1 vs. B3	GO:0009744	GO:0003688	GO:0005524	GO:0005664	GO:0006270	GO:0009536
	LTCONS_00010374	Down	LOC_Os01g49026.2	Down	B1 vs. B3	GO:0072546	GO:0005840	GO:0034975	GO:0006412	GO:0003735	GO:0000045
	LTCONS_00002364	Down	LOC_Os01g28950.1*	Down	B1 vs. B3	GO:0015074	GO:0003723	GO:0003677	GO:0004190	GO:0003964	GO:0006508	GO:0008270	GO:0006310	GO:0006278
	LTCONS_00002364	Down	LOC_Os01g28960.1*	Down	B1 vs. B3
	LTCONS_00002364	Down	LOC_Os12g39820.1	Down	B1 vs. B3	GO:0006508	GO:0008270	GO:0005739	GO:0009536	GO:0004190	GO:0003676
	LTCONS_00035871	Down	LOC_Os02g46860.1*	Up	B1 vs. B3	GO:0055085	GO:0016021
	LTCONS_00035871	Down	LOC_Os02g46850.1*	Up	B1 vs. B3	GO:0055085	GO:0016021
	LTCONS_00035871	Down	LOC_Os02g46839.1	Down	B1 vs. B3	GO:0055085	GO:0016021
	LTCONS_00023476	Down	LOC_Os11g18947.2*	Down	B1 vs. B3	GO:0008270
	LTCONS_00003005	Down	LOC_Os01g37120.1*	Up	B1 vs. B3
	LTCONS_00007830	Down	LOC_Os01g13630.1	Down	B1 vs. B3
	LTCONS_00059138	Down	LOC_Os04g14130.2*	Down	B1 vs. B3	GO:0008270
	LTCONS_00022533	Down	LOC_Os11g05490.1*	Up	B1 vs. B3
	LTCONS_00022533	Down	LOC_Os11g05470.1*	Up	B1 vs. B3	GO:0010229	GO:0048510	GO:0008429
	LTCONS_00092307	Down	LOC_Os01g35789.1	Down	B1 vs. B3
	LTCONS_00005692	Down	LOC_Os01g64780.4	Down	B1 vs. B3	GO:0016021
	LTCONS_00005692	Down	LOC_Os01g64770.1	Up	B1 vs. B3	GO:0006397	GO:0043484	GO:0003723	GO:0005634	GO:0000166	GO:0000932	GO:0045595
	LTCONS_00041929	Down	LOC_Os02g54130.2*	Up	B1 vs. B3
	LTCONS_00041929	Down	LOC_Os02g54130.3	Up	B1 vs. B3
	LTCONS_00041929	Down	LOC_Os02g54120.1*	Up	B1 vs. B3	GO:0005634	GO:0017148	GO:0006355	GO:0000288	GO:0009536	GO:0000932	GO:0030015
	LTCONS_00041929	Down	LOC_Os03g52594.5	Down	B1 vs. B3	GO:0005634	GO:0017148	GO:0006355	GO:0000288	GO:0009536	GO:0000932	GO:0030015
	LTCONS_00042058	Down	LOC_Os02g55170.1	Down	B1 vs. B3	GO:0004721	GO:0006470
	LTCONS_00042058	Down	LOC_Os02g55130.4*	Down	B1 vs. B3	GO:0005615	GO:0051603	GO:0004185	GO:0009742	GO:0005773
	LTCONS_00042058	Down	LOC_Os02g55140.1	Up	B1 vs. B3	GO:0006508	GO:0004177	GO:0005737	GO:0008235	GO:0030145
	LTCONS_00042058	Down	LOC_Os02g55180.2*	Down	B1 vs. B3	GO:0006511	GO:0016579	GO:0036459
	LTCONS_00016089	Down	LOC_Os10g02630.1	Up	B1 vs. B3	GO:0005685	GO:0003729	GO:0000398	GO:0071004	GO:0030619	GO:0000166	GO:0071011	GO:0000243
	LTCONS_00039098	Down	LOC_Os02g22140.1	Down	B1 vs. B3	GO:0007264	GO:0009558	GO:0005622	GO:0005525	GO:0009960	GO:0009793
	LTCONS_00013044	Down	LOC_Os01g34700.1	Up	B1 vs. B3	GO:0016787	GO:0005829	GO:0005739	GO:0009507
	LTCONS_00013044	Down	LOC_Os01g34730.1*	Down	B1 vs. B3	GO:0015074	GO:0003677	GO:0003723	GO:0004523	GO:0005351	GO:0003964	GO:0090502	GO:0006278	GO:0006310	GO:0009401
	LTCONS_00013044	Down	LOC_Os02g05370.1*	Down	B1 vs. B3	GO:0015074	GO:0005634	GO:0051276	GO:0042023	GO:0030307	GO:0010090	GO:0048364	GO:0003690	GO:0009330	GO:0008270	GO:0048367
	LTCONS_00009326	Down	LOC_Os01g35370.1	Down	B1 vs. B3	GO:0018171	GO:0016020	GO:0070483	GO:0009061	GO:0005739
	LTCONS_00009326	Down	LOC_Os01g35360.1*	Down	B1 vs. B3	GO:0008270	GO:0005739	GO:0003676
	LTCONS_00009326	Down	LOC_Os08g11090.1	Down	B1 vs. B3	GO:0009536
	LTCONS_00009326	Down	LOC_Os08g14010.1	Down	B1 vs. B3	GO:0006415	GO:0009536	GO:0016149
	LTCONS_00009326	Down	LOC_Os08g20967.1*	Down	B1 vs. B3	GO:0015074	GO:0003723	GO:0003677	GO:0004190	GO:0003964	GO:0006508	GO:0008270	GO:0006310	GO:0006278
	LTCONS_00092508	Down	LTCONS_00092508*	Down	B1 vs. B3
	LTCONS_00006747	Down	LOC_Os01g02490.1	Down	B1 vs. B3
	LTCONS_00049283	Down	LOC_Os03g10930.1	Up	B1 vs. B3	GO:0005762	GO:0003735
	LTCONS_00049283	Down	LOC_Os03g10900.1	Down	B1 vs. B3
	LTCONS_00077061	Down	LOC_Os06g22829.1	Down	B1 vs. B3	GO:0005739
	LTCONS_00070935	Down	LOC_Os05g49380.2	Down	B1 vs. B3	GO:0004252	GO:0006508	GO:0009536
	LTCONS_00070935	Down	LOC_Os05g49380.1	Down	B1 vs. B3	GO:0004252	GO:0006508	GO:0009536
	LTCONS_00070935	Down	LOC_Os05g49390.1	Down	B1 vs. B3
	LTCONS_00070935	Down	LOC_Os05g49320.1*	Down	B1 vs. B3	GO:0005840	GO:0006412	GO:0003735	GO:0009536
	LTCONS_00013022	Down	LOC_Os01g26920.1	Down	B1 vs. B3	GO:0009536
	LTCONS_00052571	Down	LOC_Os03g51910.1	Down	B1 vs. B3	GO:0003677	GO:0005634	GO:0046983
	LTCONS_00052571	Down	LOC_Os03g51890.1*	Down	B1 vs. B3	GO:0016021
	LTCONS_00052571	Down	LOC_Os03g51880.1	Down	B1 vs. B3
	LTCONS_00004658	Down	LOC_Os01g54740.1*	Down	B1 vs. B3
	LTCONS_00003922	Down	LOC_Os01g47710.1*	Down	B1 vs. B3	GO:0003677	GO:0005634	GO:0006355	GO:0007275
	LTCONS_00003922	Down	LOC_Os01g47700.1	Down	B1 vs. B3
	LTCONS_00003922	Down	LOC_Os01g47680.1	Up	B1 vs. B3	GO:0006412	GO:0016021	GO:0022625	GO:0003735
	LTCONS_00005279	Down	LOC_Os01g60810.1	Up	B1 vs. B3	GO:0003677
	LTCONS_00005279	Down	LOC_Os01g60780.2	Down	B1 vs. B3	GO:0016021
	LTCONS_00005279	Down	LOC_Os01g60790.1	Up	B1 vs. B3	GO:0003729	GO:0006520	GO:0006412	GO:0003735	GO:0022627
	LTCONS_00040965	Down	LOC_Os02g44710.1	Up	B1 vs. B3
	LTCONS_00030358	Down	LOC_Os12g24960.1*	Down	B1 vs. B3
	LTCONS_00018468	Down	LOC_Os10g39400.1	Down	B1 vs. B3	GO:0016021
	LTCONS_00039169	Down	LOC_Os02g23890.1	Up	B1 vs. B3	GO:0008565	GO:0016021	GO:0015031	GO:0005886
	LTCONS_00039169	Down	LOC_Os10g11100.1	Down	B1 vs. B3
	LTCONS_00007790	Down	LOC_Os01g13260.1	Down	B1 vs. B3	GO:0005634	GO:0051301	GO:0007067
	LTCONS_00007790	Down	LOC_Os01g13229.1*	Down	B1 vs. B3	GO:0005634	GO:0051301	GO:0007067
	LTCONS_00007790	Down	LOC_Os12g20324.1	Down	B1 vs. B3	GO:0005634	GO:0051301	GO:0007067
	LTCONS_00042571	Down	LOC_Os02g38370.1*	Down	B1 vs. B3	GO:0016021
	LTCONS_00006225	Down	LOC_Os01g70450.1	Up	B1 vs. B3	GO:0009536
	LTCONS_00006225	Down	LOC_Os01g70430.1*	Up	B1 vs. B3	GO:0055114	GO:0016491
	LTCONS_00006225	Down	LOC_Os01g70460.1*	Down	B1 vs. B3	GO:0009536	GO:0005739
	LTCONS_00032557	Up	LOC_Os02g06300.1	Up	B1 vs. B3	GO:0003746	GO:0045727	GO:0006414	GO:0005525	GO:0003924	GO:0009507
	LTCONS_00035872	Down	LOC_Os02g46860.1*	Up	B1 vs. B3	GO:0055085	GO:0016021
	LTCONS_00035872	Down	LOC_Os02g46850.1*	Up	B1 vs. B3	GO:0055085	GO:0016021
	LTCONS_00035872	Down	LOC_Os02g46839.1	Down	B1 vs. B3	GO:0055085	GO:0016021
	LTCONS_00100400	Down	ChrUn.fgenesh.mRNA.30*	Down	B1 vs. B3	GO:0008270	GO:0003676
	LTCONS_00100400	Down	LOC_Os01g22170.1*	Down	B1 vs. B3	GO:0015074	GO:0003723	GO:0003677	GO:0004190	GO:0003964	GO:0006508	GO:0008270	GO:0006310	GO:0006278
	LTCONS_00100400	Down	LOC_Os01g30936.1*	Down	B1 vs. B3	GO:0015074	GO:0003723	GO:0003677	GO:0004190	GO:0003964	GO:0006508	GO:0008270	GO:0005739	GO:0006310	GO:0006278
	LTCONS_00100400	Down	LOC_Os01g31200.1*	Down	B1 vs. B3	GO:0015074	GO:0003723	GO:0003677	GO:0004190	GO:0003964	GO:0006508	GO:0008270	GO:0006310	GO:0006278
	LTCONS_00100400	Down	LOC_Os01g32600.1*	Down	B1 vs. B3	GO:0003677	GO:0006508	GO:0008234
	LTCONS_00100400	Down	LOC_Os01g34750.1*	Down	B1 vs. B3	GO:0015074	GO:0003677	GO:0003723	GO:0004523	GO:0005351	GO:0003964	GO:0090502	GO:0006278	GO:0006310	GO:0009401
	LTCONS_00100400	Down	LOC_Os01g35400.1*	Down	B1 vs. B3	GO:0008270	GO:0003676
	LTCONS_00100400	Down	LOC_Os01g36170.1*	Down	B1 vs. B3	GO:0015074	GO:0003723	GO:0003677	GO:0004190	GO:0003964	GO:0006508	GO:0008270	GO:0005739	GO:0006310	GO:0006278
	LTCONS_00100400	Down	LOC_Os01g47960.1*	Down	B1 vs. B3	GO:0008270	GO:0005739	GO:0003676
	LTCONS_00100400	Down	LOC_Os02g13470.1*	Down	B1 vs. B3	GO:0015074	GO:0003723	GO:0003677	GO:0004190	GO:0003964	GO:0006508	GO:0008270	GO:0006310	GO:0006278
	LTCONS_00100400	Down	LOC_Os02g16410.1	Down	B1 vs. B3	GO:0008270	GO:0003676
	LTCONS_00100400	Down	LOC_Os02g28620.1*	Down	B1 vs. B3	GO:0015074	GO:0003723	GO:0003677	GO:0004190	GO:0003964	GO:0006508	GO:0008270	GO:0006310	GO:0006278
	LTCONS_00100400	Down	LOC_Os02g38540.1*	Down	B1 vs. B3	GO:0015074	GO:0003723	GO:0003677	GO:0004190	GO:0003964	GO:0006508	GO:0008270	GO:0006310	GO:0006278
	LTCONS_00100400	Down	LOC_Os02g40580.1*	Down	B1 vs. B3	GO:0015074	GO:0003723	GO:0003677	GO:0004190	GO:0003964	GO:0006508	GO:0008270	GO:0005739	GO:0006310	GO:0006278
	LTCONS_00100400	Down	LOC_Os03g23200.1*	Down	B1 vs. B3	GO:0015074	GO:0003723	GO:0003677	GO:0004190	GO:0003964	GO:0006508	GO:0008270	GO:0006310	GO:0006278
	LTCONS_00100400	Down	LOC_Os04g16100.1*	Down	B1 vs. B3	GO:0015074	GO:0003723	GO:0003677	GO:0004190	GO:0003964	GO:0006508	GO:0008270	GO:0006310	GO:0006278
	LTCONS_00100400	Down	LOC_Os04g19270.1*	Down	B1 vs. B3	GO:0015074	GO:0006508	GO:0008270	GO:0004190	GO:0003676
	LTCONS_00100400	Down	LOC_Os04g48640.1*	Down	B1 vs. B3	GO:0015074	GO:0003723	GO:0003677	GO:0004190	GO:0003964	GO:0006508	GO:0008270	GO:0005739	GO:0006310	GO:0006278
	LTCONS_00100400	Down	LOC_Os05g17260.1*	Down	B1 vs. B3	GO:0015074	GO:0006508	GO:0008270	GO:0005739	GO:0004190	GO:0003676
	LTCONS_00100400	Down	LOC_Os05g17720.1*	Down	B1 vs. B3	GO:0008270	GO:0003676
	LTCONS_00100400	Down	LOC_Os06g01060.1*	Down	B1 vs. B3	GO:0008270	GO:0003676
	LTCONS_00100400	Down	LOC_Os06g32050.1	Down	B1 vs. B3	GO:0015074	GO:0006508	GO:0008270	GO:0005739	GO:0004190	GO:0003676
	LTCONS_00100400	Down	LOC_Os06g32090.1*	Down	B1 vs. B3	GO:0008270	GO:0009536	GO:0003676
	LTCONS_00100400	Down	LOC_Os06g32890.1*	Down	B1 vs. B3	GO:0015074	GO:0003723	GO:0003677	GO:0004190	GO:0003964	GO:0006508	GO:0008270	GO:0006310	GO:0006278
	LTCONS_00100400	Down	LOC_Os07g16560.1*	Down	B1 vs. B3	GO:0015074	GO:0003723	GO:0003677	GO:0004190	GO:0003964	GO:0006508	GO:0008270	GO:0006310	GO:0006278
	LTCONS_00100400	Down	LOC_Os07g38340.1*	Down	B1 vs. B3	GO:0015074	GO:0003723	GO:0003677	GO:0004190	GO:0003964	GO:0006508	GO:0008270	GO:0005739	GO:0006310	GO:0006278
	LTCONS_00100400	Down	LOC_Os08g11780.1*	Down	B1 vs. B3	GO:0015074	GO:0003723	GO:0003677	GO:0004190	GO:0003964	GO:0006508	GO:0008270	GO:0005739	GO:0006310	GO:0006278
	LTCONS_00100400	Down	LOC_Os08g11790.1*	Down	B1 vs. B3	GO:0015074	GO:0003723	GO:0003677	GO:0004190	GO:0003964	GO:0006508	GO:0008270	GO:0005739	GO:0006310	GO:0006278
	LTCONS_00100400	Down	LOC_Os08g12280.1	Down	B1 vs. B3	GO:0006351	GO:0009536	GO:0005739	GO:0005488
	LTCONS_00100400	Down	LOC_Os08g12290.1*	Down	B1 vs. B3	GO:0015074	GO:0003723	GO:0003677	GO:0004190	GO:0003964	GO:0006508	GO:0008270	GO:0005739	GO:0006310	GO:0006278
	LTCONS_00100400	Down	LOC_Os08g23080.1*	Down	B1 vs. B3	GO:0015074	GO:0003723	GO:0003677	GO:0004190	GO:0003964	GO:0006508	GO:0008270	GO:0006310	GO:0006278
	LTCONS_00100400	Down	LOC_Os09g01270.1*	Down	B1 vs. B3	GO:0015074	GO:0003723	GO:0003677	GO:0004190	GO:0003964	GO:0006508	GO:0008270	GO:0006310	GO:0006278
	LTCONS_00100400	Down	LOC_Os09g09000.1*	Down	B1 vs. B3	GO:0003677	GO:0005634	GO:0006508	GO:0008234	GO:0006355	GO:0005739	GO:0046983
	LTCONS_00100400	Down	LOC_Os09g17250.1*	Down	B1 vs. B3	GO:0008270	GO:0005739	GO:0003676
	LTCONS_00100400	Down	LOC_Os09g17400.1*	Down	B1 vs. B3	GO:0015074	GO:0003723	GO:0003677	GO:0004190	GO:0003964	GO:0006508	GO:0008270	GO:0005739	GO:0006310	GO:0006278
	LTCONS_00100400	Down	LOC_Os09g24090.1	Down	B1 vs. B3	GO:0015074	GO:0003723	GO:0003677	GO:0004190	GO:0003964	GO:0006508	GO:0008270	GO:0006310	GO:0006278
	LTCONS_00100400	Down	LOC_Os10g10660.1*	Down	B1 vs. B3	GO:0008270	GO:0005739	GO:0003676
	LTCONS_00100400	Down	LOC_Os10g14060.1*	Down	B1 vs. B3	GO:0015074	GO:0006508	GO:0008270	GO:0004190	GO:0003676
	LTCONS_00100400	Down	LOC_Os10g17360.1	Down	B1 vs. B3	GO:0015074	GO:0003723	GO:0003677	GO:0004190	GO:0003964	GO:0006508	GO:0008270	GO:0006310	GO:0006278
	LTCONS_00100400	Down	LOC_Os11g12210.1*	Down	B1 vs. B3	GO:0015074	GO:0003723	GO:0003677	GO:0004190	GO:0003964	GO:0006508	GO:0008270	GO:0005739	GO:0006310	GO:0006278
	LTCONS_00100400	Down	LOC_Os12g18460.1*	Down	B1 vs. B3	GO:0015074	GO:0003723	GO:0003677	GO:0004190	GO:0003964	GO:0006508	GO:0008270	GO:0006310	GO:0006278
	LTCONS_00100400	Down	LOC_Os12g19980.1	Down	B1 vs. B3	GO:0015074	GO:0003723	GO:0003677	GO:0004190	GO:0003964	GO:0006508	GO:0008270	GO:0006310	GO:0006278
	LTCONS_00040052	Down	LOC_Os02g35640.1	Down	B1 vs. B3	GO:0016021	GO:0016192
	LTCONS_00013082	Down	LOC_Os01g44040.3*	Down	B1 vs. B3	GO:0016021	GO:0016740
	LTCONS_00013082	Down	LOC_Os01g44040.2	Down	B1 vs. B3	GO:0016021	GO:0016740
	LTCONS_00061558	Down	LOC_Os04g45720.1	Down	B1 vs. B3	GO:0004028	GO:0006081	GO:0055114	GO:0004030	GO:0004029
	LTCONS_00068826	Down	LOC_Os05g23070.1*	Down	B1 vs. B3	GO:0015074	GO:0003723	GO:0003677	GO:0004190	GO:0003964	GO:0006508	GO:0008270	GO:0006310	GO:0006278
	LTCONS_00068826	Down	LOC_Os05g23010.1*	Down	B1 vs. B3	GO:0015074	GO:0003723	GO:0003677	GO:0004190	GO:0003964	GO:0006508	GO:0008270	GO:0006310	GO:0006278
	LTCONS_00010135	Down	LOC_Os01g46470.1*	Down	B1 vs. B3	GO:0016021
	LTCONS_00002205	Down	LOC_Os01g27520.1	Up	B1 vs. B3	GO:0006421	GO:0005524	GO:0004816	GO:0005737	GO:0003676
	LTCONS_00002205	Down	LOC_Os01g27530.1*	Down	B1 vs. B3	GO:0009536
	LTCONS_00002205	Down	LOC_Os01g27449.1*	Down	B1 vs. B3	GO:0016021
	LTCONS_00007688	Down	LOC_Os01g12080.3*	Down	B1 vs. B3
	LTCONS_00018516	Down	LOC_Os10g39950.1*	Down	B1 vs. B3
	LTCONS_00023545	Down	LOC_Os09g04924.1	Down	B1 vs. B3
	LTCONS_00035803	Down	LOC_Os02g46480.1	Up	B1 vs. B3	GO:0009536
	LTCONS_00006060	Down	LOC_Os01g68230.2	Down	B1 vs. B3
	LTCONS_00035821	Down	LOC_Os02g46610.1*	Up	B1 vs. B3
	LTCONS_00077127	Down	LOC_Os06g23790.2*	Up	B1 vs. B3
	LTCONS_00068295	Down	LOC_Os05g14820.1*	Up	B1 vs. B3	GO:0003333	GO:0016021	GO:0005886	GO:0015171
	LTCONS_00034091	Down	LOC_Os02g25620.1*	Down	B1 vs. B3
	LTCONS_00042626	Up	LOC_Os02g52130.4*	Down	B1 vs. B3	GO:0010629	GO:0010608	GO:0009737	GO:0016874
	LTCONS_00042626	Up	LOC_Os02g52130.9	Up	B1 vs. B3	GO:0010629	GO:0010608	GO:0009737	GO:0016874
	LTCONS_00097582	Down	LOC_Os09g04508.1	Down	B1 vs. B3	GO:0005739
	LTCONS_00052595	Down	LOC_Os03g51910.1	Down	B1 vs. B3	GO:0003677	GO:0005634	GO:0046983
	LTCONS_00052595	Down	LOC_Os03g51890.1*	Down	B1 vs. B3	GO:0016021
	LTCONS_00002479	Down	LOC_Os01g29680.1*	Down	B1 vs. B3	GO:0015074	GO:0008270	GO:0016021	GO:0003676
	LTCONS_00002479	Down	LOC_Os01g29650.1*	Down	B1 vs. B3
	LTCONS_00042583	Down	LOC_Os02g41650.1	Up	B1 vs. B3	GO:0045548	GO:0009800	GO:0005737	GO:0006559
	LTCONS_00042583	Down	LOC_Os02g41630.2	Down	B1 vs. B3	GO:0045548	GO:0009800	GO:0005737	GO:0006559
	LTCONS_00042583	Down	LOC_Os02g17760.1	Down	B1 vs. B3	GO:0016709	GO:0020037	GO:0005506	GO:0044550	GO:0016021	GO:0055114
	LTCONS_00013050	Down	LOC_Os01g36170.1*	Down	B1 vs. B3	GO:0015074	GO:0003723	GO:0003677	GO:0004190	GO:0003964	GO:0006508	GO:0008270	GO:0005739	GO:0006310	GO:0006278
	LTCONS_00013050	Down	LOC_Os01g36180.1*	Down	B1 vs. B3	GO:0015074	GO:0004523	GO:0090502	GO:0003676
	LTCONS_00038357	Down	LOC_Os02g13150.2*	Down	B1 vs. B3	GO:0016021
	LTCONS_00038357	Down	LOC_Os02g13170.1	Up	B1 vs. B3	GO:0006810	GO:0006412	GO:0016021	GO:0003735	GO:0009536
	LTCONS_00061113	Down	LOC_Os04g41560.4	Down	B1 vs. B3	GO:0000989	GO:0003677	GO:0005634	GO:0006355	GO:0008270	GO:0009640
	LTCONS_00061113	Down	LOC_Os04g41520.1	Down	B1 vs. B3	GO:0015074	GO:0003677	GO:0008270	GO:0005351	GO:0005739	GO:0006310	GO:0009401
	LTCONS_00091630	Down	LOC_Os08g12370.1*	Down	B1 vs. B3	GO:0015074	GO:0003723	GO:0003677	GO:0004190	GO:0003964	GO:0006508	GO:0008270	GO:0006310	GO:0006278
	LTCONS_00036736	Up	LOC_Os02g55120.1	Up	B1 vs. B3	GO:0006413	GO:0003743
	LTCONS_00036736	Up	LOC_Os02g55060.1	Up	B1 vs. B3	GO:0016020	GO:0012505	GO:0005829
	LTCONS_00036736	Up	LOC_Os02g55110.1	Down	B1 vs. B3
	LTCONS_00037362	Down	LOC_Os02g02880.1	Up	B1 vs. B3	GO:0005634	GO:0052907	GO:0005739	GO:0070475
	LTCONS_00037362	Down	LOC_Os02g02860.1	Up	B1 vs. B3	GO:0010105	GO:0051740	GO:0005783	GO:0005524	GO:0070127	GO:0004872	GO:0000049	GO:0009658	GO:0004818	GO:0004673	GO:0048481	GO:0005515	GO:0006424	GO:0005739	GO:0009570
	LTCONS_00016858	Down	ChrSy.fgenesh.mRNA.4	Down	B1 vs. B3	GO:0000398	GO:0071013
	LTCONS_00068473	Down	LOC_Os05g17360.1*	Down	B1 vs. B3	GO:0015074	GO:0008270	GO:0003676
	LTCONS_00068473	Down	LOC_Os05g17370.1*	Down	B1 vs. B3	GO:0015074	GO:0003677	GO:0003723	GO:0004190	GO:0003964	GO:0006508	GO:0008270	GO:0006310	GO:0006278
	LTCONS_00000883	Up	LOC_Os01g10380.1*	Down	B1 vs. B3
	LTCONS_00035806	Down	LOC_Os02g46490.1	Down	B1 vs. B3	GO:0009826	GO:0010074	GO:0006355	GO:0004722	GO:0009933	GO:0005543	GO:0046872	GO:0006470	GO:0005886
	LTCONS_00013086	Down	LOC_Os01g45190.1	Up	B1 vs. B3	GO:0010468	GO:0003723	GO:0005524	GO:0006364	GO:0071013	GO:0005730	GO:0004004	GO:0010501	GO:0008380
	LTCONS_00004742	Down	LOC_Os01g55570.2	Down	B1 vs. B3	GO:0016021	GO:0009536	GO:0009579
	LTCONS_00004742	Down	LOC_Os01g55560.1*	Down	B1 vs. B3	GO:0005856	GO:0005737
	LTCONS_00042439	Down	LOC_Os01g58024.1	Down	B1 vs. B3	GO:0006810	GO:0009535	GO:0005777	GO:0055114	GO:0071454	GO:0008802	GO:0019684	GO:0048038	GO:0005886	GO:0008137
	LTCONS_00036406	Down	LOC_Os02g51610.1	Up	B1 vs. B3
	LTCONS_00069722	Down	LOC_Os05g34450.1*	Down	B1 vs. B3	GO:0005515	GO:0009536
	LTCONS_00002306	Down	LOC_Os01g28680.13	Down	B1 vs. B3	GO:0080008	GO:0000166	GO:0005737
	LTCONS_00002306	Down	LOC_Os01g28680.9	Up	B1 vs. B3	GO:0080008	GO:0000166	GO:0005737
	LTCONS_00002306	Down	LOC_Os01g28690.1	Up	B1 vs. B3	GO:0034398	GO:0003723	GO:0005487	GO:0006405	GO:0008139	GO:0000973	GO:0006606	GO:0009536	GO:0017056	GO:0044614
	LTCONS_00002306	Down	LOC_Os01g28690.2	Up	B1 vs. B3	GO:0034398	GO:0003723	GO:0005487	GO:0006405	GO:0008139	GO:0000973	GO:0006606	GO:0009536	GO:0017056	GO:0044614
	LTCONS_00069121	Down	LOC_Os05g26990.2*	Down	B1 vs. B3	GO:0005488
	LTCONS_00069121	Down	LOC_Os05g26990.3*	Down	B1 vs. B3	GO:0005737
	LTCONS_00069121	Down	LOC_Os05g26990.4*	Down	B1 vs. B3	GO:0005737
	LTCONS_00069121	Down	LOC_Os05g26954.1	Down	B1 vs. B3	GO:0001664	GO:0008047	GO:0006629
	LTCONS_00070807	Down	LOC_Os05g48050.1	Up	B1 vs. B3	GO:0005840	GO:0072546	GO:0006412	GO:0003735	GO:0005739
	LTCONS_00070807	Down	LOC_Os05g48010.1*	Down	B1 vs. B3	GO:0003677
	LTCONS_00013154	Down	LOC_Os01g63080.1	Down	B1 vs. B3	GO:0015074	GO:0008270	GO:0003676
	LTCONS_00013154	Down	LOC_Os01g63060.1	Up	B1 vs. B3	GO:0006665	GO:0006952	GO:0005794	GO:0016021	GO:0016740
	LTCONS_00013025	Down	LOC_Os01g27520.1	Up	B1 vs. B3	GO:0006421	GO:0005524	GO:0004816	GO:0005737	GO:0003676
	LTCONS_00030870	Down	LOC_Os12g32680.1*	Down	B1 vs. B3
	LTCONS_00030870	Down	LOC_Os12g32670.1	Down	B1 vs. B3	GO:0043531
	LTCONS_00009921	Up	LOC_Os01g43250.1	Up	B1 vs. B3	GO:0005635
	LTCONS_00009921	Up	LOC_Os01g43230.1*	Up	B1 vs. B3	GO:0005783	GO:0006032	GO:0008061	GO:0005975	GO:0004568	GO:0005576	GO:0016021
	LTCONS_00009921	Up	LOC_Os01g43230.3*	Up	B1 vs. B3	GO:0003677	GO:0005783	GO:0008061	GO:0006032	GO:0016021	GO:0005576	GO:0004568	GO:0005975
	LTCONS_00035247	Up	LOC_Os02g39120.1*	Down	B1 vs. B3
	LTCONS_00070936	Down	LOC_Os05g49380.2	Down	B1 vs. B3	GO:0004252	GO:0006508	GO:0009536
	LTCONS_00070936	Down	LOC_Os05g49380.1	Down	B1 vs. B3	GO:0004252	GO:0006508	GO:0009536
	LTCONS_00070936	Down	LOC_Os05g49320.1*	Down	B1 vs. B3	GO:0005840	GO:0006412	GO:0003735	GO:0009536
	LTCONS_00008630	Down	LOC_Os05g17590.1*	Down	B1 vs. B3	GO:0015074	GO:0003677	GO:0006415	GO:0005737	GO:0004190	GO:0003964	GO:0006508	GO:0008270	GO:0016149	GO:0006310	GO:0006278
	LTCONS_00008630	Down	LOC_Os09g09090.1*	Down	B1 vs. B3	GO:0015074	GO:0003723	GO:0003677	GO:0004190	GO:0003964	GO:0006508	GO:0008270	GO:0006310	GO:0006278
	LTCONS_00061529	Down	LOC_Os04g45270.1	Down	B1 vs. B3	GO:0009505	GO:0006508	GO:0030163	GO:0004190
	LTCONS_00030633	Up	LOC_Os12g29520.1	Down	B1 vs. B3	GO:0003677	GO:0005634	GO:0006355	GO:0009734
	LTCONS_00030633	Up	LOC_Os12g29520.2	Down	B1 vs. B3	GO:0003677	GO:0005634	GO:0006355	GO:0009734
	LTCONS_00030633	Up	LOC_Os12g29520.3	Down	B1 vs. B3	GO:0003677	GO:0005634	GO:0006355	GO:0009734
	LTCONS_00030633	Up	LOC_Os12g29520.5*	Down	B1 vs. B3	GO:0003677	GO:0005634	GO:0006355	GO:0009734
	LTCONS_00050051	Up	LOC_Os03g18264.1	Down	B1 vs. B3
	LTCONS_00093224	Down	LOC_Os09g39130.1	Down	B1 vs. B3
	LTCONS_00068296	Down	LOC_Os05g14820.1*	Up	B1 vs. B3	GO:0003333	GO:0016021	GO:0005886	GO:0015171
	LTCONS_00030127	Down	LOC_Os12g19680.1*	Down	B1 vs. B3	GO:0015074	GO:0003723	GO:0003677	GO:0004190	GO:0003964	GO:0006508	GO:0008270	GO:0006310	GO:0006278
	LTCONS_00030416	Down	LOC_Os12g25830.1*	Down	B1 vs. B3	GO:0003824	GO:0006259
	LTCONS_00004816	Down	LOC_Os01g56450.1*	Down	B1 vs. B3	GO:0006952
	LTCONS_00004816	Down	LOC_Os01g56460.1	Up	B1 vs. B3	GO:0005759
	LTCONS_00004816	Down	LOC_Os01g56400.1	Up	B1 vs. B3	GO:0005524	GO:0009941	GO:0016887
	LTCONS_00004816	Down	LOC_Os01g31040.1*	Down	B1 vs. B3	GO:0000398	GO:0005739	GO:0071013
	LTCONS_00010505	Down	LOC_Os01g50330.1*	Down	B1 vs. B3	GO:0016844	GO:0016020	GO:0005783	GO:0009058	GO:0016788
	LTCONS_00009034	Down	LOC_Os01g31770.2*	Down	B1 vs. B3	GO:0016705	GO:0005506	GO:0055114	GO:0031418
	LTCONS_00009034	Down	LOC_Os01g31800.1	Down	B1 vs. B3	GO:0006342	GO:0003677	GO:0006334	GO:0046982	GO:0000790	GO:0000786
	LTCONS_00002159	Down	LOC_Os01g26370.1	Down	B1 vs. B3	GO:0016787
	LTCONS_00079228	Down	LOC_Os06g50679.1*	Down	B1 vs. B3	GO:0003677	GO:0005634	GO:0009965	GO:0010075	GO:0008289	GO:0010014	GO:0048263	GO:0080060	GO:0010087
	LTCONS_00007090	Up	LOC_Os01g06454.1	Up	B1 vs. B3
	LTCONS_00078124	Down	LOC_Os06g38770.1	Down	B1 vs. B3	GO:0004674	GO:0005524	GO:0006468	GO:0016021
	LTCONS_00067819	Down	LOC_Os05g07500.1*	Down	B1 vs. B3	GO:0015074	GO:0003723	GO:0003677	GO:0004190	GO:0003964	GO:0006508	GO:0008270	GO:0006310	GO:0006278
	LTCONS_00038380	Up	LOC_Os02g13530.1	Up	B1 vs. B3	GO:0000462	GO:0000166	GO:0006412	GO:0003735	GO:0022627
	LTCONS_00038380	Up	LOC_Os02g13520.1*	Down	B1 vs. B3	GO:0005634	GO:0006355	GO:0009734	GO:0006417	GO:0046983
	LTCONS_00013049	Down	LOC_Os01g36090.1	Down	B1 vs. B3	GO:0005634	GO:0016853	GO:0005829	GO:0005975
	LTCONS_00013049	Down	LOC_Os01g36080.3*	Down	B1 vs. B3	GO:0046872	GO:0004674	GO:0005524	GO:0004721	GO:0006470	GO:0006468
	LTCONS_00022947	Down	LOC_Os11g10570.1*	Down	B1 vs. B3
	LTCONS_00011696	Up	LOC_Os01g61990.1	Up	B1 vs. B3	GO:0007165	GO:0016021	GO:0005886
	LTCONS_00006741	Down	LOC_Os01g02430.1*	Down	B1 vs. B3	GO:0016020	GO:0004674	GO:0005524	GO:0006468
	LTCONS_00006741	Down	LOC_Os01g02450.1*	Down	B1 vs. B3	GO:0006281	GO:0003682	GO:0007064
	LTCONS_00006741	Down	LOC_Os01g02390.1	Down	B1 vs. B3	GO:0016020	GO:0004674	GO:0005524	GO:0030247	GO:0006468
	LTCONS_00008893	Down	LOC_Os01g28744.1*	Down	B1 vs. B3	GO:0009536
	LTCONS_00035807	Down	LOC_Os02g46480.1	Up	B1 vs. B3	GO:0009536
	LTCONS_00035807	Down	LOC_Os02g46490.1	Down	B1 vs. B3	GO:0009826	GO:0010074	GO:0006355	GO:0004722	GO:0009933	GO:0005543	GO:0046872	GO:0006470	GO:0005886
	LTCONS_00004164	Down	LOC_Os01g50110.1*	Up	B1 vs. B3	GO:0003677
	LTCONS_00004164	Down	LOC_Os01g50090.1*	Down	B1 vs. B3	GO:0015074	GO:0003677	GO:0008270	GO:0006310
	LTCONS_00013078	Down	LOC_Os01g43160.1	Up	B1 vs. B3	GO:0016020	GO:0005975	GO:0005576	GO:0071555	GO:0004650
	LTCONS_00013078	Down	LOC_Os08g17750.1*	Down	B1 vs. B3	GO:0015074	GO:0008270	GO:0003676
	LTCONS_00013092	Down	LOC_Os01g45620.1	Down	B1 vs. B3	GO:0000165	GO:0005524	GO:0005739	GO:0004707
	LTCONS_00039170	Down	LOC_Os02g23890.1	Up	B1 vs. B3	GO:0008565	GO:0016021	GO:0015031	GO:0005886
	LTCONS_00077446	Down	LOC_Os06g28840.1	Down	B1 vs. B3
	LTCONS_00034439	Down	LOC_Os02g29530.1	Up	B1 vs. B3	GO:0047262	GO:0005768	GO:0016021	GO:0005739	GO:0010289	GO:0005802	GO:0000139
	LTCONS_00003445	Up	LOC_Os01g42350.1	Up	B1 vs. B3	GO:0055085	GO:0005524	GO:0042626	GO:0016021	GO:0005886
	LTCONS_00042615	Down	LOC_Os01g09310.1*	Down	B1 vs. B3	GO:0016180	GO:0032039
	LTCONS_00039196	Down	LOC_Os02g24080.3*	Up	B1 vs. B3	GO:0005886
	LTCONS_00039196	Down	LOC_Os02g24080.2*	Up	B1 vs. B3	GO:0005886
	LTCONS_00039196	Down	LOC_Os02g24080.5*	Up	B1 vs. B3	GO:0005886
	LTCONS_00011700	Up	LOC_Os01g61970.1	Up	B1 vs. B3	GO:0016021
	LTCONS_00086212	Down	LOC_Os07g41060.1	Up	B1 vs. B3	GO:0003824	GO:0050662
	LTCONS_00007795	Down	LOC_Os01g13270.2	Down	B1 vs. B3	GO:0005634	GO:0004674	GO:0005524	GO:0006468	GO:0035556	GO:0005886	GO:0005737
	LTCONS_00007795	Down	LOC_Os01g13300.1*	Down	B1 vs. B3	GO:0003677	GO:0005634	GO:0006355
	LTCONS_00068374	Down	LOC_Os05g15820.1*	Down	B1 vs. B3	GO:0003964	GO:0006278	GO:0003676
	LTCONS_00005124	Down	LOC_Os01g59120.1*	Down	B1 vs. B3	GO:0005634	GO:0051301	GO:0005739	GO:0007049
	LTCONS_00005124	Down	LOC_Os01g59070.1	Down	B1 vs. B3
	LTCONS_00005124	Down	LOC_Os01g59050.1*	Down	B1 vs. B3	GO:0016020	GO:0046872	GO:0016491
	LTCONS_00005124	Down	LOC_Os01g59110.1*	Down	B1 vs. B3	GO:0080043	GO:0043231	GO:0009813	GO:0080044	GO:0052696
	LTCONS_00042533	Down	LOC_Os02g28470.1*	Down	B1 vs. B3	GO:0016747	GO:0009536	GO:0005739
	LTCONS_00076802	Down	LOC_Os06g19160.1*	Down	B1 vs. B3	GO:0015074	GO:0003677	GO:0005524	GO:0008270	GO:0016021	GO:0005739	GO:0046983	GO:0016887
	LTCONS_00029289	Down	LOC_Os12g07450.1	Down	B1 vs. B3
	LTCONS_00100296	Down	LOC_Os01g29050.1*	Down	B1 vs. B3	GO:0005488
	LTCONS_00100296	Down	LOC_Os04g06144.1*	Down	B1 vs. B3	GO:0015074	GO:0003723	GO:0003677	GO:0004190	GO:0003964	GO:0006508	GO:0008270	GO:0006310	GO:0006278
	LTCONS_00100296	Down	LOC_Os06g03370.1*	Down	B1 vs. B3	GO:0015074	GO:0003723	GO:0003677	GO:0016853	GO:0004190	GO:0003964	GO:0006508	GO:0008270	GO:0009536	GO:0006310	GO:0006278
	LTCONS_00016598	Down	LOC_Os10g10260.1*	Down	B1 vs. B3	GO:0006368	GO:0070449	GO:0003676
	LTCONS_00010372	Up	LOC_Os01g49010.2	Up	B1 vs. B3	GO:0009744	GO:0003688	GO:0005524	GO:0005664	GO:0006270	GO:0009536
	LTCONS_00010372	Up	LOC_Os01g49026.2	Down	B1 vs. B3	GO:0072546	GO:0005840	GO:0034975	GO:0006412	GO:0003735	GO:0000045
	LTCONS_00010372	Up	LOC_Os01g49060.1*	Up	B1 vs. B3	GO:0018342	GO:1990234	GO:0008318	GO:0005737
	LTCONS_00051345	Down	LOC_Os03g36790.1	Up	B1 vs. B3	GO:0009705	GO:0046786	GO:0016021
	LTCONS_00009367	Down	LOC_Os01g36020.1*	Down	B1 vs. B3	GO:0003755	GO:0000413	GO:0005528	GO:0005739	GO:0005789	GO:0061077
	LTCONS_00059540	Down	LOC_Os04g20590.1	Down	B1 vs. B3	GO:0006338	GO:0006355	GO:0031011
	LTCONS_00077250	Up	LOC_Os06g25500.1*	Down	B1 vs. B3	GO:0009536
	LTCONS_00024177	Down	LOC_Os11g31800.1*	Down	B1 vs. B3
	LTCONS_00016597	Down	LOC_Os10g10260.1*	Down	B1 vs. B3	GO:0006368	GO:0070449	GO:0003676
	LTCONS_00078014	Down	LOC_Os06g36940.1	Down	B1 vs. B3
	LTCONS_00078014	Down	LOC_Os06g36920.1*	Down	B1 vs. B3	GO:0009653	GO:0020037	GO:0005506	GO:0055114	GO:0044767	GO:0016705	GO:0016021	GO:0004497	GO:0065007
	LTCONS_00078014	Down	LOC_Os06g36900.1	Down	B1 vs. B3	GO:0008270	GO:0003676
	LTCONS_00017651	Down	LOC_Os10g28510.1*	Down	B1 vs. B3
	LTCONS_00009051	Down	LOC_Os01g31800.1	Down	B1 vs. B3	GO:0006342	GO:0003677	GO:0006334	GO:0046982	GO:0000790	GO:0000786
	LTCONS_00078141	Down	LOC_Os06g38950.1*	Down	B1 vs. B3	GO:0043231	GO:0055085	GO:0005524	GO:0006869	GO:0042626	GO:0016021
	LTCONS_00078141	Down	LOC_Os06g38910.1	Down	B1 vs. B3
	LTCONS_00002476	Down	LOC_Os01g29680.1*	Down	B1 vs. B3	GO:0015074	GO:0008270	GO:0016021	GO:0003676
	LTCONS_00002476	Down	LOC_Os01g29650.1*	Down	B1 vs. B3
	LTCONS_00002476	Down	LOC_Os05g08210.1*	Down	B1 vs. B3	GO:0015074	GO:0003676
	LTCONS_00009515	Down	LOC_Os01g37960.1	Up	B1 vs. B3	GO:0005788	GO:0008152	GO:0016787
	LTCONS_00009515	Down	LOC_Os01g37930.1*	Down	B1 vs. B3
	LTCONS_00009515	Down	LOC_Os06g46040.1*	Down	B1 vs. B3
	LTCONS_00042619	Down	LOC_Os02g49870.1*	Up	B1 vs. B3	GO:0016021	GO:0009536	GO:0009579
	LTCONS_00042619	Down	LOC_Os02g49880.1*	Up	B1 vs. B3	GO:0008270	GO:0005622
	LTCONS_00042619	Down	LOC_Os02g49890.1*	Down	B1 vs. B3	GO:0003755	GO:0000413	GO:0005528	GO:0005739	GO:0005789	GO:0061077
	LTCONS_00003406	Up	LOC_Os08g31980.1	Up	B1 vs. B3	GO:0005992	GO:0003824
	LTCONS_00041885	Up	LOC_Os02g53620.1*	Up	B1 vs. B3
	LTCONS_00041885	Up	LOC_Os02g53600.1*	Up	B1 vs. B3
	LTCONS_00041885	Up	LOC_Os02g53590.1*	Up	B1 vs. B3
	LTCONS_00038346	Down	LOC_Os02g12939.1	Down	B1 vs. B3	GO:0004674	GO:0005524	GO:0006468	GO:0016021
	LTCONS_00012578	Down	LOC_Os02g45820.1	Up	B1 vs. B3	GO:0045165	GO:0003677	GO:0005634	GO:0005758	GO:0010026	GO:0007275	GO:0005507	GO:0032880	GO:0005743	GO:0015450	GO:0015031
	LTCONS_00075680	Down	LOC_Os06g05640.1*	Down	B1 vs. B3	GO:0009536
	LTCONS_00009363	Down	LOC_Os01g35930.1	Down	B1 vs. B3	GO:0000719	GO:0003904	GO:0003677	GO:0003723	GO:0005634	GO:0006355	GO:0003964	GO:0006310	GO:0006278
	LTCONS_00039473	Down	LOC_Os11g22150.3*	Down	B1 vs. B3	GO:0009536
	LTCONS_00012116	Up	LOC_Os01g66190.1	Up	B1 vs. B3	GO:0016021
	LTCONS_00012116	Up	LOC_Os01g66180.2*	Up	B1 vs. B3	GO:0009055	GO:0020037	GO:0046872	GO:0006123	GO:0005758	GO:0006122	GO:0005746
	LTCONS_00090847	Down	LOC_Os08g02680.3*	Down	B1 vs. B3
	LTCONS_00044279	Down	LOC_Os03g15020.1*	Down	B1 vs. B3	GO:0030246	GO:0004565	GO:0005618	GO:0005975	GO:0016021	GO:0005773
	LTCONS_00059438	Down	LOC_Os04g18930.1	Down	B1 vs. B3	GO:0005739
	LTCONS_00042628	Down	LOC_Os02g52990.1*	Up	B1 vs. B3	GO:0009734	GO:0005516	GO:0005739
	LTCONS_00042628	Down	LOC_Os02g53000.1	Down	B1 vs. B3	GO:0016020
	LTCONS_00042628	Down	LOC_Os02g53000.2*	Down	B1 vs. B3
	LTCONS_00072367	Down	LOC_Os06g11640.1	Down	B1 vs. B3	GO:0030472	GO:0008160	GO:0003755	GO:0005634	GO:0034047	GO:0000413	GO:0009536	GO:0000159	GO:0043085
	LTCONS_00012044	Up	LOC_Os01g65550.2	Up	B1 vs. B3	GO:0000166	GO:0003676
	LTCONS_00024837	Down	LOC_Os11g40210.1*	Down	B1 vs. B3
	LTCONS_00038214	Up	LOC_Os02g11940.1	Up	B1 vs. B3	GO:0008152	GO:0016758
	LTCONS_00002299	Down	LOC_Os01g28690.1	Down	A1 vs. B1	GO:0080008	GO:0000166	GO:0005737
	LTCONS_00013144	Up	LOC_Os12g34550.1	Up	A1 vs. B1
	LTCONS_00003050	Down	LOC_Os08g19600.1	Up	A1 vs. B1	GO:0034398	GO:0003723	GO:0005487	GO:0006405	GO:0008139	GO:0000973	GO:0006606	GO:0009536	GO:0017056	GO:0044614
	LTCONS_00002306	Down	LOC_Os01g28680.13	Down	A1 vs. B1	GO:0034398	GO:0003723	GO:0005487	GO:0006405	GO:0008139	GO:0000973	GO:0006606	GO:0009536	GO:0017056	GO:0044614
	LTCONS_00002306	Down	LOC_Os01g28680.9	Down	A1 vs. B1	GO:0080008	GO:0000166	GO:0005737
	LTCONS_00002306	Down	LOC_Os01g28690.1	Down	A1 vs. B1	GO:0080008	GO:0000166	GO:0005737
	LTCONS_00002306	Down	LOC_Os01g28690.2	Down	A1 vs. B1
	LTCONS_00077060	Up	LOC_Os06g22829.3*	Down	A1 vs. B1	GO:0006269	GO:0003896	GO:1990077
	LTCONS_00004741	Up	LOC_Os01g55570.4	Up	A1 vs. B1
	LTCONS_00004741	Up	LOC_Os01g55560.1	Up	A1 vs. B1	GO:0016020	GO:0009536	GO:0009579
	LTCONS_00002296	Down	LOC_Os01g28680.7*	Down	A1 vs. B1	GO:0016787
	LTCONS_00039367	Down	LOC_Os02g26310.1	-	A1 vs. B1	GO:0016705	GO:0020037	GO:0005506	GO:0016021	GO:0004497	GO:0055114
	LTCONS_00052586	Up	LOC_Os03g51910.1	Up	A1 vs. B1	GO:0003677	GO:0005634	GO:0046983
	LTCONS_00052586	Up	LOC_Os03g51890.1	Up	A1 vs. B1	GO:0003677	GO:0005634	GO:0046983
	LTCONS_00052586	Up	LOC_Os03g51880.1	Up	A1 vs. B1	GO:0016021
	LTCONS_00078182	Up	LOC_Os06g39718.1	Down	A1 vs. B1	GO:0005739
	LTCONS_00078182	Up	LOC_Os09g19952.1	-	A1 vs. B1	GO:0005840	GO:0006096	GO:0006412	GO:0004807	GO:0003735	GO:0009507
	LTCONS_00069294	Up	LOC_Os05g29010.1	Up	A1 vs. B1
	LTCONS_00069294	Up	LOC_Os05g28980.3	Up	A1 vs. B1	GO:0016740
	LTCONS_00050051	Down	LOC_Os03g18264.1	Up	A1 vs. B1	GO:0003677	GO:0046872	GO:0005634	GO:0006355
	LTCONS_00052595	Up	LOC_Os03g51910.1	Up	A1 vs. B1	GO:0003677	GO:0005634	GO:0046983
	LTCONS_00052595	Up	LOC_Os03g51890.1	Up	A1 vs. B1	GO:0003677	GO:0005634	GO:0046983
	LTCONS_00002159	Up	LOC_Os01g26370.1	Up	A1 vs. B1
	LTCONS_00069296	Up	LOC_Os05g28980.6	Down	A1 vs. B1	GO:0016853	GO:0009536
	LTCONS_00069296	Up	LOC_Os05g29010.2	Up	A1 vs. B1
	LTCONS_00012365	Up	LOC_Os01g68230.2	Up	A1 vs. B1
	LTCONS_00084187	Up	LOC_Os07g10970.2	Up	A1 vs. B1	GO:0009536	GO:0005739	GO:0015935
	LTCONS_00009921	Down	LOC_Os01g43250.1	Up	A1 vs. B1	GO:0005856	GO:0005737
	LTCONS_00009921	Down	LOC_Os01g43230.1	Down	A1 vs. B1	GO:0005635
	LTCONS_00009921	Down	LOC_Os01g43230.3*	Down	A1 vs. B1	GO:0005783	GO:0006032	GO:0008061	GO:0005975	GO:0004568	GO:0005576	GO:0016021
	LTCONS_00068350	Up	LOC_Os05g15490.1	Up	A1 vs. B1
	LTCONS_00038346	Up	LOC_Os02g12939.1	Up	A1 vs. B1	GO:0047262	GO:0005768	GO:0016021	GO:0005739	GO:0010289	GO:0005802	GO:0000139
	LTCONS_00034439	Up	LOC_Os02g29530.1	Down	A1 vs. B1
	LTCONS_00002316	Up	LOC_Os01g28680.10*	Up	A2 vs. B2	GO:0080008	GO:0000166	GO:0005737
	LTCONS_00002316	Up	LOC_Os01g28680.7*	Up	A2 vs. B2	GO:0043531	GO:0005524	GO:0006952	GO:0006915
	LTCONS_00002335	Up	LOC_Os01g28680.10*	Up	A2 vs. B2	GO:0080008	GO:0000166	GO:0005737
	LTCONS_00002335	Up	LOC_Os01g28680.7*	Up	A2 vs. B2	GO:0043531	GO:0005524	GO:0006952	GO:0006915
	LTCONS_00033360	Down	LOC_Os02g15310.3	Up	A2 vs. B2	GO:0005249	GO:0005887	GO:0034765	GO:0071805	GO:0042391
	LTCONS_00033360	Down	LOC_Os02g15240.1	Up	A2 vs. B2	GO:0000166	GO:0003676
	LTCONS_00011696	Up	LOC_Os01g61990.1*	Up	A2 vs. B2	GO:0072546	GO:0005840	GO:0034975	GO:0006412	GO:0003735	GO:0000045
	LTCONS_00013034	Down	LOC_Os01g31800.1	Down	A2 vs. B2	GO:0003677	GO:0005739
	LTCONS_00013144	Up	LOC_Os12g34550.1	Up	A2 vs. B2	GO:0004528	GO:0090305	GO:0005773
	LTCONS_00041885	Down	LOC_Os02g53620.1*	Down	A2 vs. B2	GO:0008152	GO:0009536
	LTCONS_00041885	Down	LOC_Os02g53600.1*	Down	A2 vs. B2
	LTCONS_00041885	Down	LOC_Os02g53590.1*	Down	A2 vs. B2
	LTCONS_00039367	Up	LOC_Os02g26310.1	Up	A2 vs. B2	GO:0008565	GO:0016021	GO:0015031	GO:0005886
	LTCONS_00042490	Up	LOC_Os02g13300.1*	Up	A2 vs. B2	GO:0003746	GO:0006414	GO:0005853
	LTCONS_00016523	Down	LOC_Os10g09460.1	Down	A2 vs. B2	GO:0000166	GO:0005739
	LTCONS_00016523	Down	LOC_Os10g09440.1	Down	A2 vs. B2	GO:0015074	GO:0006508	GO:0008270	GO:0004190	GO:0003676
	LTCONS_00067489	Up	LOC_Os05g03390.3	Down	A2 vs. B2	GO:0003677	GO:0005634	GO:0006355	GO:0009536
	LTCONS_00008085	Up	LOC_Os01g16180.1	Up	A2 vs. B2	GO:0008168	GO:0006139	GO:0032259	GO:0003676
	LTCONS_00037419	Up	LOC_Os02g03070.1	Down	A2 vs. B2	GO:0007031	GO:0005778
	LTCONS_00037419	Up	LOC_Os02g03070.2	Up	A2 vs. B2	GO:0007031	GO:0005778
	LTCONS_00037419	Up	LOC_Os02g03070.3	Down	A2 vs. B2	GO:0007031	GO:0005778
	LTCONS_00002296	Up	LOC_Os01g28680.7*	Up	A2 vs. B2	GO:0043531	GO:0005524	GO:0006952	GO:0006915
	LTCONS_00033317	Up	LOC_Os02g14840.1*	Down	A2 vs. B2
	LTCONS_00001335	Up	LOC_Os01g15520.1	Up	A2 vs. B2
	LTCONS_00001335	Up	LOC_Os01g15530.1	Up	A2 vs. B2	GO:0005730	GO:0016592
	LTCONS_00001335	Up	LOC_Os01g15580.1	Down	A2 vs. B2
	LTCONS_00061885	Up	LOC_Os04g49230.1	Up	A2 vs. B2	GO:0016021
	LTCONS_00077250	Down	LOC_Os06g25500.1*	Up	A2 vs. B2	GO:0005739
	LTCONS_00079225	Down	LOC_Os06g50679.1	Down	A2 vs. B2
	LTCONS_00018512	Up	LOC_Os10g39950.1	Down	A2 vs. B2	GO:0000398	GO:0071013
	LTCONS_00040852	Up	LOC_Os02g43840.1*	Down	A2 vs. B2	GO:0004674	GO:0005524	GO:0006468	GO:0016021
	LTCONS_00040852	Up	LOC_Os02g43850.3*	Up	A2 vs. B2
	LTCONS_00040852	Up	LOC_Os02g43860.1	Down	A2 vs. B2
	LTCONS_00040852	Up	LOC_Os02g43830.1	Down	A2 vs. B2	GO:0015807	GO:0005774	GO:1902475	GO:0005887	GO:0015179	GO:0015297
	LTCONS_00010374	Up	LOC_Os01g49010.2	Down	A2 vs. B2	GO:0003677	GO:0005783	GO:0008061	GO:0006032	GO:0016021	GO:0005576	GO:0004568	GO:0005975
	LTCONS_00010374	Up	LOC_Os01g49026.2	Up	A2 vs. B2	GO:0009744	GO:0003688	GO:0005524	GO:0005664	GO:0006270	GO:0009536
	LTCONS_00012993	Up	LOC_Os01g17320.1	Down	A2 vs. B2	GO:0045165	GO:0003677	GO:0005634	GO:0005758	GO:0010026	GO:0007275	GO:0005507	GO:0032880	GO:0005743	GO:0015450	GO:0015031
	LTCONS_00042424	Up	LOC_Os02g58490.1	Up	A2 vs. B2
	LTCONS_00012991	Up	LOC_Os01g17320.1	Down	A2 vs. B2	GO:0045165	GO:0003677	GO:0005634	GO:0005758	GO:0010026	GO:0007275	GO:0005507	GO:0032880	GO:0005743	GO:0015450	GO:0015031
	LTCONS_00079227	Down	LOC_Os06g50679.1	Down	A2 vs. B2
	LTCONS_00012116	Up	LOC_Os01g66190.1	Up	A2 vs. B2	GO:0007165	GO:0016021	GO:0005886
	LTCONS_00012116	Up	LOC_Os01g66180.2	Up	A2 vs. B2	GO:0016021
	LTCONS_00008630	Down	LOC_Os05g17590.1	Down	A2 vs. B2	GO:0006415	GO:0009536	GO:0016149
	LTCONS_00008630	Down	LOC_Os09g09090.1	Down	A2 vs. B2	GO:0015074	GO:0003677	GO:0006415	GO:0005737	GO:0004190	GO:0003964	GO:0006508	GO:0008270	GO:0016149	GO:0006310	GO:0006278
	LTCONS_00035821	Up	LOC_Os02g46610.1*	Down	A2 vs. B2	GO:0000272	GO:0008270	GO:0016161	GO:0009536
	LTCONS_00008893	Down	LOC_Os01g28744.1	Down	A2 vs. B2	GO:0015074	GO:0003723	GO:0003677	GO:0004190	GO:0003964	GO:0006508	GO:0008270	GO:0006310	GO:0006278
	LTCONS_00092307	Down	LOC_Os01g35789.1	Up	A2 vs. B2	GO:0003677	GO:0005634	GO:0009965	GO:0010075	GO:0008289	GO:0010014	GO:0048263	GO:0080060	GO:0010087
	LTCONS_00077063	Down	LOC_Os06g22829.3*	Down	A2 vs. B2	GO:0005739
	LTCONS_00052595	Up	LOC_Os03g51910.1	Up	A2 vs. B2	GO:0035349	GO:0006412	GO:0015228	GO:0016021	GO:0003735	GO:0005739
	LTCONS_00052595	Up	LOC_Os03g51890.1	Up	A2 vs. B2	GO:0003677	GO:0005634	GO:0046983
	LTCONS_00012365	Down	LOC_Os01g68230.2	Up	A2 vs. B2	GO:0009055	GO:0020037	GO:0046872	GO:0006123	GO:0005758	GO:0006122	GO:0005746
	LTCONS_00000770	Up	LOC_Os01g08970.2	Up	A2 vs. B2
	LTCONS_00016858	Up	ChrSy.fgenesh.mRNA.4	Up	A2 vs. B2	GO:0015074	GO:0006508	GO:0008270	GO:0004190	GO:0003676
	LTCONS_00039170	Down	LOC_Os02g23890.1	Up	A2 vs. B2	GO:0043231	GO:0006914
	LTCONS_00012578	Up	LOC_Os02g45820.1	Down	A2 vs. B2
	LTCONS_00009922	Down	LOC_Os01g43230.1*	Down	A2 vs. B2	GO:0009536
	LTCONS_00009922	Down	LOC_Os01g43230.3	Down	A2 vs. B2	GO:0005783	GO:0006032	GO:0008061	GO:0005975	GO:0004568	GO:0005576	GO:0016021
	LTCONS_00003445	Down	LOC_Os01g42350.1	Down	A2 vs. B2	GO:0055085	GO:0005524	GO:0042626	GO:0016021	GO:0005886
	LTCONS_00004859	Up	LOC_Os01g56840.1	Up	A2 vs. B2	GO:0055085	GO:0005524	GO:0042626	GO:0016021	GO:0005886
	LTCONS_00004859	Up	LOC_Os01g56850.1*	Up	A2 vs. B2	GO:0043229	GO:0005488
	LTCONS_00013130	Up	LOC_Os01g56870.1*	Up	A2 vs. B2
	LTCONS_00013130	Up	LOC_Os01g56900.2	Up	A2 vs. B2
	LTCONS_00024837	Down	LOC_Os11g40210.1	Down	A2 vs. B2
	LTCONS_00039473	Down	LOC_Os11g22150.3	Up	A3 vs. B3
	LTCONS_00039474	Down	LOC_Os02g27380.1	Down	A3 vs. B3	GO:0015074	GO:0008270	GO:0003676
	LTCONS_00013144	Up	LOC_Os12g34550.1	Down	A3 vs. B3	GO:0000287	GO:0016651	GO:0003723	GO:0051287	GO:0055114	GO:0016984	GO:0000028	GO:0015977	GO:0006412	GO:0016021	GO:0022627	GO:0048038	GO:0003735	GO:0005886	GO:0009507
	LTCONS_00002335	Down	LOC_Os01g28680.10*	Down	A3 vs. B3
	LTCONS_00002335	Down	LOC_Os01g28680.7	Down	A3 vs. B3	GO:0080008	GO:0000166	GO:0005737
	LTCONS_00002299	Down	LOC_Os01g28690.1	Down	A3 vs. B3	GO:0034398	GO:0003723	GO:0005487	GO:0006405	GO:0008139	GO:0000973	GO:0006606	GO:0009536	GO:0017056	GO:0044614
	LTCONS_00033360	Up	LOC_Os02g15310.3	Down	A3 vs. B3	GO:0000166	GO:0003676
	LTCONS_00033360	Up	LOC_Os02g15240.1	Up	A3 vs. B3	GO:0000272	GO:0008270	GO:0016161	GO:0009536
	LTCONS_00067490	Up	LOC_Os05g03390.3	Up	A3 vs. B3	GO:0005739
	LTCONS_00040634	Down	LOC_Os02g41530.1*	Down	A3 vs. B3
	LTCONS_00011558	Up	LOC_Os01g60700.1	Up	A3 vs. B3	GO:0005524	GO:0004672	GO:0006468
	LTCONS_00033365	Down	LOC_Os02g15230.1	Down	A3 vs. B3	GO:0005739	GO:0016788
	LTCONS_00033365	Down	LOC_Os02g15310.1	Up	A3 vs. B3	GO:0000166	GO:0003676
	LTCONS_00033365	Down	LOC_Os02g15310.2	Down	A3 vs. B3	GO:0000166	GO:0003676
	LTCONS_00033365	Down	LOC_Os02g15270.1	Down	A3 vs. B3
	LTCONS_00007690	Up	LOC_Os01g12080.3	Up	A3 vs. B3
	LTCONS_00007690	Up	LOC_Os01g12070.1*	Up	A3 vs. B3	GO:0030246	GO:0030245	GO:0005576	GO:0071555	GO:0008810
	LTCONS_00004741	Down	LOC_Os01g55570.4	Down	A3 vs. B3	GO:0016020	GO:0009536	GO:0009579
	LTCONS_00004741	Down	LOC_Os01g55560.1	Down	A3 vs. B3	GO:0005856	GO:0005737
	LTCONS_00033317	Up	LOC_Os02g14840.1	Down	A3 vs. B3	GO:0005249	GO:0005887	GO:0034765	GO:0071805	GO:0042391
	LTCONS_00002493	Down	LOC_Os01g29804.1*	Down	A3 vs. B3	GO:0009536
	LTCONS_00002493	Down	LOC_Os01g29830.2	Down	A3 vs. B3
	LTCONS_00009985	Down	LOC_Os01g44310.1	Down	A3 vs. B3
	LTCONS_00002306	Down	LOC_Os01g28680.13*	Down	A3 vs. B3	GO:0080008	GO:0000166	GO:0005737
	LTCONS_00002306	Down	LOC_Os01g28680.9	Down	A3 vs. B3	GO:0080008	GO:0000166	GO:0005737
	LTCONS_00002306	Down	LOC_Os01g28690.1	Down	A3 vs. B3	GO:0034398	GO:0003723	GO:0005487	GO:0006405	GO:0008139	GO:0000973	GO:0006606	GO:0009536	GO:0017056	GO:0044614
	LTCONS_00002306	Down	LOC_Os01g28690.2	Up	A3 vs. B3	GO:0034398	GO:0003723	GO:0005487	GO:0006405	GO:0008139	GO:0000973	GO:0006606	GO:0009536	GO:0017056	GO:0044614
	LTCONS_00009921	Down	LOC_Os01g43250.1	Up	A3 vs. B3	GO:0005635
	LTCONS_00009921	Down	LOC_Os01g43230.1*	Down	A3 vs. B3	GO:0005783	GO:0006032	GO:0008061	GO:0005975	GO:0004568	GO:0005576	GO:0016021
	LTCONS_00009921	Down	LOC_Os01g43230.3*	Down	A3 vs. B3	GO:0003677	GO:0005783	GO:0008061	GO:0006032	GO:0016021	GO:0005576	GO:0004568	GO:0005975
	LTCONS_00009984	Up	LOC_Os01g44310.2*	Up	A3 vs. B3
	LTCONS_00052574	Down	LOC_Os03g51910.1	Up	A3 vs. B3	GO:0003677	GO:0005634	GO:0046983
	LTCONS_00052574	Down	LOC_Os03g51890.1	Up	A3 vs. B3	GO:0016021
	LTCONS_00052574	Down	LOC_Os03g51880.1	Up	A3 vs. B3
	LTCONS_00009922	Down	LOC_Os01g43230.1*	Down	A3 vs. B3	GO:0005783	GO:0006032	GO:0008061	GO:0005975	GO:0004568	GO:0005576	GO:0016021
	LTCONS_00009922	Down	LOC_Os01g43230.3*	Down	A3 vs. B3	GO:0003677	GO:0005783	GO:0008061	GO:0006032	GO:0016021	GO:0005576	GO:0004568	GO:0005975
	LTCONS_00094058	Up	LOC_Os08g43880.1*	Up	A3 vs. B3
	LTCONS_00004362	Up	LOC_Os01g52160.1	Up	A3 vs. B3	GO:0046914	GO:0005739	GO:0030001	GO:0046916
	LTCONS_00041885	Down	LOC_Os02g53620.1	Down	A3 vs. B3
	LTCONS_00041885	Down	LOC_Os02g53600.1*	Down	A3 vs. B3
	LTCONS_00041885	Down	LOC_Os02g53590.1*	Down	A3 vs. B3
	LTCONS_00023042	Up	LOC_Os11g12130.1*	Up	A3 vs. B3	GO:0015074	GO:0006508	GO:0008270	GO:0004190	GO:0003676
	LTCONS_00035806	Up	LOC_Os02g46490.1	Up	A3 vs. B3	GO:0009826	GO:0010074	GO:0006355	GO:0004722	GO:0009933	GO:0005543	GO:0046872	GO:0006470	GO:0005886
	LTCONS_00037490	Up	LOC_Os02g03850.1	Up	A3 vs. B3
	LTCONS_00040831	Up	LOC_Os02g43594.1	Down	A3 vs. B3	GO:0016021	GO:0005789	GO:0005886
	LTCONS_00040831	Up	LOC_Os02g43594.2	Up	A3 vs. B3	GO:0016021	GO:0005789	GO:0005886
	LTCONS_00040831	Up	LOC_Os02g43620.1	Down	A3 vs. B3	GO:0006820	GO:0005774	GO:0055085	GO:0016021	GO:0022857
	LTCONS_00000883	Up	LOC_Os01g10380.1*	Down	A3 vs. B3
	LTCONS_00012993	Up	LOC_Os01g17320.1	Up	A3 vs. B3	GO:0003677	GO:0005739
	LTCONS_00012365	Up	LOC_Os01g68230.2	Up	A3 vs. B3
	LTCONS_00017125	Down	LOC_Os10g21346.1	Down	A3 vs. B3	GO:0006412	GO:0005763	GO:0003735	GO:0022627	GO:0019843	GO:0009507
	LTCONS_00017125	Down	LOC_Os10g21352.1	Down	A3 vs. B3	GO:0016020	GO:0005763	GO:0000028	GO:0005975	GO:0006412	GO:0022627	GO:0003735	GO:0051060	GO:0009507	GO:0019843
	LTCONS_00017125	Down	LOC_Os10g21314.1	Down	A3 vs. B3	GO:0005840	GO:0000027	GO:0006412	GO:0003735	GO:0005739	GO:0019843	GO:0009507
	LTCONS_00009342	Up	LOC_Os01g29104.1	Up	A3 vs. B3	GO:0043231	GO:0044444
	LTCONS_00009342	Up	LOC_Os04g24804.1	Up	A3 vs. B3	GO:0005739
	LTCONS_00009342	Up	LOC_Os07g15959.1*	Up	A3 vs. B3	GO:0009536	GO:0005739
	LTCONS_00009342	Up	LOC_Os10g33190.1*	Up	A3 vs. B3	GO:0005739
	LTCONS_00009342	Up	LOC_Os12g22489.1	Up	A3 vs. B3	GO:0005739
	LTCONS_00012991	Up	LOC_Os01g17320.1	Up	A3 vs. B3	GO:0003677	GO:0005739
	LTCONS_00034088	Down	LOC_Os02g25580.1	Up	A3 vs. B3	GO:0006904
	LTCONS_00031071	Up	LOC_Os12g35440.1*	Up	A3 vs. B3
	LTCONS_00052227	Up	LOC_Os03g48430.1*	Up	A3 vs. B3	GO:0046872	GO:0055114	GO:0051213
	LTCONS_00036066	Up	LOC_Os02g48430.1	Up	A3 vs. B3	GO:0003677	GO:0005634	GO:0005694	GO:0032508	GO:0009378	GO:0043140	GO:0005739	GO:0000724
	LTCONS_00036066	Up	LOC_Os02g48450.1*	Up	A3 vs. B3	GO:0005615	GO:0051603	GO:0004197	GO:0005764
	LTCONS_00094062	Up	LOC_Os08g43880.1*	Up	A3 vs. B3
	LTCONS_00070936	Up	LOC_Os05g49380.2	Up	A3 vs. B3	GO:0004252	GO:0006508	GO:0009536
	LTCONS_00070936	Up	LOC_Os05g49380.1	Up	A3 vs. B3	GO:0004252	GO:0006508	GO:0009536
	LTCONS_00070936	Up	LOC_Os05g49320.1	Down	A3 vs. B3	GO:0005840	GO:0006412	GO:0003735	GO:0009536
	LTCONS_00029128	Up	LOC_Os12g05330.1	Up	A3 vs. B3	GO:0019915	GO:0016021
	LTCONS_00068350	Up	LOC_Os05g15490.1	Down	A3 vs. B3
	LTCONS_00079227	Up	LOC_Os06g50679.1	Up	A3 vs. B3	GO:0003677	GO:0005634	GO:0009965	GO:0010075	GO:0008289	GO:0010014	GO:0048263	GO:0080060	GO:0010087
	LTCONS_00008893	Down	LOC_Os01g28744.1*	Down	A3 vs. B3	GO:0009536
	LTCONS_00070935	Up	LOC_Os05g49380.2	Up	A3 vs. B3	GO:0004252	GO:0006508	GO:0009536
	LTCONS_00070935	Up	LOC_Os05g49380.1	Up	A3 vs. B3	GO:0004252	GO:0006508	GO:0009536
	LTCONS_00070935	Up	LOC_Os05g49390.1	Up	A3 vs. B3
	LTCONS_00070935	Up	LOC_Os05g49320.1	Down	A3 vs. B3	GO:0005840	GO:0006412	GO:0003735	GO:0009536
	LTCONS_00084187	Up	LOC_Os07g10970.2	Up	A3 vs. B3	GO:0000145	GO:0006887
	LTCONS_00009051	Up	LOC_Os01g31800.1	Up	A3 vs. B3	GO:0006342	GO:0003677	GO:0006334	GO:0046982	GO:0000790	GO:0000786
