# Supplementary material for: Identification of lncRNAs involved in rice ovule development and female gametophyte abortion by genome-wide screening and functional analysis
Source: BMC Genomics. 2019 Jan 28;20:90. doi: 10.1186/s12864-019-5442-6 (PMC6348626; doi:10.1186/s12864-019-5442-6)
Supplement: Supplementary file 7 — Table S7. The network of lncRNAs, miRNAs and mRNAs. (XLSX 35 kb) [file 12864_2019_5442_MOESM7_ESM.xlsx]

## Sheet: Sheet1
	Table S7 The network of lncRNAs, miRNAs and mRNAs. * indicated significantly differentially expressed lncRNAs.
	miRNA	Targets
	osa-miR1427	LOC_Os01g17170.1
	osa-miR1427	LOC_Os01g17170.2
	osa-miR1427	LOC_Os02g57540.1
	osa-miR1427	LOC_Os04g41260.1
	osa-miR1427	LOC_Os06g14810.1
	osa-miR1427	LOC_Os06g15250.1
	osa-miR1427	LOC_Os09g07154.1
	osa-miR1427	LTCONS_00085920
	osa-miR1436	LOC_Os01g18120.1
	osa-miR1436	LOC_Os01g18850.1
	osa-miR1436	LOC_Os01g18850.2
	osa-miR1436	LOC_Os01g18850.3
	osa-miR1436	LOC_Os01g18850.4
	osa-miR1436	LOC_Os01g19529.1
	osa-miR1436	LOC_Os01g34620.8
	osa-miR1436	LOC_Os01g41730.1
	osa-miR1436	LOC_Os01g52864.1
	osa-miR1436	LOC_Os01g52864.2
	osa-miR1436	LOC_Os01g52864.3
	osa-miR1436	LOC_Os01g52864.4
	osa-miR1436	LOC_Os01g61010.1
	osa-miR1436	LOC_Os01g61010.2
	osa-miR1436	LOC_Os01g63050.1
	osa-miR1436	LOC_Os01g63880.1
	osa-miR1436	LOC_Os01g64100.1
	osa-miR1436	LOC_Os02g02980.1
	osa-miR1436	LOC_Os02g10210.1
	osa-miR1436	LOC_Os02g13210.1
	osa-miR1436	LOC_Os02g21460.1
	osa-miR1436	LOC_Os02g29140.1
	osa-miR1436	LOC_Os02g30800.1
	osa-miR1436	LOC_Os02g33170.1
	osa-miR1436	LOC_Os02g37140.1
	osa-miR1436	LOC_Os02g37140.2
	osa-miR1436	LOC_Os02g43370.1
	osa-miR1436	LOC_Os02g43560.1
	osa-miR1436	LOC_Os02g49620.1
	osa-miR1436	LOC_Os04g58070.1
	osa-miR1436	LOC_Os06g11500.1
	osa-miR1436	LOC_Os06g35590.1
	osa-miR1436	LOC_Os07g09675.1
	osa-miR1436	LOC_Os07g30250.1
	osa-miR1436	LOC_Os07g40450.1
	osa-miR1436	LOC_Os07g40450.2
	osa-miR1436	LOC_Os08g32500.1
	osa-miR1436	LOC_Os08g36050.1
	osa-miR1436	LOC_Os08g37700.1
	osa-miR1436	LOC_Os08g37700.2
	osa-miR1436	LOC_Os08g37700.3
	osa-miR1436	LOC_Os09g07320.2
	osa-miR1436	LOC_Os09g09810.1
	osa-miR1436	LOC_Os09g10710.1
	osa-miR1436	LOC_Os09g10710.2
	osa-miR1436	LOC_Os09g10710.3
	osa-miR1436	LOC_Os09g37020.1
	osa-miR1436	LOC_Os09g37020.3
	osa-miR1436	LOC_Os10g28690.1
	osa-miR1436	LOC_Os10g38110.1
	osa-miR1436	LOC_Os12g17950.1
	osa-miR1436	LTCONS_00001663
	osa-miR1436	LTCONS_00006050
	osa-miR1436	LTCONS_00006052*
	osa-miR1436	LTCONS_00006054
	osa-miR1436	LTCONS_00006953
	osa-miR1436	LTCONS_00009921*
	osa-miR1436	LTCONS_00009922*
	osa-miR1436	LTCONS_00022533*
	osa-miR1436	LTCONS_00022534
	osa-miR1436	LTCONS_00023476*
	osa-miR1436	LTCONS_00023477*
	osa-miR1436	LTCONS_00026174
	osa-miR1436	LTCONS_00027597*
	osa-miR1436	LTCONS_00032626
	osa-miR1436	LTCONS_00035832
	osa-miR1436	LTCONS_00040485*
	osa-miR1436	LTCONS_00040763
	osa-miR1436	LTCONS_00041929*
	osa-miR1436	LTCONS_00041935*
	osa-miR1436	LTCONS_00048074
	osa-miR1436	LTCONS_00063658
	osa-miR1436	LTCONS_00064419
	osa-miR1436	LTCONS_00067096
	osa-miR1436	LTCONS_00090413
	osa-miR1440b	LTCONS_00056792
	osa-miR156a	LOC_Os08g39890.1
	osa-miR156a	LOC_Os09g31438.1
	osa-miR156a	LOC_Os09g32944.1
	osa-miR156a	LOC_Os09g33820.3
	osa-miR156a	LOC_Os02g04680.2
	osa-miR156a	LOC_Os01g69830.1
	osa-miR156a	LOC_Os04g25784.1
	osa-miR156a	LOC_Os04g46580.1
	osa-miR156a	LOC_Os09g03670.1
	osa-miR156a	LOC_Os02g07780.1
	osa-miR156a	LOC_Os04g25784.4
	osa-miR156a	LOC_Os08g41940.1
	osa-miR156a	LOC_Os02g07780.2
	osa-miR156a	LOC_Os11g30370.1
	osa-miR156a	LOC_Os04g25784.8
	osa-miR156a	LOC_Os02g04680.1
	osa-miR156a	LTCONS_00042575
	osa-miR156a	LTCONS_00092006*
	osa-miR156a	LTCONS_00092007*
	osa-miR156a	LTCONS_00092008*
	osa-miR156a	LTCONS_00092009
	osa-miR156a	LTCONS_00092010*
	osa-miR156a	LTCONS_00092016*
	osa-miR156a	LTCONS_00092018*
	osa-miR156b-5p	LOC_Os01g69830.1
	osa-miR156b-5p	LOC_Os02g04680.1
	osa-miR156b-5p	LOC_Os02g04680.2
	osa-miR156b-5p	LOC_Os02g07780.1
	osa-miR156b-5p	LOC_Os02g07780.2
	osa-miR156b-5p	LOC_Os08g39890.1
	osa-miR156b-5p	LOC_Os09g31438.1
	osa-miR156b-5p	LOC_Os09g33820.3
	osa-miR156b-5p	LOC_Os11g30370.1
	osa-miR156b-5p	LTCONS_00042575
	osa-miR156b-5p	LTCONS_00092006*
	osa-miR156b-5p	LTCONS_00092007*
	osa-miR156b-5p	LTCONS_00092008*
	osa-miR156b-5p	LTCONS_00092009
	osa-miR156b-5p	LTCONS_00092010*
	osa-miR156b-5p	LTCONS_00092016*
	osa-miR156b-5p	LTCONS_00092018*
	osa-miR156c-5p	LOC_Os01g69830.1
	osa-miR156c-5p	LOC_Os02g04680.1
	osa-miR156c-5p	LOC_Os02g04680.2
	osa-miR156c-5p	LOC_Os02g07780.1
	osa-miR156c-5p	LOC_Os02g07780.2
	osa-miR156c-5p	LOC_Os08g39890.1
	osa-miR156c-5p	LOC_Os09g31438.1
	osa-miR156c-5p	LOC_Os09g33820.3
	osa-miR156c-5p	LOC_Os11g30370.1
	osa-miR156c-5p	LTCONS_00042575
	osa-miR156c-5p	LTCONS_00092006*
	osa-miR156c-5p	LTCONS_00092007*
	osa-miR156c-5p	LTCONS_00092008*
	osa-miR156c-5p	LTCONS_00092009
	osa-miR156c-5p	LTCONS_00092010*
	osa-miR156c-5p	LTCONS_00092016*
	osa-miR156c-5p	LTCONS_00092018*
	osa-miR156d	LOC_Os01g69830.1
	osa-miR156d	LOC_Os02g04680.1
	osa-miR156d	LOC_Os02g04680.2
	osa-miR156d	LOC_Os02g07780.1
	osa-miR156d	LOC_Os02g07780.2
	osa-miR156d	LOC_Os08g39890.1
	osa-miR156d	LOC_Os09g31438.1
	osa-miR156d	LOC_Os09g33820.3
	osa-miR156d	LOC_Os11g30370.1
	osa-miR156d	LTCONS_00042575
	osa-miR156d	LTCONS_00092006*
	osa-miR156d	LTCONS_00092007*
	osa-miR156d	LTCONS_00092008*
	osa-miR156d	LTCONS_00092009
	osa-miR156d	LTCONS_00092010*
	osa-miR156d	LTCONS_00092016*
	osa-miR156d	LTCONS_00092018*
	osa-miR156e	LOC_Os01g69830.1
	osa-miR156e	LOC_Os02g04680.1
	osa-miR156e	LOC_Os02g04680.2
	osa-miR156e	LOC_Os02g07780.1
	osa-miR156e	LOC_Os02g07780.2
	osa-miR156e	LOC_Os08g39890.1
	osa-miR156e	LOC_Os09g31438.1
	osa-miR156e	LOC_Os09g33820.3
	osa-miR156e	LOC_Os11g30370.1
	osa-miR156e	LTCONS_00042575
	osa-miR156e	LTCONS_00092006*
	osa-miR156e	LTCONS_00092007*
	osa-miR156e	LTCONS_00092008*
	osa-miR156e	LTCONS_00092009
	osa-miR156e	LTCONS_00092010*
	osa-miR156e	LTCONS_00092016*
	osa-miR156e	LTCONS_00092018*
	osa-miR156f-5p	LOC_Os01g69830.1
	osa-miR156f-5p	LOC_Os02g04680.1
	osa-miR156f-5p	LOC_Os02g04680.2
	osa-miR156f-5p	LOC_Os02g07780.1
	osa-miR156f-5p	LOC_Os02g07780.2
	osa-miR156f-5p	LOC_Os08g39890.1
	osa-miR156f-5p	LOC_Os09g31438.1
	osa-miR156f-5p	LOC_Os09g33820.3
	osa-miR156f-5p	LOC_Os11g30370.1
	osa-miR156f-5p	LTCONS_00042575
	osa-miR156f-5p	LTCONS_00092006*
	osa-miR156f-5p	LTCONS_00092007*
	osa-miR156f-5p	LTCONS_00092008*
	osa-miR156f-5p	LTCONS_00092009
	osa-miR156f-5p	LTCONS_00092010*
	osa-miR156f-5p	LTCONS_00092016*
	osa-miR156f-5p	LTCONS_00092018*
	osa-miR156g-5p	LOC_Os01g69830.1
	osa-miR156g-5p	LOC_Os02g04680.1
	osa-miR156g-5p	LOC_Os02g04680.2
	osa-miR156g-5p	LOC_Os02g07780.1
	osa-miR156g-5p	LOC_Os02g07780.2
	osa-miR156g-5p	LOC_Os09g31438.1
	osa-miR156g-5p	LOC_Os09g33820.3
	osa-miR156g-5p	LOC_Os11g30370.1
	osa-miR156g-5p	LTCONS_00042575
	osa-miR156g-5p	LTCONS_00092006*
	osa-miR156g-5p	LTCONS_00092007*
	osa-miR156g-5p	LTCONS_00092008*
	osa-miR156g-5p	LTCONS_00092009
	osa-miR156g-5p	LTCONS_00092010*
	osa-miR156g-5p	LTCONS_00092016*
	osa-miR156g-5p	LTCONS_00092018*
	osa-miR156h-5p	LOC_Os01g69830.1
	osa-miR156h-5p	LOC_Os02g04680.1
	osa-miR156h-5p	LOC_Os02g04680.2
	osa-miR156h-5p	LOC_Os02g07780.1
	osa-miR156h-5p	LOC_Os02g07780.2
	osa-miR156h-5p	LOC_Os09g31438.1
	osa-miR156h-5p	LOC_Os09g33820.3
	osa-miR156h-5p	LOC_Os11g30370.1
	osa-miR156h-5p	LTCONS_00042575
	osa-miR156h-5p	LTCONS_00092006*
	osa-miR156h-5p	LTCONS_00092007*
	osa-miR156h-5p	LTCONS_00092008*
	osa-miR156h-5p	LTCONS_00092009
	osa-miR156h-5p	LTCONS_00092010*
	osa-miR156h-5p	LTCONS_00092016*
	osa-miR156h-5p	LTCONS_00092018*
	osa-miR156i	LOC_Os01g69830.1
	osa-miR156i	LOC_Os02g04680.1
	osa-miR156i	LOC_Os02g04680.2
	osa-miR156i	LOC_Os02g07780.1
	osa-miR156i	LOC_Os02g07780.2
	osa-miR156i	LOC_Os09g31438.1
	osa-miR156i	LOC_Os09g33820.3
	osa-miR156i	LOC_Os11g30370.1
	osa-miR156i	LTCONS_00042575
	osa-miR156i	LTCONS_00092006*
	osa-miR156i	LTCONS_00092007*
	osa-miR156i	LTCONS_00092008*
	osa-miR156i	LTCONS_00092009
	osa-miR156i	LTCONS_00092010*
	osa-miR156i	LTCONS_00092016*
	osa-miR156i	LTCONS_00092018*
	osa-miR156j-5p	LOC_Os01g69830.1
	osa-miR156j-5p	LOC_Os02g04680.1
	osa-miR156j-5p	LOC_Os02g04680.2
	osa-miR156j-5p	LOC_Os02g07780.1
	osa-miR156j-5p	LOC_Os02g07780.2
	osa-miR156j-5p	LOC_Os09g33820.3
	osa-miR156j-5p	LOC_Os11g30370.1
	osa-miR156j-5p	LTCONS_00042575
	osa-miR156j-5p	LTCONS_00092006*
	osa-miR156j-5p	LTCONS_00092007*
	osa-miR156j-5p	LTCONS_00092008*
	osa-miR156j-5p	LTCONS_00092009
	osa-miR156j-5p	LTCONS_00092010*
	osa-miR156j-5p	LTCONS_00092016*
	osa-miR156j-5p	LTCONS_00092018*
	osa-miR156l-5p	LOC_Os01g69830.1
	osa-miR156l-5p	LOC_Os02g04450.3
	osa-miR156l-5p	LOC_Os02g04680.1
	osa-miR156l-5p	LOC_Os02g04680.2
	osa-miR156l-5p	LOC_Os02g06600.1
	osa-miR156l-5p	LOC_Os02g07780.1
	osa-miR156l-5p	LOC_Os02g07780.2
	osa-miR156l-5p	LOC_Os11g30370.1
	osa-miR156l-5p	LOC_Os12g27102.1
	osa-miR156l-5p	LOC_Os12g27102.2
	osa-miR156l-5p	LOC_Os12g27102.3
	osa-miR156l-5p	LTCONS_00042575
	osa-miR159a.1	LOC_Os01g11430.1
	osa-miR159a.1	LOC_Os01g59660.1
	osa-miR159a.1	LOC_Os01g59660.2
	osa-miR159a.1	LOC_Os01g59660.3
	osa-miR159a.1	LOC_Os01g59660.4
	osa-miR159a.1	LOC_Os03g21380.1
	osa-miR159a.1	LOC_Os05g41166.1
	osa-miR159a.1	LOC_Os11g05540.1
	osa-miR159b	LTCONS_00019359
	osa-miR159b	LOC_Os10g05230.2
	osa-miR159b	LOC_Os09g36650.1
	osa-miR159b	LOC_Os01g59660.4
	osa-miR159b	LOC_Os01g59660.1
	osa-miR159b	LOC_Os01g11430.1
	osa-miR159b	LOC_Os05g41166.1
	osa-miR159b	LOC_Os01g59660.2
	osa-miR159b	LOC_Os11g05540.1
	osa-miR159b	LOC_Os04g46384.1
	osa-miR159b	LOC_Os01g12700.1
	osa-miR159b	LOC_Os03g21380.1
	osa-miR159b	LOC_Os01g59660.3
	osa-miR160a-3p	LTCONS_00032617
	osa-miR160a-3p	LTCONS_00039615
	osa-miR160a-5p	LOC_Os02g41800.1
	osa-miR160a-5p	LOC_Os04g43910.1
	osa-miR160a-5p	LOC_Os02g41800.2
	osa-miR160a-5p	LOC_Os04g59430.1
	osa-miR160a-5p	LOC_Os10g33940.1
	osa-miR160a-5p	LTCONS_00032617
	osa-miR160b-3p	LTCONS_00032617
	osa-miR160b-3p	LTCONS_00039615
	osa-miR160b-5p	LOC_Os04g43910.1
	osa-miR160b-5p	LOC_Os02g41800.1
	osa-miR160b-5p	LOC_Os02g41800.2
	osa-miR160b-5p	LOC_Os04g59430.1
	osa-miR160b-5p	LOC_Os10g33940.1
	osa-miR160b-5p	LTCONS_00032617
	osa-miR160c-5p	LOC_Os04g43910.1
	osa-miR160c-5p	LOC_Os02g41800.1
	osa-miR160c-5p	LOC_Os02g41800.2
	osa-miR160c-5p	LOC_Os04g59430.1
	osa-miR160c-5p	LOC_Os10g33940.1
	osa-miR160c-5p	LTCONS_00032617
	osa-miR160d-3p	LOC_Os01g12530.1
	osa-miR160d-3p	LOC_Os01g12530.2
	osa-miR160d-3p	LOC_Os01g12530.3
	osa-miR160d-3p	LOC_Os01g12530.4
	osa-miR160d-3p	LOC_Os01g12530.5
	osa-miR160d-3p	LOC_Os01g34880.1
	osa-miR160d-3p	LTCONS_00032617
	osa-miR160d-5p	LOC_Os04g43910.1
	osa-miR160d-5p	LOC_Os02g41800.1
	osa-miR160d-5p	LOC_Os02g41800.2
	osa-miR160d-5p	LOC_Os04g59430.1
	osa-miR160d-5p	LOC_Os10g33940.1
	osa-miR160d-5p	LTCONS_00032617
	osa-miR160e-3p	LTCONS_00032617
	osa-miR160e-5p	LOC_Os04g43910.1
	osa-miR160e-5p	LOC_Os02g41800.1
	osa-miR160e-5p	LOC_Os02g41800.2
	osa-miR160e-5p	LOC_Os04g59430.1
	osa-miR160e-5p	LOC_Os10g33940.1
	osa-miR160e-5p	LTCONS_00032617
	osa-miR162a	LOC_Os02g39080.1
	osa-miR162a	LOC_Os12g11190.1
	osa-miR162a	LTCONS_00035247*
	osa-miR164a	LOC_Os01g62660.1
	osa-miR164a	LOC_Os02g36880.1
	osa-miR164a	LOC_Os02g36880.2
	osa-miR164a	LOC_Os02g36880.3
	osa-miR164a	LOC_Os02g36880.4
	osa-miR164a	LOC_Os09g32920.1
	osa-miR164a	LOC_Os12g13130.4
	osa-miR164b	LOC_Os01g62660.1
	osa-miR164b	LOC_Os02g36880.1
	osa-miR164b	LOC_Os02g36880.2
	osa-miR164b	LOC_Os02g36880.3
	osa-miR164b	LOC_Os02g36880.4
	osa-miR164b	LOC_Os09g32920.1
	osa-miR164b	LOC_Os12g13130.4
	osa-miR164c	LOC_Os01g62660.1
	osa-miR164c	LOC_Os02g36880.1
	osa-miR164c	LOC_Os02g36880.2
	osa-miR164c	LOC_Os02g36880.3
	osa-miR164c	LOC_Os02g36880.4
	osa-miR164c	LOC_Os02g44380.2
	osa-miR164c	LOC_Os09g06910.1
	osa-miR164d	LOC_Os02g18690.1
	osa-miR164d	LOC_Os02g36880.1
	osa-miR164d	LOC_Os02g36880.2
	osa-miR164d	LOC_Os02g36880.3
	osa-miR164d	LOC_Os02g36880.4
	osa-miR164f	LOC_Os01g62660.1
	osa-miR164f	LOC_Os02g36880.1
	osa-miR164f	LOC_Os02g36880.2
	osa-miR164f	LOC_Os02g36880.3
	osa-miR164f	LOC_Os02g36880.4
	osa-miR164f	LOC_Os09g32920.1
	osa-miR164f	LOC_Os12g13130.4
	osa-miR166e-3p	LOC_Os03g56920.1
	osa-miR166e-3p	LTCONS_00042628*
	osa-miR166g-3p	LOC_Os02g45380.1
	osa-miR166g-3p	LOC_Os02g49670.1
	osa-miR166g-3p	LOC_Os03g44835.1
	osa-miR166g-3p	LOC_Os03g56920.1
	osa-miR166g-3p	LTCONS_00042628*
	osa-miR166h-3p	LOC_Os02g45380.1
	osa-miR166h-3p	LOC_Os02g49670.1
	osa-miR166h-3p	LOC_Os03g44835.1
	osa-miR166h-3p	LOC_Os03g56920.1
	osa-miR166h-3p	LTCONS_00042628*
	osa-miR166h-5p	LOC_Os10g40100.1
	osa-miR166h-5p	LOC_Os10g40100.2
	osa-miR166h-5p	LTCONS_00042628*
	osa-miR166k-5p	LOC_Os10g31856.1
	osa-miR166k-5p	LTCONS_00042628*
	osa-miR169a	LTCONS_00057538
	osa-miR169a	LTCONS_00057542
	osa-miR169a	LTCONS_00057539
	osa-miR169a	LTCONS_00057541
	osa-miR169a	LTCONS_00057540
	osa-miR169a	LOC_Os02g53620.1
	osa-miR169a	LOC_Os03g29760.2
	osa-miR169a	LOC_Os03g44540.1
	osa-miR169a	LOC_Os06g08720.1
	osa-miR169a	LOC_Os07g41720.2
	osa-miR169a	LOC_Os06g08720.3
	osa-miR169a	LOC_Os07g41720.1
	osa-miR169a	LOC_Os03g29760.1
	osa-miR169a	LOC_Os06g08720.2
	osa-miR169a	LOC_Os03g29760.3
	osa-miR169b	LTCONS_00057542
	osa-miR169b	LTCONS_00057541
	osa-miR169b	LTCONS_00057540
	osa-miR169b	LTCONS_00057539
	osa-miR169b	LTCONS_00057538
	osa-miR169b	LOC_Os03g29760.2
	osa-miR169b	LOC_Os07g41720.1
	osa-miR169b	LOC_Os03g29760.3
	osa-miR169b	LOC_Os07g41720.2
	osa-miR169b	LOC_Os02g53620.1
	osa-miR169b	LOC_Os03g29760.1
	osa-miR169c	LTCONS_00057542
	osa-miR169c	LTCONS_00057539
	osa-miR169c	LTCONS_00057538
	osa-miR169c	LTCONS_00057541
	osa-miR169c	LTCONS_00057540
	osa-miR169c	LOC_Os03g29760.2
	osa-miR169c	LOC_Os03g29760.3
	osa-miR169c	LOC_Os07g41720.1
	osa-miR169c	LOC_Os02g53620.1
	osa-miR169c	LOC_Os07g41720.2
	osa-miR169c	LOC_Os03g29760.1
	osa-miR171e-5p	LTCONS_00067122
	osa-miR172a	LOC_Os02g56320.1
	osa-miR172a	LOC_Os05g03040.1
	osa-miR172a	LOC_Os05g03040.2
	osa-miR172a	LOC_Os05g03040.3
	osa-miR172a	LOC_Os06g43220.1
	osa-miR172a	LTCONS_00012871*
	osa-miR172d-3p	LOC_Os02g56320.1
	osa-miR172d-3p	LOC_Os05g03040.1
	osa-miR172d-3p	LOC_Os05g03040.2
	osa-miR172d-3p	LOC_Os05g03040.3
	osa-miR172d-3p	LOC_Os06g43220.1
	osa-miR172d-3p	LTCONS_00012871*
	osa-miR1846a-5p	LOC_Os01g41240.1
	osa-miR1846a-5p	LOC_Os08g10350.1
	osa-miR1846a-5p	LOC_Os12g33289.1
	osa-miR1846b-5p	LOC_Os01g41240.1
	osa-miR1846b-5p	LOC_Os08g10350.1
	osa-miR1846b-5p	LOC_Os12g33289.1
	osa-miR1847.1	LOC_Os03g53900.1
	osa-miR1847.1	LOC_Os03g53900.2
	osa-miR1847.1	LOC_Os03g53900.3
	osa-miR1847.1	LOC_Os03g53900.4
	osa-miR1847.1	LOC_Os03g53900.5
	osa-miR1847.1	LOC_Os08g33830.1
	osa-miR1847.1	LOC_Os08g33830.2
	osa-miR1849	LOC_Os12g01955.1
	osa-miR1849	LTCONS_00011483
	osa-miR1849	LTCONS_00026845
	osa-miR1850.1	LOC_Os03g01216.1
	osa-miR1850.1	LOC_Os03g46440.1
	osa-miR1850.1	LOC_Os04g47410.5
	osa-miR1850.1	LTCONS_00009921*
	osa-miR1850.1	LTCONS_00009922*
	osa-miR1850.1	LTCONS_00050722*
	osa-miR1850.1	LTCONS_00050723*
	osa-miR1850.1	LTCONS_00070604
	osa-miR1850.2	LOC_Os01g17470.1
	osa-miR1850.2	LOC_Os01g17470.2
	osa-miR1862e	LOC_Os02g30730.1
	osa-miR1862e	LOC_Os02g30730.2
	osa-miR1862e	LOC_Os04g31120.1
	osa-miR1862e	LOC_Os04g31120.2
	osa-miR1862e	LOC_Os04g31120.3
	osa-miR1862e	LOC_Os04g31120.4
	osa-miR1862e	LOC_Os04g31120.5
	osa-miR1862e	LOC_Os04g31120.6
	osa-miR1874-3p	LOC_Os02g20950.1
	osa-miR2118b	LOC_Os01g05600.1
	osa-miR2118b	LOC_Os01g05620.1
	osa-miR2118b	LOC_Os01g20720.1
	osa-miR2118b	LTCONS_00056168
	osa-miR2118n	LOC_Os01g05600.1
	osa-miR2118n	LOC_Os01g05620.1
	osa-miR2118n	LOC_Os01g20720.1
	osa-miR2118n	LTCONS_00056168
	osa-miR2873b	LTCONS_00055417
	osa-miR319b	LOC_Os01g59660.1
	osa-miR319b	LOC_Os01g59660.2
	osa-miR319b	LOC_Os01g59660.3
	osa-miR319b	LOC_Os01g59660.4
	osa-miR319b	LOC_Os06g46240.1
	osa-miR319b	LTCONS_00074694
	osa-miR394	LOC_Os01g69940.1
	osa-miR396c-3p	LOC_Os02g36520.1
	osa-miR396e-5p	LOC_Os01g64280.1
	osa-miR396e-5p	LOC_Os02g45570.1
	osa-miR396e-5p	LOC_Os02g45570.2
	osa-miR396e-5p	LOC_Os02g47280.1
	osa-miR396e-5p	LOC_Os02g47280.2
	osa-miR396e-5p	LOC_Os02g53690.1
	osa-miR396e-5p	LOC_Os03g47140.1
	osa-miR396e-5p	LOC_Os12g03290.1
	osa-miR396e-5p	LOC_Os12g29980.2
	osa-miR396e-5p	LTCONS_00047111
	osa-miR396f-5p	LOC_Os02g45570.1
	osa-miR396f-5p	LOC_Os02g45570.2
	osa-miR396f-5p	LOC_Os02g47280.1
	osa-miR396f-5p	LOC_Os02g47280.2
	osa-miR396f-5p	LOC_Os02g53690.1
	osa-miR396f-5p	LOC_Os03g47140.1
	osa-miR3980a-3p	LOC_Os01g15580.1
	osa-miR3980a-3p	LOC_Os01g19020.1
	osa-miR3980a-3p	LOC_Os02g03750.1
	osa-miR3980a-3p	LOC_Os02g32140.1
	osa-miR3980a-3p	LOC_Os03g04710.1
	osa-miR3980a-3p	LOC_Os04g15920.1
	osa-miR3980a-3p	LOC_Os07g45120.1
	osa-miR3980a-3p	LOC_Os08g35860.1
	osa-miR3980a-3p	LOC_Os11g03160.1
	osa-miR3980a-3p	LOC_Os11g06934.2
	osa-miR3980a-3p	LOC_Os11g39260.1
	osa-miR3980b-3p	LOC_Os01g15580.1
	osa-miR3980b-3p	LOC_Os01g19020.1
	osa-miR3980b-3p	LOC_Os02g03750.1
	osa-miR3980b-3p	LOC_Os02g32140.1
	osa-miR3980b-3p	LOC_Os03g04710.1
	osa-miR3980b-3p	LOC_Os04g15920.1
	osa-miR3980b-3p	LOC_Os07g45120.1
	osa-miR3980b-3p	LOC_Os08g35860.1
	osa-miR3980b-3p	LOC_Os11g03160.1
	osa-miR3980b-3p	LOC_Os11g06934.2
	osa-miR3980b-3p	LOC_Os11g39260.1
	osa-miR408-5p	LOC_Os12g40890.1
	osa-miR408-5p	LTCONS_00010265*
	osa-miR444b.1	LOC_Os02g36924.1
	osa-miR444b.1	LOC_Os02g49840.3
	osa-miR444b.1	LOC_Os02g49840.4
	osa-miR444b.1	LOC_Os08g33488.1
	osa-miR444b.1	LTCONS_00041518
	osa-miR444b.1	LTCONS_00041519
	osa-miR444c.1	LOC_Os02g36924.1
	osa-miR444c.1	LOC_Os02g49840.3
	osa-miR444c.1	LOC_Os02g49840.4
	osa-miR444c.1	LOC_Os08g33488.1
	osa-miR444c.1	LTCONS_00041518
	osa-miR444c.1	LTCONS_00041519
	osa-miR444d.3	LOC_Os02g49840.3
	osa-miR444d.3	LOC_Os02g49840.4
	osa-miR444d.3	LOC_Os11g31770.2
	osa-miR444d.3	LTCONS_00041518
	osa-miR444d.3	LTCONS_00041519
	osa-miR444f	LOC_Os01g22740.1
	osa-miR444f	LOC_Os01g44990.1
	osa-miR444f	LOC_Os01g71510.1
	osa-miR444f	LOC_Os02g36924.1
	osa-miR444f	LOC_Os02g49840.3
	osa-miR444f	LOC_Os02g49840.4
	osa-miR444f	LOC_Os05g16130.1
	osa-miR444f	LOC_Os06g17160.1
	osa-miR444f	LOC_Os06g39940.1
	osa-miR444f	LOC_Os08g06510.1
	osa-miR444f	LOC_Os08g19360.1
	osa-miR444f	LOC_Os08g25950.1
	osa-miR444f	LOC_Os08g33488.1
	osa-miR444f	LOC_Os11g39350.1
	osa-miR444f	LOC_Os11g39350.2
	osa-miR444f	LTCONS_00040186*
	osa-miR444f	LTCONS_00040187*
	osa-miR444f	LTCONS_00041518
	osa-miR444f	LTCONS_00041519
	osa-miR5074	LOC_Os01g34130.1
	osa-miR5074	LOC_Os01g38590.1
	osa-miR5074	LOC_Os01g51650.1
	osa-miR5074	LOC_Os05g19420.1
	osa-miR5074	LOC_Os09g21160.1
	osa-miR5074	LOC_Os11g01960.1
	osa-miR5074	LOC_Os11g24660.1
	osa-miR5074	LTCONS_00009981*
	osa-miR5083	LTCONS_00026876
	osa-miR5144-3p	LOC_Os01g61980.1
	osa-miR5144-3p	LOC_Os02g12790.1
	osa-miR5144-3p	LOC_Os06g12100.1
	osa-miR5144-3p	LOC_Os08g38650.1
	osa-miR5144-3p	LOC_Os11g09280.1
	osa-miR5144-3p	LOC_Os11g09280.2
	osa-miR5144-3p	LTCONS_00042490*
	osa-miR5161	LOC_Os01g37140.1
	osa-miR5161	LOC_Os01g62660.1
	osa-miR5161	LOC_Os03g26960.1
	osa-miR5161	LOC_Os03g52700.1
	osa-miR5161	LOC_Os04g17660.3
	osa-miR5161	LTCONS_00022496*
	osa-miR5161	LTCONS_00036629
	osa-miR528-5p	LOC_Os01g62600.1
	osa-miR528-5p	LOC_Os01g71840.1
	osa-miR528-5p	LOC_Os04g39120.1
	osa-miR528-5p	LOC_Os08g42640.1
	osa-miR528-5p	LOC_Os12g05290.1
	osa-miR528-5p	LOC_Os12g36620.1
	osa-miR528-5p	LTCONS_00090413
	osa-miR529a	LOC_Os01g49154.1
	osa-miR529a	LOC_Os02g13020.1
	osa-miR529a	LOC_Os02g55890.1
	osa-miR529a	LOC_Os03g29980.2
	osa-miR529a	LOC_Os05g07764.2
	osa-miR529a	LTCONS_00045599
	osa-miR531b	LOC_Os01g08220.1
	osa-miR531b	LOC_Os01g52214.1
	osa-miR531b	LOC_Os01g59819.1
	osa-miR531b	LOC_Os02g42720.1
	osa-miR531b	LOC_Os02g53450.2
	osa-miR531b	LOC_Os07g43480.1
	osa-miR531b	LOC_Os08g37660.1
	osa-miR531b	LOC_Os10g07229.1
	osa-miR531b	LOC_Os12g12380.1
	osa-miR531b	LOC_Os12g12380.2
	osa-miR531b	LOC_Os12g12380.3
	osa-miR531b	LOC_Os12g19530.1
	osa-miR531b	LTCONS_00032363
	osa-miR531b	LTCONS_00064680
	osa-miR5486	LTCONS_00033316*
	osa-miR5486	LTCONS_00033317*
	osa-miR5486	LTCONS_00033318
	osa-miR5490	LOC_Os01g06740.1
	osa-miR5490	LOC_Os01g06810.1
	osa-miR5490	LOC_Os01g09050.1
	osa-miR5490	LOC_Os01g16270.1
	osa-miR5490	LOC_Os01g28760.1
	osa-miR5490	LOC_Os01g32990.1
	osa-miR5490	LOC_Os01g37410.1
	osa-miR5490	LOC_Os01g43210.1
	osa-miR5490	LOC_Os01g55660.1
	osa-miR5490	LOC_Os02g14370.1
	osa-miR5490	LOC_Os02g15990.1
	osa-miR5490	LOC_Os02g18310.1
	osa-miR5490	LOC_Os02g27320.1
	osa-miR5490	LOC_Os03g30450.1
	osa-miR5490	LOC_Os03g49660.1
	osa-miR5490	LOC_Os03g56676.1
	osa-miR5490	LOC_Os04g03640.1
	osa-miR5490	LOC_Os04g13240.1
	osa-miR5490	LOC_Os04g59620.1
	osa-miR5490	LOC_Os05g38040.4
	osa-miR5490	LOC_Os06g05460.1
	osa-miR5490	LOC_Os06g13500.1
	osa-miR5490	LOC_Os06g34090.1
	osa-miR5490	LOC_Os06g35840.1
	osa-miR5490	LOC_Os07g36270.1
	osa-miR5490	LOC_Os08g10120.1
	osa-miR5490	LOC_Os08g39174.1
	osa-miR5490	LOC_Os09g27180.1
	osa-miR5490	LOC_Os09g35970.1
	osa-miR5490	LOC_Os10g34890.1
	osa-miR5490	LOC_Os11g16610.1
	osa-miR5490	LOC_Os12g10500.1
	osa-miR5490	LOC_Os12g11970.1
	osa-miR5491	LOC_Os02g08500.1
	osa-miR5496	LOC_Os07g25530.1
	osa-miR5497	LTCONS_00025720
	osa-miR5499	LOC_Os02g39650.1
	osa-miR5499	LOC_Os11g10640.1
	osa-miR5499	LTCONS_00040455
	osa-miR5499	LTCONS_00040458*
	osa-miR5499	LTCONS_00040459*
	osa-miR5499	LTCONS_00040463*
	osa-miR5504	LOC_Os03g16630.1
	osa-miR5504	LOC_Os03g16650.1
	osa-miR5504	LOC_Os03g63640.1
	osa-miR5512a	LOC_Os08g10430.1
	osa-miR5512b	LOC_Os08g10430.1
	osa-miR5794	LOC_Os01g59890.1
	osa-miR5794	LOC_Os02g07620.1
	osa-miR5794	LOC_Os02g26190.1
	osa-miR5794	LOC_Os02g26190.2
	osa-miR5794	LOC_Os03g37742.1
	osa-miR5794	LOC_Os05g32930.1
	osa-miR5794	LOC_Os08g07360.1
	osa-miR5794	LOC_Os08g17210.1
	osa-miR5794	LOC_Os08g31390.1
	osa-miR5794	LOC_Os10g04140.1
	osa-miR5794	LOC_Os10g23970.1
	osa-miR5794	LOC_Os11g20570.1
	osa-miR5794	LTCONS_00059137*
	osa-miR5797	LOC_Os07g49480.1
	osa-miR5797	LOC_Os07g49480.2
	osa-miR5797	LTCONS_00033058
	osa-miR5802	LTCONS_00077244*
	osa-miR5802	LTCONS_00077248*
	osa-miR5802	LTCONS_00077249*
	osa-miR5802	LTCONS_00077252*
	osa-miR5821	LOC_Os02g02040.1
	osa-miR5821	LOC_Os02g02040.2
	osa-miR5821	LOC_Os02g02040.3
	osa-miR5821	LOC_Os02g02040.4
	osa-miR5821	LOC_Os02g02040.5
	osa-miR5821	LOC_Os02g02040.6
	osa-miR5821	LOC_Os02g54910.1
	osa-miR5821	LTCONS_00041400
	osa-miR5821	LTCONS_00041401
	osa-miR5821	LTCONS_00042520
	osa-miR812a	LOC_Os01g06740.1
	osa-miR812a	LOC_Os01g56720.1
	osa-miR812a	LOC_Os01g71060.1
	osa-miR812a	LOC_Os02g23823.2
	osa-miR812a	LOC_Os03g12620.1
	osa-miR812a	LOC_Os03g12620.2
	osa-miR812a	LOC_Os03g48380.1
	osa-miR812a	LOC_Os07g26690.1
	osa-miR812a	LOC_Os10g10170.6
	osa-miR812a	LOC_Os10g25230.1
	osa-miR812a	LOC_Os11g09260.1
	osa-miR812a	LOC_Os11g31690.1
	osa-miR812a	LOC_Os11g31690.2
	osa-miR812a	LOC_Os11g34910.1
	osa-miR812a	LOC_Os12g09570.2
	osa-miR812a	LTCONS_00013569
	osa-miR812a	LTCONS_00023476*
	osa-miR812a	LTCONS_00023477*
	osa-miR812a	LTCONS_00042628*
	osa-miR812a	LTCONS_00046979
	osa-miR812a	LTCONS_00050637
	osa-miR812a	LTCONS_00050638*
	osa-miR812a	LTCONS_00054040
	osa-miR812a	LTCONS_00060155*
	osa-miR812a	LTCONS_00060156*
	osa-miR812a	LTCONS_00082842
	osa-miR812b	LOC_Os01g06740.1
	osa-miR812b	LOC_Os01g56720.1
	osa-miR812b	LOC_Os01g71060.1
	osa-miR812b	LOC_Os02g23823.2
	osa-miR812b	LOC_Os03g12620.1
	osa-miR812b	LOC_Os03g12620.2
	osa-miR812b	LOC_Os03g48380.1
	osa-miR812b	LOC_Os07g26690.1
	osa-miR812b	LOC_Os10g10170.6
	osa-miR812b	LOC_Os10g25230.1
	osa-miR812b	LOC_Os11g09260.1
	osa-miR812b	LOC_Os11g31690.1
	osa-miR812b	LOC_Os11g31690.2
	osa-miR812b	LOC_Os11g34910.1
	osa-miR812b	LOC_Os12g09570.2
	osa-miR812b	LTCONS_00013569
	osa-miR812b	LTCONS_00023476*
	osa-miR812b	LTCONS_00023477*
	osa-miR812b	LTCONS_00042628*
	osa-miR812b	LTCONS_00046979
	osa-miR812b	LTCONS_00050637
	osa-miR812b	LTCONS_00050638*
	osa-miR812b	LTCONS_00054040
	osa-miR812b	LTCONS_00060155*
	osa-miR812b	LTCONS_00060156*
	osa-miR812b	LTCONS_00082842
	osa-miR812c	LOC_Os01g06740.1
	osa-miR812c	LOC_Os01g56720.1
	osa-miR812c	LOC_Os01g71060.1
	osa-miR812c	LOC_Os02g23823.2
	osa-miR812c	LOC_Os03g12620.1
	osa-miR812c	LOC_Os03g12620.2
	osa-miR812c	LOC_Os03g48380.1
	osa-miR812c	LOC_Os07g26690.1
	osa-miR812c	LOC_Os10g10170.6
	osa-miR812c	LOC_Os10g25230.1
	osa-miR812c	LOC_Os11g09260.1
	osa-miR812c	LOC_Os11g31690.1
	osa-miR812c	LOC_Os11g31690.2
	osa-miR812c	LOC_Os11g34910.1
	osa-miR812c	LOC_Os12g09570.2
	osa-miR812c	LTCONS_00013569
	osa-miR812c	LTCONS_00023476*
	osa-miR812c	LTCONS_00023477*
	osa-miR812c	LTCONS_00042628*
	osa-miR812c	LTCONS_00046979
	osa-miR812c	LTCONS_00050637
	osa-miR812c	LTCONS_00050638*
	osa-miR812c	LTCONS_00054040
	osa-miR812c	LTCONS_00060155*
	osa-miR812c	LTCONS_00060156*
	osa-miR812c	LTCONS_00082842
	osa-miR812d	LOC_Os01g06740.1
	osa-miR812d	LOC_Os01g56720.1
	osa-miR812d	LOC_Os01g71060.1
	osa-miR812d	LOC_Os02g23823.2
	osa-miR812d	LOC_Os03g12620.1
	osa-miR812d	LOC_Os03g12620.2
	osa-miR812d	LOC_Os03g48380.1
	osa-miR812d	LOC_Os07g26690.1
	osa-miR812d	LOC_Os10g10170.6
	osa-miR812d	LOC_Os10g25230.1
	osa-miR812d	LOC_Os11g09260.1
	osa-miR812d	LOC_Os11g31690.1
	osa-miR812d	LOC_Os11g31690.2
	osa-miR812d	LOC_Os11g34910.1
	osa-miR812d	LOC_Os12g09570.2
	osa-miR812d	LTCONS_00013569
	osa-miR812d	LTCONS_00023476*
	osa-miR812d	LTCONS_00023477*
	osa-miR812d	LTCONS_00042628*
	osa-miR812d	LTCONS_00046979
	osa-miR812d	LTCONS_00050637
	osa-miR812d	LTCONS_00050638*
	osa-miR812d	LTCONS_00054040
	osa-miR812d	LTCONS_00060155*
	osa-miR812d	LTCONS_00060156*
	osa-miR812d	LTCONS_00082842
	osa-miR812e	LOC_Os01g06740.1
	osa-miR812e	LOC_Os01g56720.1
	osa-miR812e	LOC_Os01g71060.1
	osa-miR812e	LOC_Os02g23823.2
	osa-miR812e	LOC_Os03g12620.1
	osa-miR812e	LOC_Os03g12620.2
	osa-miR812e	LOC_Os03g48380.1
	osa-miR812e	LOC_Os07g26690.1
	osa-miR812e	LOC_Os10g10170.6
	osa-miR812e	LOC_Os10g25230.1
	osa-miR812e	LOC_Os11g09260.1
	osa-miR812e	LOC_Os11g31690.1
	osa-miR812e	LOC_Os11g31690.2
	osa-miR812e	LOC_Os11g34910.1
	osa-miR812e	LOC_Os12g09570.2
	osa-miR812e	LTCONS_00013569
	osa-miR812e	LTCONS_00023476*
	osa-miR812e	LTCONS_00023477*
	osa-miR812e	LTCONS_00042628*
	osa-miR812e	LTCONS_00046979
	osa-miR812e	LTCONS_00050637
	osa-miR812e	LTCONS_00050638*
	osa-miR812e	LTCONS_00054040
	osa-miR812e	LTCONS_00060155*
	osa-miR812e	LTCONS_00060156*
	osa-miR812e	LTCONS_00082842
	osa-miR812f	LOC_Os02g07960.4
	osa-miR812f	LOC_Os02g53180.2
	osa-miR812f	LTCONS_00013164*
	osa-miR812f	LTCONS_00025789
	osa-miR812f	LTCONS_00061885*
	osa-miR812g	LOC_Os02g07960.4
	osa-miR812g	LOC_Os02g53180.2
	osa-miR812g	LTCONS_00013164*
	osa-miR812g	LTCONS_00025789
	osa-miR812g	LTCONS_00047612
	osa-miR812g	LTCONS_00047871
	osa-miR812g	LTCONS_00061885*
	osa-miR812h	LOC_Os02g07960.4
	osa-miR812h	LOC_Os02g53180.2
	osa-miR812h	LTCONS_00013164*
	osa-miR812h	LTCONS_00025789
	osa-miR812h	LTCONS_00047612
	osa-miR812h	LTCONS_00047871
	osa-miR812h	LTCONS_00061885*
	osa-miR812i	LOC_Os02g07960.4
	osa-miR812i	LOC_Os02g53180.2
	osa-miR812i	LTCONS_00013164*
	osa-miR812i	LTCONS_00025789
	osa-miR812i	LTCONS_00047612
	osa-miR812i	LTCONS_00047871
	osa-miR812i	LTCONS_00061885*
	osa-miR812j	LOC_Os02g07960.4
	osa-miR812j	LOC_Os02g53180.2
	osa-miR812j	LTCONS_00013164*
	osa-miR812j	LTCONS_00025789
	osa-miR812j	LTCONS_00047612
	osa-miR812j	LTCONS_00047871
	osa-miR812j	LTCONS_00061885*
	osa-miR812k	LOC_Os02g53180.2
	osa-miR812k	LTCONS_00013164*
	osa-miR812k	LTCONS_00047612
	osa-miR812k	LTCONS_00059895
	osa-miR812l	LOC_Os02g53180.2
	osa-miR812l	LTCONS_00013164*
	osa-miR812l	LTCONS_00047612
	osa-miR812l	LTCONS_00059895
	osa-miR812m	LOC_Os02g53180.2
	osa-miR812m	LTCONS_00013164*
	osa-miR812m	LTCONS_00047612
	osa-miR812m	LTCONS_00059895
	osa-miR812n-3p	LOC_Os02g07960.4
	osa-miR812o-3p	LOC_Os02g23823.2
	osa-miR812o-3p	LOC_Os03g12620.1
	osa-miR812o-3p	LOC_Os03g12620.2
	osa-miR812o-3p	LOC_Os11g09260.1
	osa-miR812o-3p	LTCONS_00052227*
	osa-miR812p	LOC_Os02g07960.4
	osa-miR812p	LOC_Os02g53180.2
	osa-miR812p	LTCONS_00012655
	osa-miR812p	LTCONS_00013164*
	osa-miR812p	LTCONS_00025789
	osa-miR812p	LTCONS_00047612
	osa-miR812p	LTCONS_00047871
	osa-miR812p	LTCONS_00061885*
	osa-miR812t	LOC_Os02g07960.4
	osa-miR812u	LOC_Os02g07960.4
	osa-miR812v	LOC_Os02g07960.4
	osa-miR812v	LOC_Os03g61050.1
	osa-miR812v	LTCONS_00031068*
	osa-miR812v	LTCONS_00031071*
	osa-miR815a	LOC_Os07g11270.1
	osa-miR815a	LTCONS_00033360*
	osa-miR815a	LTCONS_00033361
	osa-miR815a	LTCONS_00033362
	osa-miR815a	LTCONS_00033363
	osa-miR815a	LTCONS_00033364*
	osa-miR815a	LTCONS_00033365*
	osa-miR815a	LTCONS_00033366
	osa-miR815a	LTCONS_00033367*
	osa-miR815a	LTCONS_00033368*
	osa-miR815a	LTCONS_00033369*
	osa-miR815a	LTCONS_00033371*
	osa-miR820a	LOC_Os01g48446.1
	osa-miR820a	LOC_Os02g17720.1
	osa-miR820a	LOC_Os02g39920.1
	osa-miR820a	LOC_Os02g45590.1
	osa-miR820a	LOC_Os03g55030.1
	osa-miR820a	LOC_Os03g55030.2
	osa-miR820b	LOC_Os01g48446.1
	osa-miR820b	LOC_Os02g17720.1
	osa-miR820b	LOC_Os02g39920.1
	osa-miR820b	LOC_Os02g45590.1
	osa-miR820b	LOC_Os03g55030.1
	osa-miR820b	LOC_Os03g55030.2
	osa-miR820c	LOC_Os01g48446.1
	osa-miR820c	LOC_Os02g17720.1
	osa-miR820c	LOC_Os02g39920.1
	osa-miR820c	LOC_Os02g45590.1
	osa-miR820c	LOC_Os03g55030.1
	osa-miR820c	LOC_Os03g55030.2
